# Supplementary material for: Converging XGboost Machine Learning and Molecular Docking Strategies to Identify Attractants for Ceratitis capitata: Molecular Characterization and Database Curation of Natural Ligands for In Vitro/In Vivo Tests
Source: Arch Insect Biochem Physiol. 2025 Sep 18;120(1):e70095. doi: 10.1002/arch.70095 (PMC12444618; doi:10.1002/arch.70095)
Supplement: Supplementary file 1 — Supplementary_Information_AIBP_AlencarFilho2025. [file ARCH-120-e70095-s001.xlsx]

## Sheet: Sheet1
ID	SMILES	Name	Common_Name	Attractant_(1)	Probability
NuBBE_40	C/C(=C\CN=C(N)N)/CCC=C(C)C	2-[(2E)-3,7-dimethylocta-2,6-dienyl]guanidine	nitensidine D	1	0.74733114
NuBBE_43	N=C(NCC=C(C)C)NCC=C(C)C	1,2-bis(3-methylbut-2-enyl)guanidine	Pterogynidine	1	0.74733114
NuBBE_75	C[C@@]12[C@H](C(C)(C(=O)CC1)C)CC[C@@]1([C@@H]2CC[C@H]2[C@]1(CC[C@@]1(C2=CC(C)(CC1)C)C)C)C	(4aR,6aS,6aR,6bR,8aR,14aR,14bR)-4,4,6a,6b,8a,11,11,14b-octamethyl-2,4a,5,6,6a,7,8,9,10,13,14,14a-dodecahydro-1H-picen-3-one	germanicone	1	0.74733114
NuBBE_76	C[C@]12[C@@H]([C@H]3[C@@H](CC1)[C@]1(C)C(=CC3)C[C@H](CC1)O)CC[C@@H]2[C@@H](CC[C@H](C(C)C)C)C	(3S,8S,9R,10R,13S,14R,17R)-17-[(2R,5R)-5,6-dimethylheptan-2-yl]-10,13-dimethyl-2,3,4,7,8,9,11,12,14,15,16,17-dodecahydro-1H-cyclopenta[a]phenanthren-3-ol	Not found	1	0.74733114
NuBBE_77	C[C@]12[C@@H]([C@H]3[C@@H](CC1)[C@]1(C)C(=CC3)C[C@H](CC1)O)CC[C@@H]2[C@@H](/C=C/[C@H](C(C)C)CC)C	(3S,8S,9R,10R,13S,14R,17R)-17-[(E,2R,5S)-5-ethyl-6-methylhept-3-en-2-yl]-10,13-dimethyl-2,3,4,7,8,9,11,12,14,15,16,17-dodecahydro-1H-cyclopenta[a]phenanthren-3-ol	Not found	1	0.74733114
NuBBE_175	O=C1[C@@H](C)N[C@@H](CCCCCCCCCCCCC(=O)C)CC1	(2R,6S)-2-methyl-6-(13-oxotetradecyl)piperidin-3-one	Not found	1	0.74733114
NuBBE_398	CCCSSCCC	1-(propyldisulfanyl)propane	Dipropyl disulfide	1	0.74733114
NuBBE_415	[C@@H]12[C@](C)([C@H]([C@H](CC1)O)C)CC[C@@H]1[C@@]2(CC[C@@]2([C@]1(CC[C@@]1([C@@H]2CC(C)(CC1)C)C)C)C)C	(3S,4R,4aR,6aR,6aS,6bS,8aR,12aS,14aR,14bR)-4,4a,6a,6b,8a,11,11,14a-octamethyl-1,2,3,4,5,6,6a,7,8,9,10,12,12a,13,14,14b-hexadecahydropicen-3-ol	Not found	1	0.74733114
NuBBE_416	[C@H]12[C@](CC[C@@H]3[C@]1(C)CC[C@@]1(C)[C@@]3(C)CC[C@]3(C)[C@@H]1CC(C)(C)CC3)(C)[C@@H](C)C(=O)CC2	(4R,4aR,6aR,6aR,6bS,8aR,12aS,14aR,14bR)-4,4a,6a,6b,8a,11,11,14a-octamethyl-2,4,5,6,6a,7,8,9,10,12,12a,13,14,14b-tetradecahydro-1H-picen-3-one	Not found	1	0.74733114
NuBBE_551	C[C@]12[C@@H](C[C@H](C(=C)C)CC1)[C@](C)(O)CCC2	(1R,4aR,7R,8aR)-1,4a-dimethyl-7-prop-1-en-2-yl-2,3,4,5,6,7,8,8a-octahydronaphthalen-1-ol	(+/-)-11-Selinen-4alpha-ol	1	0.74733114
NuBBE_605	C=C([C@@H]1CC[C@@]2(CC[C@]3([C@@]4(CC[C@H]5C(C)([C@H](CC[C@@]5([C@H]4CC[C@@H]3[C@@H]12)C)OC(=O)CCCCC)C)C)C)C)C	[(1R,3aR,5aR,5bR,7aR,9S,11aR,11bR,13aR,13bR)-3a,5a,5b,8,8,11a-hexamethyl-1-prop-1-en-2-yl-1,2,3,4,5,6,7,7a,9,10,11,11b,12,13,13a,13b-hexadecahydrocyclopenta[a]chrysen-9-yl] hexanoate	Cynanester A	1	0.74733114
NuBBE_850	O=C1CNC(=O)[C@H]2N1CC[C@@H]2C	(8S,8aS)-8-methyl-2,3,6,7,8,8a-hexahydropyrrolo[1,2-a]pyrazine-1,4-dione	Not found	1	0.74733114
NuBBE_851	O=C1[C@H]2N(CCC2)C(=O)[C@H]2N1CCC2	(3S,9S)-1,7-diazatricyclo[7.3.0.03,7]dodecane-2,8-dione	Cyclo(prolylprolyl)	1	0.74733114
NuBBE_868	O=C1N2[C@@H](CCC2)C(=O)N[C@@H]1C(C)C	(3R,8aS)-3-propan-2-yl-2,3,6,7,8,8a-hexahydropyrrolo[1,2-a]pyrazine-1,4-dione	Cyclo(D-Val-L-Pro)	1	0.74733114
NuBBE_929	C[C@@]12[C@@H]3[C@]4([C@]5(C4)C(=CC3)C(C)(C)[C@H](CC5)O)CC[C@@]1(C)[C@H](CC2)[C@@H](CCC(=C)C(C)C)C	(1S,3S,6S,11R,12R,15R,16S)-7,7,12,16-tetramethyl-15-[(2R)-6-methyl-5-methylideneheptan-2-yl]pentacyclo[9.7.0.01,3.03,8.012,16]octadec-8-en-6-ol	Not found	1	0.74733114
NuBBE_940	[C@@H]12[C@]3(CC[C@@H](C(C)C)[C@@H]1[C@H]3C(=CC2)C)C	(1R,2S,6S,7S,8S)-1,3-dimethyl-8-propan-2-yltricyclo[4.4.0.02,7]dec-3-ene	Copaene	1	0.74733114
NuBBE_966	C[C@@]12[C@H](C(=C)CCC1)C[C@@H](CC2)C(C)(O)C	2-[(2R,4aR,8aS)-4a-methyl-8-methylidene-1,2,3,4,5,6,7,8a-octahydronaphthalen-2-yl]propan-2-ol	beta-Eudesmol	1	0.74733114
NuBBE_967	C[C@]12[C@@H](C[C@H](C(C)(O)C)CC1)[C@](C)(O)CCC2	(1R,4aR,7R,8aR)-7-(2-hydroxypropan-2-yl)-1,4a-dimethyl-2,3,4,5,6,7,8,8a-octahydronaphthalen-1-ol	Cryptomeridiol	1	0.74733114
NuBBE_1003	CC1(C)[C@H]2CC[C@@H]3[C@@]4(C)CC[C@H]([C@@H](CCC(=C)C(C)C)C)[C@@]4(C)CC[C@@]43C[C@]24CC[C@@H]1O	(1S,3R,6S,8S,11R,12R,15R,16R)-7,7,12,16-tetramethyl-15-[(2R)-6-methyl-5-methylideneheptan-2-yl]pentacyclo[9.7.0.01,3.03,8.012,16]octadecan-6-ol	Not found	1	0.74733114
NuBBE_1025	O[C@H]1CC[C@]2(C)[C@H](CC[C@@]3(C)[C@H]2CC[C@@H]2[C@]3(C)CC[C@@]3(C)C2=CCC3)C1(C)C	(3aS,5aS,5bS,7aS,9S,11aS,11bS,13aR)-3a,5a,5b,8,8,11a-hexamethyl-2,3,4,5,6,7,7a,9,10,11,11b,12,13,13a-tetradecahydrocyclopenta[a]chrysen-9-ol	Not found	1	0.74733114
NuBBE_1064	O[C@H]1CC[C@]2(C)[C@H](CC[C@@]3(C)[C@H]2C[C@@H]2O[C@@]42[C@]3(C)CC[C@]2(C)[C@@H]4CC(C)(C)CC2)C1(C)C	Not found	2-acetylamino-3-[4-(2-acetylamino-2-carboxyethylsulfanylthiocarbonylamino)phenylthiocarbamoylsulfanyl]propionic acid	1	0.74733114
NuBBE_1083	C[C@H]1[C@]23[C@@H]([C@H]2C(=CC3)C)[C@@H](CC1)C(C)C	(1R,5S,6R,7S,10R)-4,10-dimethyl-7-propan-2-yltricyclo[4.4.0.01,5]dec-3-ene	(-)-alpha-Cubebene	1	0.74733114
NuBBE_1110	O[C@H]1CC[C@]2(C)[C@H](CC[C@@]3(C)[C@@]2(C)CC[C@@H]2[C@]3(C)CC[C@@]3(C)C2=CC(C)(C)CC3)C1(C)C	(3S,4aS,6aR,6aR,6bS,8aS,14aS,14bR)-4,4,6a,6b,8a,11,11,14a,14b-nonamethyl-2,3,4a,5,6,6a,7,8,9,10,13,14-dodecahydro-1H-picen-3-ol	Not found	1	0.74733114
NuBBE_1149	C[C@@]12[C@H](CC[C@@H]3[C@]1(CC[C@@H]3[C@@](C)(O)CCC=C(C)C)C)[C@@]1([C@H](C(C)([C@@H](O)CC1)C)CC2)C	(3S,5R,8R,9R,10R,13S,14R,17S)-17-[(2S)-2-hydroxy-6-methylhept-5-en-2-yl]-4,4,8,10,14-pentamethyl-2,3,5,6,7,9,11,12,13,15,16,17-dodecahydro-1H-cyclopenta[a]phenanthren-3-ol	Not found	1	0.74733114
NuBBE_1161	CC1(C)[C@H]2[C@@H]1CCC(=C)[C@H]1[C@H]2[C@H](C)CC1	(1aS,4aR,7R,7aR,7bR)-1,1,7-trimethyl-4-methylidene-2,3,4a,5,6,7,7a,7b-octahydro-1aH-cyclopropa[e]azulene	Not found	1	0.74733114
NuBBE_1202	C=C(C)C(=O)O	2-methylprop-2-enoic acid	METHACRYLIC ACID	1	0.74733114
NuBBE_1278	CC1=CCC[C@@]2(C)[C@H]1C[C@H](C(C)(O)C)CC2	2-[(2R,4aR,8aR)-4a,8-dimethyl-2,3,4,5,6,8a-hexahydro-1H-naphthalen-2-yl]propan-2-ol	alpha-Eudesmol	1	0.74733114
NuBBE_1339	C=C1c2ccc(C)cc2[C@H](C(C)C)CC1	(1S)-7-methyl-4-methylidene-1-propan-2-yl-2,3-dihydro-1H-naphthalene	Not found	1	0.74733114
NuBBE_1340	C[C@@H]1c2ccc(C)cc2C(=CC1)C(C)C	(1S)-1,6-dimethyl-4-propan-2-yl-1,2-dihydronaphthalene	gamma-Calacorene	1	0.74733114
NuBBE_1350	C[C@H]1CCC2=C1C[C@H](C(C)(C)O)CC[C@@H]2C	2-[(3S,5R,8S)-3,8-dimethyl-1,2,3,4,5,6,7,8-octahydroazulen-5-yl]propan-2-ol	Guaiol	1	0.74733114
NuBBE_1351	C[C@@H]1[C@@]2(C(=CCC1)C)C[C@@H](CC2)C(O)(C)C	2-[(3R,5S,6S)-6,10-dimethylspiro[4.5]dec-9-en-3-yl]propan-2-ol	Hinesol	1	0.74733114
NuBBE_1352	C[C@]12C(=C(C)CCC2)C[C@H](C(C)(O)C)CC1	2-[(2R,4aR)-4a,8-dimethyl-2,3,4,5,6,7-hexahydro-1H-naphthalen-2-yl]propan-2-ol	gamma-Eudesmol	1	0.74733114
NuBBE_1358	O=C1CCC[C@@H]2N1C[C@H]1C[C@@H]2C[N@@]2CCCC[C@@H]12	(1R,2S,9R,10S)-7,15-diazatetracyclo[7.7.1.02,7.010,15]heptadecan-6-one	alpha-Isolupanine	1	0.74733114
NuBBE_1375	CCCCCCCO	heptan-1-ol	1-HEPTANOL	1	0.74733114
NuBBE_1376	CC[C@@H](O)CCC	(3R)-hexan-3-ol	(3R)-hexan-3-ol	1	0.74733114
NuBBE_1378	CCCCCCC=O	heptanal	Heptanal	1	0.74733114
NuBBE_1379	CCCCCC=O	hexanal	HEXANAL	1	0.74733114
NuBBE_1380	CC(=CCC[C@@](O)(C)C=C)C	(3S)-3,7-dimethylocta-1,6-dien-3-ol	(+)-Linalool	1	0.74733114
NuBBE_1383	CCCCCCCC=O	octanal	Octanal	1	0.74733114
NuBBE_1384	CCC/C=C/C=O	(E)-hex-2-enal	trans-2-Hexenal	1	0.74733114
NuBBE_1386	CC(=O)OCC	ethyl acetate	ETHYL ACETATE	1	0.74733114
NuBBE_1392	C[C@]12[C@H](CCC(=C)[C@@H]3[C@H](C(C)(C)C3)CC1)O2	(1R,4R,6S,10S)-4,12,12-trimethyl-9-methylidene-5-oxatricyclo[8.2.0.04,6]dodecane	Not found	1	0.74733114
NuBBE_1394	C[C@@]12[C@H](O1)CC(C)(C)C=CC/C(=C/CC2)/C	(1R,4E,11R)-1,5,9,9-tetramethyl-12-oxabicyclo[9.1.0]dodeca-4,7-diene	Not found	1	0.74733114
NuBBE_1403	C(C)(C)[C@@H]1[C@@H]2[C@H](C(=C)CC1)CCC(=C2)C	(1R,4aR,8aS)-7-methyl-4-methylidene-1-propan-2-yl-2,3,4a,5,6,8a-hexahydro-1H-naphthalene	.gamma.-Muurolene	1	0.74733114
NuBBE_1429	C(C)(C)[C@@H]1CC/C(=C\CCC(=C)/C=C\1)/C	(1Z,8S)-1-methyl-5-methylidene-8-propan-2-ylcyclodeca-1,6-diene	Not found	1	0.74733114
NuBBE_1430	O[C@H]1CC[C@]2(C)[C@H](CCC3=C2CC[C@]2(C)[C@]3(C)CC[C@@]3(C)[C@@H]2[C@H](C)[C@@H](C)CC3)C1(C)C	(3S,4aS,6aS,6bS,8aS,11S,12R,12aS,14bR)-4,4,6a,6b,8a,11,12,14b-octamethyl-2,3,4a,5,6,7,8,9,10,11,12,12a,13,14-tetradecahydro-1H-picen-3-ol	Not found	1	0.74733114
NuBBE_1431	O[C@H]1CC[C@]2(C)[C@H](CCC3=C2CC[C@]2(C)[C@]3(C)CC[C@]3(C)[C@@H]2CC(C)(C)CC3)C1(C)C	Not found	2-acetylamino-3-[4-(2-acetylamino-2-carboxyethylsulfanylthiocarbonylamino)phenylthiocarbamoylsulfanyl]propionic acid	1	0.74733114
NuBBE_1438	CC1(C)[C@@H](O)CC[C@]23C[C@@]43[C@@H](CC[C@@H]12)[C@]1([C@](CC4)(C)[C@@H](CC1)[C@H](CC[C@@H](C)C(C)C)C)C	(1R,3S,6S,8R,11S,12S,15S,16S)-15-[(2S,5R)-5,6-dimethylheptan-2-yl]-7,7,12,16-tetramethylpentacyclo[9.7.0.01,3.03,8.012,16]octadecan-6-ol	Not found	1	0.74733114
NuBBE_1480	C(=C\CCC(=C)C=C)(/CCC=C(C)C)\C	(6E)-7,11-dimethyl-3-methylidenedodeca-1,6,10-triene	18794-84-8	1	0.74733114
NuBBE_1494	CC1(C)[C@H]2[C@H](C(=CCC1)C)CCC(=C2)C	(4aR,9aR)-2,5,9,9-tetramethyl-3,4,4a,7,8,9a-hexahydrobenzo[7]annulene	(1R,6R)-gamma-himachalene	1	0.74733114
NuBBE_1495	C(=C)(C)[C@H]1CC/C(=C\CC/C(=C/C1)/C)/C	(1Z,5E,8S)-1,5-dimethyl-8-prop-1-en-2-ylcyclodeca-1,5-diene	Not found	1	0.74733114
NuBBE_1496	C(C)(C)[C@H]1[C@H]2C(=CCC(=C2)C)[C@H](CC1)C	(1S,4S,4aR)-1,6-dimethyl-4-propan-2-yl-1,2,3,4,4a,7-hexahydronaphthalene	SCHEMBL3081445	1	0.74733114
NuBBE_1498	C(CCCCCCCCCCCCC)CC(=O)OCC	ethyl hexadecanoate	ETHYL PALMITATE	1	0.74733114
NuBBE_1499	CC1(C)[C@H]2[C@H](C1)C(=C)CC/C=C(\CC2)/C	(1R,4Z,9S)-4,11,11-trimethyl-8-methylidenebicyclo[7.2.0]undec-4-ene	Isocaryophyllene	1	0.74733114
NuBBE_1500	C(=C\C(=O)C)/C1=C(CCCC1(C)C)C	(E)-4-(2,6,6-trimethylcyclohexen-1-yl)but-3-en-2-one	BETA-IONONE	1	0.74733114
NuBBE_1501	C=C([C@@H]1CCC(=CC1)C)CCC=C(C)C	(4R)-1-methyl-4-(6-methylhepta-1,5-dien-2-yl)cyclohexene	beta-Bisabolene	1	0.74733114
NuBBE_1537	C[C@]12[C@@H]([C@@H]3[C@@H]1CCC3=C)[C@@H](CC2)C(C)C	(1R,2S,6S,7R,8S)-1-methyl-5-methylidene-8-propan-2-yltricyclo[5.3.0.02,6]decane	Not found	1	0.74733114
NuBBE_1538	C[C@H]1[C@]23[C@@H]([C@H]2C(=C)CC3)[C@@H](CC1)C(C)C	(1R,5S,6R,7S,10R)-10-methyl-4-methylidene-7-propan-2-yltricyclo[4.4.0.01,5]decane	beta-Cubebene	1	0.74733114
NuBBE_1540	CC1(C)[C@H]2[C@@H]1CC[C@H]([C@H]1[C@H]2C(=C)CC1)C	(1aS,4R,4aS,7aR,7bS)-1,1,4-trimethyl-7-methylidene-2,3,4,4a,5,6,7a,7b-octahydro-1aH-cyclopropa[e]azulene	Not found	1	0.74733114
NuBBE_1541	CC1(C)[C@H]2[C@@H]1CCC(=C)[C@H]1[C@H]2[C@H](C)CC1	(1aS,4aR,7R,7aR,7bR)-1,1,7-trimethyl-4-methylidene-2,3,4a,5,6,7,7a,7b-octahydro-1aH-cyclopropa[e]azulene	Not found	1	0.74733114
NuBBE_1542	CC1(C)[C@H]2[C@@H]1/C=C(\C)/CC/C=C(/CC2)\C	(1S,2E,6E,10R)-3,7,11,11-tetramethylbicyclo[8.1.0]undeca-2,6-diene	(1S,2E,6E,10R)-3,7,11,11-tetramethylbicyclo[8.1.0]undeca-2,6-diene	1	0.74733114
NuBBE_1543	CC(=CC/C=C(\[C@@H]1CCC(=CC1)C)/C)C	(4R)-1-methyl-4-[(2Z)-6-methylhepta-2,5-dien-2-yl]cyclohexene	(R,Z)-alpha-bisabolene	1	0.74733114
NuBBE_1544	CC1=CC/C(=C(\C)/CCC=C(C)C)/CC1	(4E)-1-methyl-4-(6-methylhept-5-en-2-ylidene)cyclohexene	(E)-gamma-Bisabolene	1	0.74733114
NuBBE_1545	C[C@]12[C@@H](C[C@H](CC1)C(=C)C)C(=CCC2)C	(3S,4aR,8aR)-5,8a-dimethyl-3-prop-1-en-2-yl-2,3,4,4a,7,8-hexahydro-1H-naphthalene	(-)-7-epi-alpha-selinene	1	0.74733114
NuBBE_1594	C(=O)(/C=C/C=C/CC/C=C\CCCCC)NCC(C)C	(2E,4E,8Z)-N-(2-methylpropyl)tetradeca-2,4,8-trienamide	Not found	1	0.74733114
NuBBE_1595	C(=O)(/C=C/C=C/CCCCCCCCC)NCC(C)C	(2E,4E)-N-(2-methylpropyl)tetradeca-2,4-dienamide	Not found	1	0.74733114
NuBBE_1649	C(CCCCC/C=C\CCCCCCCC)CC(=O)OCC	ethyl (Z)-octadec-9-enoate	Ethyl oleate	1	0.74733114
NuBBE_1732	C(CC=C(C)C)[C@]1(C)[C@H]2C[C@@H]1CC=C2C	(1S,5S,6S)-2,6-dimethyl-6-(4-methylpent-3-enyl)bicyclo[3.1.1]hept-2-ene	alpha-cis-bergamotene	1	0.74733114
NuBBE_1733	C(=C1CC/C(=C\CC/C(=C/C1)/C)/C)(C)C	(1Z,5E)-1,5-dimethyl-8-propan-2-ylidenecyclodeca-1,5-diene	(1Z,4E)-germacrene B	1	0.74733114
NuBBE_1735	CC1(C)C/C=C(\C)/CC/C=C(\C/C=C/1)/C	Not found	2-acetylamino-3-[4-(2-acetylamino-2-carboxyethylsulfanylthiocarbonylamino)phenylthiocarbamoylsulfanyl]propionic acid	1	0.74733114
NuBBE_1739	C(C)(C)[C@]12[C@@H](O1)[C@H]1[C@@](CC2)(O1)C	(1S,2S,4R,7R)-4-methyl-7-propan-2-yl-3,8-dioxatricyclo[5.1.0.02,4]octane	Not found	1	0.74733114
NuBBE_1742	C(C)(C)[C@@]12CC[C@@](C=C1)(OO2)C	(1S,4S)-1-methyl-4-propan-2-yl-2,3-dioxabicyclo[2.2.2]oct-5-ene	Not found	1	0.74733114
NuBBE_1743	C(=C\C/C=C(/C=C)\C)(/CCC=C(C)C)\C	(3E,6E)-3,7,11-trimethyldodeca-1,3,6,10-tetraene	alpha-Farnesene	1	0.74733114
NuBBE_1745	C[C@]12OC(C)(C)[C@H](CC1)CC2	1,3,3-trimethyl-2-oxabicyclo[2.2.2]octane	Eucalyptol	1	0.74733114
NuBBE_1752	C(C)(C)(O)[C@@H]1CCC(=CC1)C	2-[(1R)-4-methylcyclohex-3-en-1-yl]propan-2-ol	(+)-alpha-Terpineol	1	0.74733114
NuBBE_1754	C[C@@H]1C2=C([C@H](CCC(=C(C)C)C2)C)CC1	(1S,4S)-1,4-dimethyl-7-propan-2-ylidene-2,3,4,5,6,8-hexahydro-1H-azulene	88-84-6	1	0.74733114
NuBBE_1808	CCC[C@@H](C)CCCCCCCCCCC=C	(13R)-13-methylhexadec-1-ene	Not found	1	0.74733114
NuBBE_1809	CCC[C@@H](C)CCCCCCCCCCCC	(4R)-4-methylhexadecane	Not found	1	0.74733114
NuBBE_1916	C(CCCCCCCC)CCC(=O)C	tridecan-2-one	2-TRIDECANONE	1	0.74733114
NuBBE_1917	C[C@]12[C@H]3C(=C[C@](CC3)(C=C)C)CC[C@H]1C(C)(C)CCC2	(4aR,4bR,7R,10aS)-7-ethenyl-1,1,4a,7-tetramethyl-3,4,4b,5,6,9,10,10a-octahydro-2H-phenanthrene	Not found	1	0.74733114
NuBBE_1918	C(=O)(CCCCCCCCCCC)OC=C	ethenyl dodecanoate	Vinyl laurate	1	0.74733114
NuBBE_1919	C[C@@H]1C2=C(CC1)[C@@H](C)CC[C@H](C2)C(=C)C	(1S,4S,7R)-1,4-dimethyl-7-prop-1-en-2-yl-1,2,3,4,5,6,7,8-octahydroazulene	alpha-Guaiene	1	0.74733114
NuBBE_1922	C[C@@]12[C@H](C(=C)CCC1)C[C@H](C(=C)C)CC2	(3R,4aS,8aR)-8a-methyl-5-methylidene-3-prop-1-en-2-yl-1,2,3,4,4a,6,7,8-octahydronaphthalene	BETA-SELINENE	1	0.74733114
NuBBE_1923	CC([C@H]1[C@H]2C(=C(C)CC1)CCC(=C2)C)C	(1S,8aR)-4,7-dimethyl-1-propan-2-yl-1,2,3,5,6,8a-hexahydronaphthalene	(+)-delta-Cadinene	1	0.74733114
NuBBE_1927	C[C@]12[C@@H](C(=CCC1)C)C[C@@H](C(=C)C)CC2	(3S,4aS,8aS)-5,8a-dimethyl-3-prop-1-en-2-yl-2,3,4,4a,7,8-hexahydro-1H-naphthalene	Not found	1	0.74733114
NuBBE_1928	CC1(C)[C@H]2[C@@H]3[C@@](C(=C)[C@H]2CC3)(CCC1)C	(1R,2R,7S,9S)-3,3,7-trimethyl-8-methylidenetricyclo[5.4.0.02,9]undecane	Not found	1	0.74733114
NuBBE_1929	C(C)(C)[C@H]1[C@@H]2[C@H]([C@](CC1)(C)O)CCC(=C2)C	(1R,4S,4aS,8aR)-1,6-dimethyl-4-propan-2-yl-3,4,4a,7,8,8a-hexahydro-2H-naphthalen-1-ol	Not found	1	0.74733114
NuBBE_1930	CC1(C)[C@@H]2[C@@H]1CC[C@H]([C@@H]1C2=C(C)CC1)C	(1aS,4R,4aR,7bS)-1,1,4,7-tetramethyl-1a,2,3,4,4a,5,6,7b-octahydrocyclopropa[e]azulene	Not found	1	0.74733114
NuBBE_1931	CC1(C)[C@H]2[C@@H]1CC[C@@]([C@H]1[C@H]2[C@H](C)CC1)(C)O	(1aS,4R,4aR,7R,7aS,7bR)-1,1,4,7-tetramethyl-2,3,4a,5,6,7,7a,7b-octahydro-1aH-cyclopropa[e]azulen-4-ol	Not found	1	0.74733114
NuBBE_1932	CC1(C)[C@@H]2[C@H]1CC[C@]([C@@H]1[C@@H]2[C@@H](C)CC1)(C)O	(1aR,4S,4aS,7S,7aR,7bS)-1,1,4,7-tetramethyl-2,3,4a,5,6,7,7a,7b-octahydro-1aH-cyclopropa[e]azulen-4-ol	Not found	1	0.74733114
NuBBE_1933	CC1(C)[C@@H]2[C@H](C(=C)CCC1)CCC(=C2)C	(4aS,9aR)-3,5,5-trimethyl-9-methylidene-2,4a,6,7,8,9a-hexahydro-1H-benzo[7]annulene	(-)-alpha-Himachalene	1	0.74733114
NuBBE_1934	CC([C@H]1[C@H]2[C@H](CCC(=C2)C)C(=CC1)C)C	(1S,4aS,8aR)-4,7-dimethyl-1-propan-2-yl-1,2,4a,5,6,8a-hexahydronaphthalene	alpha-Muurolene	1	0.74733114
NuBBE_1935	CC1=CC[C@H]2[C@@H]3[C@@H]1[C@@]2(C)CC[C@@H]3C(C)C	(1S,2S,6S,7R,8R)-1,3-dimethyl-8-propan-2-yltricyclo[4.4.0.02,7]dec-3-ene	Not found	1	0.74733114
NuBBE_1936	CC1([C@]2(CCC(=CC2)C)C(=C)CCC1)C	(6R)-5,5,9-trimethyl-1-methylidenespiro[5.5]undec-9-ene	Not found	1	0.74733114
NuBBE_1937	C(C)(C)[C@H]1[C@H]2[C@@H]([C@@](CC1)(C)O)CCC(=C2)C	(1S,4S,4aR,8aS)-1,6-dimethyl-4-propan-2-yl-3,4,4a,7,8,8a-hexahydro-2H-naphthalen-1-ol	T-Muurolol	1	0.74733114
NuBBE_1938	C[C@@]12[C@@]3(C)C(=C)[C@@H](CC1)C[C@H]2[C@H](CC3)C	(1S,3R,6S,7S,8R)-3,6,8-trimethyl-2-methylidenetricyclo[5.3.1.03,8]undecane	Not found	1	0.74733114
NuBBE_1939	O[C@@]12[C@H]([C@H](C(C)C)CC[C@H]1C)C=C(CC2)C	(1S,4R,4aR,8aR)-4,7-dimethyl-1-propan-2-yl-2,3,4,5,6,8a-hexahydro-1H-naphthalen-4a-ol	Cubenol	1	0.74733114
NuBBE_1940	C[C@H]1C2=C[C@@H](CC[C@H]([C@H]2CC1)C)C(=C)C	(1R,3aR,4R,7R)-1,4-dimethyl-7-prop-1-en-2-yl-1,2,3,3a,4,5,6,7-octahydroazulene	Not found	1	0.74733114
NuBBE_1941	C[C@H]1[C@]23[C@@H]([C@H]2[C@@](CC3)(C)O)[C@@H](CC1)C(C)C	(1R,4S,5R,6R,7S,10R)-4,10-dimethyl-7-propan-2-yltricyclo[4.4.0.01,5]decan-4-ol	cubebol	1	0.74733114
NuBBE_1942	C(C)(C)(O)[C@H]1[C@]2([C@@H](CC1)C)CCC(=CC2)C	2-[(1R,4R,5R)-1,8-dimethylspiro[4.5]dec-8-en-4-yl]propan-2-ol	Not found	1	0.74733114
NuBBE_1944	CC([C@@H]1[C@H]2[C@H](CCC(=C2)C)C(=C)CC1)C	(1R,4aS,8aR)-7-methyl-4-methylidene-1-propan-2-yl-2,3,4a,5,6,8a-hexahydro-1H-naphthalene	Not found	1	0.74733114
NuBBE_1945	C[C@]12[C@H]3[C@H]([C@@H]1CCC3=C)C(CCC2)(C)C	(1S,2R,7S,8S)-2,6,6-trimethyl-9-methylidenetricyclo[5.4.0.02,8]undecane	Not found	1	0.74733114
NuBBE_1946	C(C)(C)C1=C2[C@H]([C@@H](CC1)C)CCC(=C2)C	(1R,8aS)-1,6-dimethyl-4-propan-2-yl-1,2,3,7,8,8a-hexahydronaphthalene	10-epizonarene	1	0.74733114
NuBBE_1948	O[C@]12[C@@H]([C@@H](C(C)C)CC[C@@H]1C)C=C(CC2)C	(1R,4S,4aS,8aS)-4,7-dimethyl-1-propan-2-yl-2,3,4,5,6,8a-hexahydro-1H-naphthalen-4a-ol	6-epi-Cubenol	1	0.74733114
NuBBE_1971	S(CC=C)CC=C	3-prop-2-enylsulfanylprop-1-ene	DIALLYL SULFIDE	1	0.74733114
NuBBE_1972	C(SSC)C=C	3-(methyldisulfanyl)prop-1-ene	ALLYL METHYL DISULFIDE	1	0.74733114
NuBBE_1973	C1=CSSC1	3H-dithiole	1,2-dithiole	1	0.74733114
NuBBE_1974	S(SCC=C)CCC	1-(prop-2-enyldisulfanyl)propane	ALLYL PROPYL DISULFIDE	1	0.74733114
NuBBE_1975	S(SCC=C)CC=C	3-(prop-2-enyldisulfanyl)prop-1-ene	DIALLYL DISULFIDE	1	0.74733114
NuBBE_1976	S(CC=C)SSC	3-(methyltrisulfanyl)prop-1-ene	Methylallyl trisulfide	1	0.74733114
NuBBE_1977	C(=C)[C@H]1CC=CSS1	(3R)-3-ethenyl-3,4-dihydrodithiine	Not found	1	0.74733114
NuBBE_1978	C(=C)[C@H]1C=CCSS1	(3S)-3-ethenyl-3,6-dihydrodithiine	Not found	1	0.74733114
NuBBE_1979	S(SCCC)SCC=C	1-(prop-2-enyltrisulfanyl)propane	allyl propyl trisulfide	1	0.74733114
NuBBE_1980	S(SCC=C)SCC=C	3-(prop-2-enyltrisulfanyl)prop-1-ene	Diallyl trisulfide	1	0.74733114
NuBBE_1981	S(SSSC)CC=C	3-(methyltetrasulfanyl)prop-1-ene	allyl methyl tetrasulfide	1	0.74733114
NuBBE_1985	C(CCCCCCCCCC)CCCCCCCCC	icosane	EICOSANE	1	0.74733114
NuBBE_1987	C(CCCCCCCC)CCCCCCCC	heptadecane	HEPTADECANE	1	0.74733114
NuBBE_1991	C[C@]12[C@@H]([C@H]3[C@@H](CC1)[C@]1(C)C(=CC3)C[C@H](CC1)O)CC[C@@H]2[C@@H](CCCC(C)C)C	(3S,8S,9R,10R,13S,14R,17R)-10,13-dimethyl-17-[(2R)-6-methylheptan-2-yl]-2,3,4,7,8,9,11,12,14,15,16,17-dodecahydro-1H-cyclopenta[a]phenanthren-3-ol	Not found	1	0.74733114
NuBBE_2026	C[C@]12C(C)(C)[C@H](CC1)CC2=O	(1R,4R)-1,7,7-trimethylbicyclo[2.2.1]heptan-2-one	(+)-Camphor	1	0.74733114
NuBBE_2106	CCCCCCCCCCCCCCCC	hexadecane	HEXADECANE	1	0.74733114
NuBBE_2107	CCCCCCCCCCCCCCCCCC	octadecane	OCTADECANE	1	0.74733114
NuBBE_2108	CCCCCCCCCCCCC	tridecane	Tridecane	1	0.74733114
NuBBE_2109	CCCCCCCCCCCCCC	tetradecane	Tetradecane	1	0.74733114
NuBBE_2110	CCCCCCCCCCCCCCC	pentadecane	Pentadecane	1	0.74733114
NuBBE_2111	C=CCCCCCCCCCCCC	tetradec-1-ene	1-TETRADECENE	1	0.74733114
NuBBE_2112	C=CCCCCCCCCCCC	tridec-1-ene	1-TRIDECENE	1	0.74733114
NuBBE_2113	C=CCCCCCCCCCCCCC	pentadec-1-ene	1-PENTADECENE	1	0.74733114
NuBBE_2114	C=CCCCCCCC	non-1-ene	1-NONENE	1	0.74733114
NuBBE_2116	CCCCCCC	heptane	HEPTANE	1	0.74733114
NuBBE_2120	CCCCCC	hexane	HEXANE	1	0.74733114
NuBBE_2121	CCCCCCCC	octane	octane	1	0.74733114
NuBBE_2122	C=CCCCCCC	oct-1-ene	1-OCTENE	1	0.74733114
NuBBE_2123	CCCCCCCCC	nonane	NONANE	1	0.74733114
NuBBE_2124	C=CCCCC	hex-1-ene	1-HEXENE	1	0.74733114
NuBBE_2125	C=CCCCCC	hept-1-ene	1-HEPTENE	1	0.74733114
NuBBE_2126	CC1CCCCC1	methylcyclohexane	METHYLCYCLOHEXANE	1	0.74733114
NuBBE_2127	CCC1CCCCC1	ethylcyclohexane	ETHYLCYCLOHEXANE	1	0.74733114
NuBBE_2130	CCCCCCCCC1CCCC1	octylcyclopentane	n-Octylcyclopentane	1	0.74733114
NuBBE_2131	CCCCCCCCCC1CCCCC1	nonylcyclohexane	Nonylcyclohexane	1	0.74733114
NuBBE_2133	CCCCCCC1CCCCC1	hexylcyclohexane	Hexylcyclohexane	1	0.74733114
NuBBE_2134	CC1=CCCCC1	1-methylcyclohexene	1-METHYLCYCLOHEXENE	1	0.74733114
NuBBE_2135	CCC1=CCCC1	1-ethylcyclopentene	1-Ethyl-1-cyclopentene	1	0.74733114
NuBBE_2137	CCC1=CCCCC1	1-ethylcyclohexene	1-Ethylcyclohexene	1	0.74733114
NuBBE_2140	CCCCCCC1=CCCCC1	1-hexylcyclohexene	Cyclohexene, 1-hexyl-	1	0.74733114
NuBBE_2159	O[C@@H]1CC2=CC[C@@H]3[C@H]([C@@]2(CC1)C)CC[C@]1(C)[C@H]3CC[C@@H]1[C@H](C)/C=C/CC(C)C	(3S,8S,9R,10S,13S,14S,17R)-10,13-dimethyl-17-[(E,2R)-6-methylhept-3-en-2-yl]-2,3,4,7,8,9,11,12,14,15,16,17-dodecahydro-1H-cyclopenta[a]phenanthren-3-ol	Not found	1	0.74733114
NuBBE_2160	O[C@@H]1CC2=CC[C@@H]3[C@H]([C@@]2(CC1)C)CC[C@]1(C)[C@H]3CC[C@@H]1[C@H](C)/C=C/C(C)C	(3S,8S,9R,10S,13S,14S,17R)-10,13-dimethyl-17-[(E,2R)-5-methylhex-3-en-2-yl]-2,3,4,7,8,9,11,12,14,15,16,17-dodecahydro-1H-cyclopenta[a]phenanthren-3-ol	Not found	1	0.74733114
NuBBE_2231	C[C@@]12[C@@H](CC[C@@]34CC(=C)[C@@H](CC[C@@]13O)C4)C(C)(C)CCC2	(1R,4S,9R,10S,13S)-5,5,9-trimethyl-14-methylidenetetracyclo[11.2.1.01,10.04,9]hexadecan-10-ol	Not found	1	0.74733114
NuBBE_2234	O=C1[C@H]2[C@@]3(CC(=C)[C@H](C1)C3)CC[C@@H]1C(C)(C)CCC[C@]21C	(1S,4R,9S,10S,13S)-5,5,9-trimethyl-14-methylidenetetracyclo[11.2.1.01,10.04,9]hexadecan-11-one	Not found	1	0.74733114
NuBBE_2237	C[C@@]12[C@@H](CC[C@@]34CC(=C)[C@@H](CC=C13)C4)C(C)(C)CCC2	(1R,4S,9R,13S)-5,5,9-trimethyl-14-methylidenetetracyclo[11.2.1.01,10.04,9]hexadec-10-ene	Not found	1	0.74733114
NuBBE_2273	c1(c2c(c(cc1)C)CC[C@H](C2)C(C)(C)O)C	2-[(2R)-5,8-dimethyl-1,2,3,4-tetrahydronaphthalen-2-yl]propan-2-ol	Not found	1	0.74733114
NuBBE_2289	CC1(C)[C@@]23[C@@](CC=C(C)[C@@H]2C3)(C)CCC1	(1aS,4aS,8aS)-2,4a,8,8-tetramethyl-1,1a,4,5,6,7-hexahydrocyclopropa[j]naphthalene	Thujopsene	1	0.74733114
NuBBE_2290	CC1=C2C[C@@H]3C(C)(C)[C@@]2([C@H](C)CC3)CC1	(1S,7R,10R)-4,10,11,11-tetramethyltricyclo[5.3.1.01,5]undec-4-ene	Not found	1	0.74733114
NuBBE_2291	C[C@H]1[C@H]2[C@]([C@@H](C)CC[C@@H]3[C@H]2C3(C)C)(O)CC1	(1aR,4S,4aS,7R,7aR,7bR)-1,1,4,7-tetramethyl-2,3,4,5,6,7,7a,7b-octahydro-1aH-cyclopropa[h]azulen-4a-ol	Not found	1	0.74733114
NuBBE_2333	C[C@@H]1CC[C@H]2[C@H]1[C@H]1[C@@H](CC[C@]2(C)O)C1(C)C	(1aR,4S,4aS,7R,7aR,7bS)-1,1,4,7-tetramethyl-2,3,4a,5,6,7,7a,7b-octahydro-1aH-cyclopropa[e]azulen-4-ol	Not found	1	0.74733114
NuBBE_2334	C[C@]12CCC[C@@](C)(O)[C@@H]1C[C@H](C(=C)C)CC2	(1R,4aR,7R,8aR)-1,4a-dimethyl-7-prop-1-en-2-yl-2,3,4,5,6,7,8,8a-octahydronaphthalen-1-ol	(+/-)-11-Selinen-4alpha-ol	1	0.74733114
NuBBE_2335	C[C@H]1[C@@H]2CCC(=C)C=C2[C@H](CC1)C(C)C	(1R,4R,4aS)-4-methyl-7-methylidene-1-propan-2-yl-2,3,4,4a,5,6-hexahydro-1H-naphthalene	Not found	1	0.74733114
NuBBE_2336	O[C@]1(C)CC[C@H](C(C)C)[C@H]2[C@@H]1CCC(=C2)C	(1R,4R,4aR,8aS)-1,6-dimethyl-4-propan-2-yl-3,4,4a,7,8,8a-hexahydro-2H-naphthalen-1-ol	.alpha.-Muurolol	1	0.74733114
NuBBE_2337	C[C@H]1CCC2=C1CC(=C(C)C)CC[C@H]2C	(1S,4R)-1,4-dimethyl-7-propan-2-ylidene-2,3,4,5,6,8-hexahydro-1H-azulene	Not found	1	0.74733114
NuBBE_2351	C[C@@]12[C@H](CC[C@]34C=C(C)[C@H](CC[C@@H]13)C4)C(C)(C)CCC2	(1S,4R,9R,10S,13R)-5,5,9,14-tetramethyltetracyclo[11.2.1.01,10.04,9]hexadec-14-ene	ent-isokaurene	1	0.74733114
NuBBE_2353	C[C@@]12[C@@H](CC[C@]34CC(=C)[C@H](CC[C@@H]13)C4)C(C)(C)CCC2	(1S,4S,9R,10R,13R)-5,5,9-trimethyl-14-methylidenetetracyclo[11.2.1.01,10.04,9]hexadecane	Not found	1	0.74733114
NuBBE_2355	C[C@]12[C@@H](CCC3=C1CC[C@@H](C(C)(O)C)C3)C(C)(C)CCC2	2-[(2R,4bS,8aS)-4b,8,8-trimethyl-1,2,3,4,5,6,7,8a,9,10-decahydrophenanthren-2-yl]propan-2-ol	Not found	1	0.74733114
NuBBE_2357	C[C@@]12[C@H](CC[C@@]34C=C(CO)[C@@H](CC[C@H]13)C4)C(C)(C)CCC2	[(1R,4R,9R,10R,13S)-5,5,9-trimethyl-14-tetracyclo[11.2.1.01,10.04,9]hexadec-14-enyl]methanol	Not found	1	0.74733114
NuBBE_2384	C1([C@H]2[C@H](c3c(c(OC)c(cc3CC2)C(C)C)OC)CCC1)(C)C	(4aR,10aR)-5,6-dimethoxy-1,1-dimethyl-7-propan-2-yl-3,4,4a,9,10,10a-hexahydro-2H-phenanthrene	Not found	1	0.74733114
NuBBE_2496	CCc1c(C)ccc2c1CC[C@@H]1C(C)(C)[C@@H](O)CC[C@]21C	(2S,4aS,10aS)-8-ethyl-1,1,4a,7-tetramethyl-2,3,4,9,10,10a-hexahydrophenanthren-2-ol	Not found	1	0.74733114
NuBBE_2497	CCc1c(C)ccc2c1CC[C@@H]1C(C)(C)C(=O)CC[C@]21C	(4aS,10aS)-8-ethyl-1,1,4a,7-tetramethyl-4,9,10,10a-tetrahydro-3H-phenanthren-2-one	Not found	1	0.74733114
NuBBE_2498	CCc1c(C)ccc2c1CC[C@H]1C(C)(C)C=CC[C@]21C	(4aS,10aS)-8-ethyl-1,1,4a,7-tetramethyl-4,9,10,10a-tetrahydrophenanthrene	Not found	1	0.74733114
NuBBE_2499	CCc1c(C)ccc2c1CC[C@@H]1C(C)(C)CCC[C@]21C	(4aS,10aR)-8-ethyl-1,1,4a,7-tetramethyl-2,3,4,9,10,10a-hexahydrophenanthrene	Not found	1	0.74733114
NuBBE_2501	CCc1c(C)ccc2c1C(=O)C[C@@H]1C(C)(C)CCC[C@]21C	(4aS,10aR)-8-ethyl-1,1,4a,7-tetramethyl-3,4,10,10a-tetrahydro-2H-phenanthren-9-one	Not found	1	0.74733114
NuBBE_653	O[C@H]1CC[C@@H](CC)CC1	4-ethylcyclohexan-1-ol	4-Ethylcyclohexanol	1	0.7247378
NuBBE_654	O[C@@H]1CC[C@@H](CC)CC1	4-ethylcyclohexan-1-ol	4-Ethylcyclohexanol	1	0.7247378
NuBBE_655	O[C@H]1CC[C@H]([C@@H](C)O)CC1	4-[(1R)-1-hydroxyethyl]cyclohexan-1-ol	Not found	1	0.7247378
NuBBE_925	C[C@@]12C(C)(C)[C@@H](C[C@@H]1O)CC2	(1R,2S,4R)-1,7,7-trimethylbicyclo[2.2.1]heptan-2-ol	(+)-Borneol	1	0.7247378
NuBBE_1382	CCCCCCCCC=O	nonanal	NONANAL	1	0.7247378
NuBBE_1409	CC(=CCC[C@@H](C)CCO)C	(3R)-3,7-dimethyloct-6-en-1-ol	D-Citronellol	1	0.7247378
NuBBE_1734	CC1(C)[C@@H]2CC(=CC[C@@H]12)C	(1R,6R)-3,7,7-trimethylbicyclo[4.1.0]hept-3-ene	Not found	1	0.7247378
NuBBE_1737	C(C)(C)[C@@]12[C@@H](C1)C(=C)CC2	(1S,5S)-4-methylidene-1-propan-2-ylbicyclo[3.1.0]hexane	(-)-Sabinene	1	0.7247378
NuBBE_1738	C(C)(C)[C@@]12[C@@H](C1)C(=CC2)C	(1S)-2-methyl-5-propan-2-ylbicyclo[3.1.0]hex-2-ene	(1S)-2-Methyl-5-propan-2-ylbicyclo[3.1.0]hex-2-ene	1	0.7247378
NuBBE_1740	C(=C1CCC(=CC1)C)(C)C	1-methyl-4-propan-2-ylidenecyclohexene	TERPINOLENE	1	0.7247378
NuBBE_1741	C(C)(C)[C@]1(O)CCC(=CC1)C	(1S)-4-methyl-1-propan-2-ylcyclohex-3-en-1-ol	(+)-Terpinen-4-ol	1	0.7247378
NuBBE_1746	CC1(C)[C@H]2C[C@@H]1CCC2=C	(1S,5S)-6,6-dimethyl-2-methylidenebicyclo[3.1.1]heptane	(-)-beta-Pinene	1	0.7247378
NuBBE_1747	C(=C)(CCC=C(C)C)C=C	7-methyl-3-methylideneocta-1,6-diene	MYRCENE	1	0.7247378
NuBBE_1750	C(C)(C)C1=CCC(=CC1)C	1-methyl-4-propan-2-ylcyclohexa-1,4-diene	GAMMA-TERPINENE	1	0.7247378
NuBBE_1751	C(C)(C)[C@@H]1CC=C(C=C1)C	(5S)-2-methyl-5-propan-2-ylcyclohexa-1,3-diene	(+)-alpha-phellandrene	1	0.7247378
NuBBE_1755	CC1(C)[C@H]2C[C@@H]1CC=C2C	(1S,5S)-2,6,6-trimethylbicyclo[3.1.1]hept-2-ene	(-)-alpha-Pinene	1	0.7247378
NuBBE_1774	C([C@@H](CCCC)O)C(C)C	(4R)-2-methyloctan-4-ol	2-Methyloctan-4R-ol	1	0.7247378
NuBBE_1775	C([C@H](CCCC)O)C(C)C	(4S)-2-methyloctan-4-ol	2-Methyloctan-4S-ol	1	0.7247378
NuBBE_1902	C(C)(C)C1=CC=C(CC1)C	1-methyl-4-propan-2-ylcyclohexa-1,3-diene	ALPHA-TERPINENE	1	0.7247378
NuBBE_1907	C(CCCCCC)CCC(=O)C	undecan-2-one	2-Undecanone	1	0.7247378
NuBBE_1914	C(=C)(C)[C@@H]1CCC(=CC1)C	(4R)-1-methyl-4-prop-1-en-2-ylcyclohexene	D-Limonene	1	0.7247378
NuBBE_1915	C[C@@]12C(C)(C)[C@H]3C[C@@H]1[C@@H]2C3	(2R,6S)-1,7,7-trimethyltricyclo[2.2.1.02,6]heptane	Not found	1	0.7247378
NuBBE_1920	CC1(C)[C@H]2C[C@@H]1C=C[C@H]2C	(1R,4R,5S)-4,6,6-trimethylbicyclo[3.1.1]hept-2-ene	Not found	1	0.7247378
NuBBE_1921	C(=C\CC=C(C)C)(/C=C)\C	(3E)-3,7-dimethylocta-1,3,6-triene	(E)-beta-ocimene	1	0.7247378
NuBBE_1986	C[C@@]12C(C)(C)[C@@H](C[C@H]1O)CC2	(1R,2R,4R)-1,7,7-trimethylbicyclo[2.2.1]heptan-2-ol	Isoborneol	1	0.7247378
NuBBE_2027	CC1(C)C(=C)[C@@H]2CC[C@H]1C2	(1S,4R)-2,2-dimethyl-3-methylidenebicyclo[2.2.1]heptane	(-)-camphene	1	0.7247378
NuBBE_2104	CCCCCCCCCCCC	dodecane	DODECANE	1	0.7247378
NuBBE_2105	CCCCCCCCCCC=C	dodec-1-ene	1-DODECENE	1	0.7247378
NuBBE_2115	CCCCCCCCCC	decane	DECANE	1	0.7247378
NuBBE_2118	C=CCCCCCCCC	dec-1-ene	1-DECENE	1	0.7247378
NuBBE_2128	CCCC1CCCCC1	propylcyclohexane	Propylcyclohexane	1	0.7247378
NuBBE_2129	CCCCC1CCCCC1	butylcyclohexane	BUTYLCYCLOHEXANE	1	0.7247378
NuBBE_2132	CCCCCC1CCCC1	pentylcyclopentane	Pentylcyclopentane	1	0.7247378
NuBBE_2136	CCCCCCC1CCCC1	hexylcyclopentane	Cyclopentane, hexyl-	1	0.7247378
NuBBE_2138	CCCC1=CCCCC1	1-propylcyclohexene	Cyclohexene, 1-propyl-	1	0.7247378
NuBBE_2139	CCCCC1=CCCCC1	1-butylcyclohexene	Cyclohexene, 1-butyl-	1	0.7247378
NuBBE_2141	CCCCCC1=CCCCC1	1-pentylcyclohexene	1-Pentylcyclohexene	1	0.7247378
NuBBE_2142	OC(=O)CCCCCCCCC	decanoic acid	Decanoic acid	1	0.7247378
NuBBE_71	O[C@H]1CC[C@@]2([C@@H](C1(C)C)CC[C@]1([C@@H]2CC=C2[C@]1(CC[C@@]1([C@@H]2CC(C)(CC1)C)C)C)C)C	(3S,4aS,6aS,6bS,8aR,12aS,14aR,14bS)-4,4,6a,6b,8a,11,11,14b-octamethyl-1,2,3,4a,5,6,7,8,9,10,12,12a,14,14a-tetradecahydropicen-3-ol	Not found	1	0.6902949
NuBBE_73	C[C@@]12[C@H]([C@@H]3[C@@](CC1)(C)CC[C@H]3C(=C)C)CC[C@@H]1[C@]2(C)CC[C@H]2[C@@]1(C)CCC(=O)C2(C)C	(1R,3aS,5aS,5bS,7aS,11aS,11bS,13aS,13bR)-3a,5a,5b,8,8,11a-hexamethyl-1-prop-1-en-2-yl-2,3,4,5,6,7,7a,10,11,11b,12,13,13a,13b-tetradecahydro-1H-cyclopenta[a]chrysen-9-one	Not found	1	0.6902949
NuBBE_74	C[C@]12[C@@H](C(C)(C(=O)CC1)C)CC[C@@]1([C@H]2CC=C2[C@@]1(CC[C@@]1([C@@H]2CC(C)(CC1)C)C)C)C	(4aS,6aR,6bR,8aR,12aS,14aS,14bS)-4,4,6a,6b,8a,11,11,14b-octamethyl-2,4a,5,6,7,8,9,10,12,12a,14,14a-dodecahydro-1H-picen-3-one	Not found	1	0.6902949
NuBBE_78	C[C@]12[C@@H]([C@H]3[C@@H](CC1)[C@]1(C)C(=CC3)C[C@H](CC1)O)CC[C@@H]2[C@@H](CC[C@H](C(C)C)CC)C	(3S,8S,9R,10R,13S,14R,17R)-17-[(2R,5R)-5-ethyl-6-methylheptan-2-yl]-10,13-dimethyl-2,3,4,7,8,9,11,12,14,15,16,17-dodecahydro-1H-cyclopenta[a]phenanthren-3-ol	Not found	1	0.6902949
NuBBE_88	O[C@H]1CC[C@]2([C@H](C1(C)C)CC=C1[C@@H]2CC[C@](C)(C1)C=C)C	(2S,4aR,4bS,7R,10aR)-7-ethenyl-1,1,4a,7-tetramethyl-3,4,4b,5,6,8,10,10a-octahydro-2H-phenanthren-2-ol	Not found	1	0.6902949
NuBBE_133	C[C@@]12[C@H]([C@@H]3[C@@](CC1)(C)CC[C@H]3C(=C)C)CC[C@@H]1[C@]2(C)CC[C@H]2[C@@]1(C)CC[C@@H](C2(C)C)O	(1R,3aS,5aS,5bS,7aS,9S,11aS,11bS,13aS,13bR)-3a,5a,5b,8,8,11a-hexamethyl-1-prop-1-en-2-yl-1,2,3,4,5,6,7,7a,9,10,11,11b,12,13,13a,13b-hexadecahydrocyclopenta[a]chrysen-9-ol	Not found	1	0.6902949
NuBBE_190	CC1(C(=O)CC[C@@]2([C@@H]1CC[C@]1([C@@H]2CC=C2[C@]1(CC[C@@]1([C@@H]2[C@H]([C@H](CC1)C)C)C)C)C)C)C	(4aS,6aS,6bS,8aR,11S,12S,12aS,14aR,14bS)-4,4,6a,6b,8a,11,12,14b-octamethyl-1,2,4a,5,6,7,8,9,10,11,12,12a,14,14a-tetradecahydropicen-3-one	Not found	1	0.6902949
NuBBE_240	C[C@]12[C@]3(C)C(=CC[C@@H]1[C@]1(C)[C@@H](CC2)C(C)(C)[C@H](CC1)O)[C@@H]1[C@](CC3)(C)CC[C@H]([C@@H]1C)C	(3S,4aR,6aR,6bR,8aR,11R,12S,12aS,14aR,14bR)-4,4,6a,6b,8a,11,12,14b-octamethyl-2,3,4a,5,6,7,8,9,10,11,12,12a,14,14a-tetradecahydro-1H-picen-3-ol	Not found	1	0.6902949
NuBBE_452	O[C@H]1[C@@H](C)N[C@@H](CCCCCCCCCC[C@@H](O)C)CC1	(2R,3R,6S)-6-[(11S)-11-hydroxydodecyl]-2-methylpiperidin-3-ol	Not found	1	0.6902949
NuBBE_456	O[C@H]1[C@@H](C)N[C@H](CCCCCCCCCC[C@@H](O)C)CC1	(2R,3R,6R)-6-[(11S)-11-hydroxydodecyl]-2-methylpiperidin-3-ol	Not found	1	0.6902949
NuBBE_560	C[C@@H](CCC[C@@H](C)CCC/C(=C/CO)/C)CCCC(C)C	(E,7R,11R)-3,7,11,15-tetramethylhexadec-2-en-1-ol	Phytol	1	0.6902949
NuBBE_561	C[C@@]12[C@@H](CC[C@@H]1[C@H](C)CC[C@@H](CC)C(C)C)[C@H]1[C@H]([C@@]3(C(=CC(=O)CC3)CC1)C)CC2	(8S,9R,10R,13S,14S,17R)-17-[(2R,5R)-5-ethyl-6-methylheptan-2-yl]-10,13-dimethyl-1,2,6,7,8,9,11,12,14,15,16,17-dodecahydrocyclopenta[a]phenanthren-3-one	Not found	1	0.6902949
NuBBE_634	CC(=CCN=C(NCC=C(C)C)NCC=C(C)C)C	1,2,3-tris(3-methylbut-2-enyl)guanidine	CHEMBL3325774	1	0.6902949
NuBBE_986	O[C@@H]1CC2=CC[C@H]3[C@H](C[C@H]([C@@]4([C@H]3CC[C@H]4[C@H](CCC(=C)C(C)C)C)C)O)[C@@]2(C)CC1	(3S,8S,9S,10R,12R,13S,14S,17S)-10,13-dimethyl-17-[(2S)-6-methyl-5-methylideneheptan-2-yl]-2,3,4,7,8,9,11,12,14,15,16,17-dodecahydro-1H-cyclopenta[a]phenanthrene-3,12-diol	Not found	1	0.6902949
NuBBE_988	C[C@]12C(=CC(=O)CC2)CC[C@@H]2[C@@H]1C[C@@H](O)[C@@]1(C)[C@H]2CC[C@@H]1[C@H](C)CC[C@@H](C)C(C)C	(8R,9S,10R,12R,13R,14S,17R)-17-[(2R,5R)-5,6-dimethylheptan-2-yl]-12-hydroxy-10,13-dimethyl-1,2,6,7,8,9,11,12,14,15,16,17-dodecahydrocyclopenta[a]phenanthren-3-one	Not found	1	0.6902949
NuBBE_1026	O[C@@H]1CC[C@]2(C)[C@H](CC[C@]3(C)[C@H]2C=C[C@@H]2[C@]3(C)CC[C@]3(C)[C@H]2[C@H](C(=C)C)CC3)C1(C)C	(1R,3aR,5aS,5bR,7aS,9R,11aR,11bS,13aS,13bS)-3a,5a,5b,8,8,11a-hexamethyl-1-prop-1-en-2-yl-1,2,3,4,5,6,7,7a,9,10,11,11b,13a,13b-tetradecahydrocyclopenta[a]chrysen-9-ol	Not found	1	0.6902949
NuBBE_1059	C[C@@]12[C@@H](CC[C@@H]1[C@@H](/C=C/[C@H](C(C)C)CC)C)[C@H]1[C@H]([C@@]3([C@@H](CC(=O)CC3)CC1)C)CC2	(5R,8R,9R,10S,13S,14S,17R)-17-[(E,2R,5S)-5-ethyl-6-methylhept-3-en-2-yl]-10,13-dimethyl-1,2,4,5,6,7,8,9,11,12,14,15,16,17-tetradecahydrocyclopenta[a]phenanthren-3-one	Not found	1	0.6902949
NuBBE_1130	C[C@]12C3=CC[C@@H]4[C@](C)(CCC(=O)C4(C)C)[C@H]3CC[C@]1([C@H]([C@@H](C)CCC=C(C)C)CC2)C	(5R,9R,10R,13S,14R,17S)-4,4,10,13,14-pentamethyl-17-[(2S)-6-methylhept-5-en-2-yl]-1,2,5,6,9,11,12,15,16,17-decahydrocyclopenta[a]phenanthren-3-one	Not found	1	0.6902949
NuBBE_1152	O=C(CCCCCCCCc1ccccc1)OC	methyl 9-phenylnonanoate	Methyl 9-phenylnonanoate	1	0.6902949
NuBBE_1153	O=C(OC)CCCCCCCCCc1ccccc1	methyl 10-phenyldecanoate	Methyl 10-phenyldecanoate	1	0.6902949
NuBBE_1211	O[C@@H]1CC2=CC[C@@H]3[C@@H]([C@]2(CC1)C)CC[C@@]1(C)[C@@H]3CC[C@H]1[C@H]([C@@H](O)CC(=C)C(C)C)C	(3S,8S,9S,10R,13S,14R,17S)-17-[(2R,3S)-3-hydroxy-6-methyl-5-methylideneheptan-2-yl]-10,13-dimethyl-2,3,4,7,8,9,11,12,14,15,16,17-dodecahydro-1H-cyclopenta[a]phenanthren-3-ol	Not found	1	0.6902949
NuBBE_1234	C[C@]12C3=C([C@@]4(C)[C@@H](CC3)C(C)(C)[C@H](CC4)O)CC[C@@]1(C)[C@@H](CC2)[C@H](CCC=C(C)C)C	(3S,5R,10R,13S,14R,17S)-4,4,10,13,14-pentamethyl-17-[(2S)-6-methylhept-5-en-2-yl]-2,3,5,6,7,11,12,15,16,17-decahydro-1H-cyclopenta[a]phenanthren-3-ol	Not found	1	0.6902949
NuBBE_1295	C=C(C(C)C)CC[C@H]([C@@H]1CC[C@]2(C)[C@H]3CC[C@H]4[C@]5([C@]3(CC[C@]12C)C5)CC[C@H](C4(C)C)OC(=O)CCCCCCCCCCCCCCC)C	[(1R,3S,6R,8S,11R,12R,15S,16R)-7,7,12,16-tetramethyl-15-[(2R)-6-methyl-5-methylideneheptan-2-yl]-6-pentacyclo[9.7.0.01,3.03,8.012,16]octadecanyl] hexadecanoate	Not found	1	0.6902949
NuBBE_1387	C[C@@]12[C@@H](CC[C@@H]1[C@@H](CC[C@@H](C)C(C)C)C)[C@H]1[C@H]([C@@]3(C(=CC(=O)CC3)CC1)C)CC2	(8S,9R,10R,13S,14S,17R)-17-[(2R,5R)-5,6-dimethylheptan-2-yl]-10,13-dimethyl-1,2,6,7,8,9,11,12,14,15,16,17-dodecahydrocyclopenta[a]phenanthren-3-one	Not found	1	0.6902949
NuBBE_1388	CC(=CCC/C(=C/COC(=O)C)/C)C	[(2E)-3,7-dimethylocta-2,6-dienyl] acetate	GERANYL ACETATE	1	0.6902949
NuBBE_1396	CC1(C)[C@H]2[C@@H]1CCC(=C)[C@H]1[C@H]2[C@@](C)(O)CC1	(1aS,4aR,7S,7aR,7bS)-1,1,7-trimethyl-4-methylidene-1a,2,3,4a,5,6,7a,7b-octahydrocyclopropa[h]azulen-7-ol	Not found	1	0.6902949
NuBBE_1404	C(=C)(C)[C@@H]1[C@](C=C)(C)CCC(=C1)C(C)C	(3R,4R)-4-ethenyl-4-methyl-1-propan-2-yl-3-prop-1-en-2-ylcyclohexene	11029-06-4	1	0.6902949
NuBBE_1417	C(=C)(C)[C@@H]1[C@](C=C)(C)CCC(=C(C)C)C1	(1R,2R)-1-ethenyl-1-methyl-4-propan-2-ylidene-2-prop-1-en-2-ylcyclohexane	Not found	1	0.6902949
NuBBE_1569	C[C@@]12[C@@H]3[C@]4(CC[C@@]1([C@@H]([C@H](C)CCCC(C)C)CC2)C)[C@]1([C@@H](C(C)([C@@H](OC(=O)/C(=C/C)/C)CC1)C)CC3)C4	[(1R,3S,6S,8S,11R,12R,15R,16R)-7,7,12,16-tetramethyl-15-[(2R)-6-methylheptan-2-yl]-6-pentacyclo[9.7.0.01,3.03,8.012,16]octadecanyl] (E)-2-methylbut-2-enoate	Not found	1	0.6902949
NuBBE_1797	O=C1O[C@H](C[C@@H]1C[C@@H](O[Si](C)(C)C)CO[Si](C)(C)C)CCCCCCCCC=C	(3R,5S)-3-[(2R)-2,3-bis(trimethylsilyloxy)propyl]-5-dec-9-enyloxolan-2-one	Not found	1	0.6902949
NuBBE_1826	C[C@H]1[C@@H](CC[C@]2(CC[C@]3(C4=CC[C@H]5C(C)(C(=O)CC[C@@]5([C@@H]4CC[C@]3([C@@]12C)C)C)C)C)C)C	(4aR,6aR,6bS,8aS,11R,12S,12aS,14aS,14bR)-4,4,6a,6b,8a,11,12,12a,14b-nonamethyl-2,4a,5,7,8,9,10,11,12,13,14,14a-dodecahydro-1H-picen-3-one	Not found	1	0.6902949
NuBBE_1943	C(=C)(C)[C@@H]1CC/C(=C\CC/C(=C/CC/C(=C/C1)/C)/C)/C	Not found	2-acetylamino-3-[4-(2-acetylamino-2-carboxyethylsulfanylthiocarbonylamino)phenylthiocarbamoylsulfanyl]propionic acid	1	0.6902949
NuBBE_1990	C[C@]12[C@@H]([C@H]3[C@@H](CC1)[C@]1(C)C(=CC3)C[C@H](CC1)O)CC[C@@H]2[C@@H](CCC(=C)C(C)C)C	(3S,8S,9R,10R,13S,14R,17R)-10,13-dimethyl-17-[(2R)-6-methyl-5-methylideneheptan-2-yl]-2,3,4,7,8,9,11,12,14,15,16,17-dodecahydro-1H-cyclopenta[a]phenanthren-3-ol	Not found	1	0.6902949
NuBBE_2158	C[C@H](C(C)C)CC[C@@H](C)[C@H]1CC[C@@H]2[C@H]3CC=C4C[C@@H](O)CC[C@]4(C)[C@H]3CC[C@]12C	(3S,8R,9S,10R,13R,14R,17R)-17-[(2R,5S)-5,6-dimethylheptan-2-yl]-10,13-dimethyl-2,3,4,7,8,9,11,12,14,15,16,17-dodecahydro-1H-cyclopenta[a]phenanthren-3-ol	Not found	1	0.6902949
NuBBE_2161	C[C@@]1([C@H](C)C(C)C)[C@H](C1)[C@@H](C)[C@H]1CC[C@@H]2[C@H]3CC=C4C[C@H](O)CC[C@]4(C)[C@H]3CC[C@]12C	(3R,8R,9S,10R,13R,14R,17R)-10,13-dimethyl-17-[(1S)-1-[(1R,2R)-2-methyl-2-[(2R)-3-methylbutan-2-yl]cyclopropyl]ethyl]-2,3,4,7,8,9,11,12,14,15,16,17-dodecahydro-1H-cyclopenta[a]phenanthren-3-ol	Not found	1	0.6902949
NuBBE_2189	C[C@@]12[C@H](C[C@H](O)[C@]3(O)[C@@H]1CC[C@@](C=C)(C)C3)C(C)(C)CCC2	(4aR,4bR,7S,8aR,9S,10aR)-7-ethenyl-1,1,4a,7-tetramethyl-2,3,4,4b,5,6,8,9,10,10a-decahydrophenanthrene-8a,9-diol	Not found	1	0.6902949
NuBBE_2230	O[C@H]1[C@H]2[C@@]3(CC(=C)[C@H](C1)C3)CC[C@@H]1C(C)(C)CCC[C@]21C	(1S,4R,9S,10S,11R,13S)-5,5,9-trimethyl-14-methylidenetetracyclo[11.2.1.01,10.04,9]hexadecan-11-ol	Not found	1	0.6902949
NuBBE_2236	C[C@]12[C@H](CC[C@@]34CC(=C)[C@@H](C3)CC(=O)[C@]14O)C(C)(C)CCC2	(1S,4R,9S,10R,13S)-10-hydroxy-5,5,9-trimethyl-14-methylidenetetracyclo[11.2.1.01,10.04,9]hexadecan-11-one	Not found	1	0.6902949
NuBBE_2294	Cc1ccc2-c1cc(ccc2C)C(C)C	1,4-dimethyl-7-propan-2-ylazulene	guaiazulene	1	0.6902949
NuBBE_2358	C[C@]12[C@](C(=O)C[C@@H]3[C@@H]1CC[C@@]1(C)[C@H]3CC[C@@H]1[C@H](C)CC[C@@H](CC)C(C)C)(O)C[C@H](O)CC2	(3R,5R,8S,9S,10R,13R,14S,17R)-17-[(2R,5R)-5-ethyl-6-methylheptan-2-yl]-3,5-dihydroxy-10,13-dimethyl-2,3,4,7,8,9,11,12,14,15,16,17-dodecahydro-1H-cyclopenta[a]phenanthren-6-one	Not found	1	0.6902949
NuBBE_2490	C[C@]12c3c(c(CC)c(cc3)CO)CC[C@H]1C(C)(C)CCC2	[(4bR,8aS)-1-ethyl-4b,8,8-trimethyl-5,6,7,8a,9,10-hexahydrophenanthren-2-yl]methanol	Not found	1	0.6902949
NuBBE_1338	CC1=CC[C@H](C(C)C)c2cc(C)ccc12	(1R)-4,7-dimethyl-1-propan-2-yl-1,2-dihydronaphthalene	168398-95-6	1	0.6579738
NuBBE_1377	CC(OCC)OCC	1,1-diethoxyethane	Acetal	1	0.6579738
NuBBE_1606	[C@H]1(CC[C@@H](c2c1cc(cc2)C)C)C(C)C	(1S,4S)-1,6-dimethyl-4-propan-2-yl-1,2,3,4-tetrahydronaphthalene	CALAMENENE	1	0.6579738
NuBBE_2362	CC1(C)CCC[C@]2(C)[C@H]1CCc1c2cc(O)c(C(C)C)c1	(4bR,8aS)-4b,8,8-trimethyl-2-propan-2-yl-5,6,7,8a,9,10-hexahydrophenanthren-3-ol	Not found	1	0.6579738
NuBBE_2426	O[C@H]1[C@@H]([C@@]2([C@H]([C@]3([C@@H]([C@@]4([C@]([C@@H]5[C@@](CC4)(CCC(C5)(C)C)C)(CC3)C)C)CC2)C)CC1)C)C	(3R,4R,4aS,6aS,6aS,6bR,8aR,12aS,14aS,14bS)-4,4a,6a,6b,8a,11,11,14a-octamethyl-1,2,3,4,5,6,6a,7,8,9,10,12,12a,13,14,14b-hexadecahydropicen-3-ol	Not found	1	0.6579738
NuBBE_1749	CC(c1ccc(C)cc1)C	1-methyl-4-propan-2-ylbenzene	P-CYMENE	1	0.631332
NuBBE_2117	C=CCCCCCCCCC	undec-1-ene	1-UNDECENE	1	0.631332
NuBBE_2119	CCCCCCCCCCC	undecane	Undecane	1	0.631332
NuBBE_10	Oc1c(C)cc2[C@H](C(C)C)CC[C@@H](C)c2c1	(5S,8R)-3,8-dimethyl-5-propan-2-yl-5,6,7,8-tetrahydronaphthalen-2-ol	Not found	1	0.6311061
NuBBE_25	CCCCC/C=C/C=C/C(=O)NCC(C)C	(2E,4E)-N-(2-methylpropyl)deca-2,4-dienamide	Pellitorine	1	0.6311061
NuBBE_29	CCCCCCCCCC(=O)NCC(C)C	N-(2-methylpropyl)decanamide	N-isobutyl-decanamide	1	0.6311061
NuBBE_41	NC1=NCC[C@@](/C=C/C=C(C)C)(C)N1	(6R)-6-methyl-6-[(1E)-4-methylpenta-1,3-dienyl]-4,5-dihydro-1H-pyrimidin-2-amine	Not found	1	0.6311061
NuBBE_44	N=C(N)NCC=C(C)C	2-(3-methylbut-2-enyl)guanidine	Galegine	1	0.6311061
NuBBE_45	O[C@H]1[C@@H](C)N[C@@H](CCCCCCCCCCC(=O)C)CC1	12-[(2S,5R,6R)-5-hydroxy-6-methylpiperidin-2-yl]dodecan-2-one	Cassine	1	0.6311061
NuBBE_72	C[C@]12[C@@H](C(C)([C@H](CC1)OC(=O)C)C)CC[C@]1(C)[C@H]2CC[C@]2(C1=CC[C@@]1(C)[C@H]2CC(C)(CC1)C)C	[(3S,4aS,6aR,6aR,8aS,12aR,14aS,14bS)-4,4,6a,6a,8a,11,11,14b-octamethyl-1,2,3,4a,5,6,8,9,10,12,12a,13,14,14a-tetradecahydropicen-3-yl] acetate	Not found	1	0.6311061
NuBBE_143	CC1(C)CCC[C@@]2(C)[C@H]1[C@@H](OC(=O)C)C[C@]1(C)[C@H]2CC[C@](C)(C=C)O1	[(3R,4aR,6S,6aS,10aS,10bS)-3-ethenyl-3,4a,7,7,10a-pentamethyl-2,5,6,6a,8,9,10,10b-octahydro-1H-benzo[f]chromen-6-yl] acetate	Not found	1	0.6311061
NuBBE_145	CC1(C)CCC[C@@]2(C)[C@H]1[C@@H](OC(=O)CC(=O)OCCCC)C[C@]1(C)[C@H]2CC[C@](C)(C=C)O1	3-O-[(3R,4aR,6S,6aS,10aS,10bS)-3-ethenyl-3,4a,7,7,10a-pentamethyl-2,5,6,6a,8,9,10,10b-octahydro-1H-benzo[f]chromen-6-yl] 1-O-butyl propanedioate	Not found	1	0.6311061
NuBBE_166	O[C@H]1[C@@H](C)N[C@@H](CCCCCCCCCCCCC(=O)C)CC1	14-[(2S,5R,6R)-5-hydroxy-6-methylpiperidin-2-yl]tetradecan-2-one	(-)-spectaline	1	0.6311061
NuBBE_167	C[C@@H]1[C@H](OC(=O)C)CC[C@H](CCCCCCCCCCCCC(=O)C)N1	[(2R,3R,6S)-2-methyl-6-(13-oxotetradecyl)piperidin-3-yl] acetate	(-)-3-O-acetylspectaline	1	0.6311061
NuBBE_168	O[C@H]1[C@@H](C)N(C(=O)OC(C)(C)C)[C@@H](CCCCCCCCCCCCC(=O)C)CC1	tert-butyl (2R,3R,6S)-3-hydroxy-2-methyl-6-(13-oxotetradecyl)piperidine-1-carboxylate	Not found	1	0.6311061
NuBBE_170	C[C@@H]1[C@H](O[Si](C)(C(C)(C)C)C)CC[C@H](CCCCCCCCCCCCC(=O)C)N1	14-[(2S,5R,6R)-5-[tert-butyl(dimethyl)silyl]oxy-6-methylpiperidin-2-yl]tetradecan-2-one	Not found	1	0.6311061
NuBBE_307	N1[C@@H](C)[C@H](OC(=O)C)CC[C@@H]1CCCCCCCCCCC(=O)C	[(2S,3R,6S)-2-methyl-6-(11-oxododecyl)piperidin-3-yl] acetate	Not found	1	0.6311061
NuBBE_308	N1[C@@H](C)[C@H](O)CC[C@@H]1CCCCCCCCCC[C@@H](O)C	(2S,3R,6S)-6-[(11S)-11-hydroxydodecyl]-2-methylpiperidin-3-ol	Not found	1	0.6311061
NuBBE_364	CC1(CC[C@]2([C@@H](C[C@@]3([C@]4(CC[C@H]5C(C)([C@H](CC[C@@]5([C@H]4CC=C3[C@@H]2C1)C)O)C)C)C)O)C)C	(3S,4aR,6aS,6bR,8R,8aR,12aS,14aR,14bR)-4,4,6a,6b,8a,11,11,14b-octamethyl-1,2,3,4a,5,6,7,8,9,10,12,12a,14,14a-tetradecahydropicene-3,8-diol	Not found	1	0.6311061
NuBBE_365	CC1(CC[C@]2(CC[C@@]3([C@]4(CC[C@H]5C(C)([C@H](CC[C@@]5([C@H]4CC=C3[C@@H]2C1)C)O)C)C)C)CO)C	(3S,4aR,6aS,6bR,8aR,12aS,14aR,14bR)-8a-(hydroxymethyl)-4,4,6a,6b,11,11,14b-heptamethyl-1,2,3,4a,5,6,7,8,9,10,12,12a,14,14a-tetradecahydropicen-3-ol	Not found	1	0.6311061
NuBBE_366	C[C@]12[C@]3(CC[C@H]4C(C)([C@H](CC[C@@]4([C@H]3CC=C1[C@@H]1[C@@](CO)(CC2)CC[C@H]([C@@H]1C)C)C)O)C)C	(3S,4aR,6aS,6bS,8aS,11R,12S,12aR,14aR,14bR)-8a-(hydroxymethyl)-4,4,6a,6b,11,12,14b-heptamethyl-2,3,4a,5,6,7,8,9,10,11,12,12a,14,14a-tetradecahydro-1H-picen-3-ol	Not found	1	0.6311061
NuBBE_425	N=C(N(C)C/C=C(/C)\CCC=C(C)C)N(C)C/C=C(\CCC=C(C)C)/C	Not found	2-acetylamino-3-[4-(2-acetylamino-2-carboxyethylsulfanylthiocarbonylamino)phenylthiocarbamoylsulfanyl]propionic acid	1	0.6311061
NuBBE_439	CC(=O)O[C@@H]1CC[C@]2(C)[C@H](CC[C@@]3(C)[C@H]2CC[C@@H]2[C@]3(C)CC[C@@]3(C)[C@@H]2[C@H](C(=C)C)CC3)C1(C)C	[(1R,3aS,5aS,5bS,7aS,9R,11aS,11bS,13aS,13bR)-3a,5a,5b,8,8,11a-hexamethyl-1-prop-1-en-2-yl-1,2,3,4,5,6,7,7a,9,10,11,11b,12,13,13a,13b-hexadecahydrocyclopenta[a]chrysen-9-yl] acetate	Not found	1	0.6311061
NuBBE_455	O[C@@H]1[C@@H](N[C@@H](CC1)CCCCCCCCCCCCC(=O)C)C	14-[(2R,5S,6S)-5-hydroxy-6-methylpiperidin-2-yl]tetradecan-2-one	spectaline	1	0.6311061
NuBBE_491	O[C@H]1CC[C@@]2([C@]3(OO[C@]4(C=C3)[C@H]2CC[C@]2([C@@H]4CC[C@@H]2[C@@H](/C=C/[C@@H](C(C)C)C)C)C)C1)C	(1S,2S,5R,6R,9S,10S,13S,15S)-5-[(E,2R,5R)-5,6-dimethylhept-3-en-2-yl]-6,10-dimethyl-16,17-dioxapentacyclo[13.2.2.01,9.02,6.010,15]nonadec-18-en-13-ol	Not found	1	0.6311061
NuBBE_553	C[C@]12C(=C(C)CC=C2)C(=O)c2c(C)coc2C1	(8aS)-3,5,8a-trimethyl-6,9-dihydrobenzo[f][1]benzofuran-4-one	Not found	1	0.6311061
NuBBE_559	CC(=CCC/C(=C/CC/C(=C/CC/C=C(\C)/CC/C=C(\C)/CCC=C(C)C)/C)/C)C	(6E,10E,14E,18E)-2,6,10,15,19,23-hexamethyltetracosa-2,6,10,14,18,22-hexaene	squalene	1	0.6311061
NuBBE_928	C[C@]12[C@H]3[C@@]4([C@@]5(C4)[C@@H](CC3)[C@H](C)[C@H](CC5)O)CC[C@@]1(C)[C@H](CC2)[C@@H](CCC(=C)C(C)C)C	(1R,3S,6S,7S,8S,11S,12S,15R,16S)-7,12,16-trimethyl-15-[(2R)-6-methyl-5-methylideneheptan-2-yl]pentacyclo[9.7.0.01,3.03,8.012,16]octadecan-6-ol	Not found	1	0.6311061
NuBBE_1004	CC([C@@H](/C=C/[C@H]([C@H]1CCC2=C3C=CC4=CC(=O)CC[C@]4([C@@H]3CC[C@]12C)C)C)C)C	(9S,10S,13R,17R)-17-[(E,2R,5S)-5,6-dimethylhept-3-en-2-yl]-10,13-dimethyl-1,2,9,11,12,15,16,17-octahydrocyclopenta[a]phenanthren-3-one	Not found	1	0.6311061
NuBBE_1027	O[C@H]1CC[C@]2(C)[C@H](CC[C@@]3(C)[C@H]2C[C@@H](O)[C@@H]2[C@]3(C)CC[C@@]3(C)[C@@H]2[C@H](C(=C)C)CC3)C1(C)C	(1R,3aS,5aS,5bS,7aS,9S,11aS,11bS,13R,13aS,13bR)-3a,5a,5b,8,8,11a-hexamethyl-1-prop-1-en-2-yl-1,2,3,4,5,6,7,7a,9,10,11,11b,12,13,13a,13b-hexadecahydrocyclopenta[a]chrysene-9,13-diol	Not found	1	0.6311061
NuBBE_1042	O=C1CC[C@]2(C)[C@H](CC=C3[C@H]2CC[C@]2(C)[C@@]3(CC[C@H]2[C@@H](C)CC/C=C(/C)\OC(=O)C)C)C1(C)C	[(Z,6S)-6-[(5S,9S,10S,13S,14S,17S)-4,4,10,13,14-pentamethyl-3-oxo-1,2,5,6,9,11,12,15,16,17-decahydrocyclopenta[a]phenanthren-17-yl]hept-2-en-2-yl] acetate	Not found	1	0.6311061
NuBBE_1047	CC(O)([C@@H]1CC[C@]([C@H]2CC[C@@]3([C@]4(CC[C@@H]5C(C)([C@H](CC[C@@]5([C@H]4CC[C@H]23)C)O)C)C)C)(C)O1)C	(3S,5S,8S,9R,10R,13R,14S,17S)-17-[(2S,5S)-5-(2-hydroxypropan-2-yl)-2-methyloxolan-2-yl]-4,4,8,10,14-pentamethyl-2,3,5,6,7,9,11,12,13,15,16,17-dodecahydro-1H-cyclopenta[a]phenanthren-3-ol	Not found	1	0.6311061
NuBBE_1048	O=C1CC[C@@]2([C@@H](C1(C)C)CC[C@]1([C@H]2CC[C@H]2[C@]1(C)CC[C@@H]2[C@]1(O[C@H](CC1)C(O)(C)C)C)C)C	(5S,8S,9S,10S,13R,14S,17S)-17-[(2S,5R)-5-(2-hydroxypropan-2-yl)-2-methyloxolan-2-yl]-4,4,8,10,14-pentamethyl-1,2,5,6,7,9,11,12,13,15,16,17-dodecahydrocyclopenta[a]phenanthren-3-one	Not found	1	0.6311061
NuBBE_1052	C[C@]12C3=CC[C@@H]4C(C)(C)[C@@H](O)CC[C@]4(C)[C@H]3CC[C@@]1(C)[C@H]([C@H](C)[C@@H]1[C@@H]3OC(C)(C)O[C@@H]3C(C)(C)O1)CC2	(3S,5S,9R,10R,13S,14R,17S)-17-[(1S)-1-[(3aS,6R,6aS)-2,2,4,4-tetramethyl-6,6a-dihydro-3aH-furo[3,4-d][1,3]dioxol-6-yl]ethyl]-4,4,10,13,14-pentamethyl-2,3,5,6,9,11,12,15,16,17-decahydro-1H-cyclopenta[a]phenanthren-3-ol	Not found	1	0.6311061
NuBBE_1063	O[C@H]1CC[C@]2(C)[C@H](CC[C@@]3([C@]4(C)[C@H]([C@@H]5[C@@](CC[C@@H](C)[C@@H]5C)(C)CC4)C(=O)C[C@@H]23)C)C1(C)C	(3S,4aS,6aS,6aS,6bS,8aR,11R,12S,12aR,14aS,14bS)-3-hydroxy-4,4,6a,6b,8a,11,12,14b-octamethyl-1,2,3,4a,5,6,6a,7,8,9,10,11,12,12a,14,14a-hexadecahydropicen-13-one	Not found	1	0.6311061
NuBBE_1072	O[C@H]1CC[C@]2(C)[C@H](CC[C@@]3(C)[C@H]2CC[C@@H]2[C@]3(C)CC[C@@]3(C)[C@@H]2[C@H](C(C)(O)C)CC3)C1(C)C	(1R,3aS,5aS,5bS,7aS,9S,11aS,11bS,13aS,13bS)-1-(2-hydroxypropan-2-yl)-3a,5a,5b,8,8,11a-hexamethyl-1,2,3,4,5,6,7,7a,9,10,11,11b,12,13,13a,13b-hexadecahydrocyclopenta[a]chrysen-9-ol	Not found	1	0.6311061
NuBBE_1112	C[C@]12C(=CC(=O)[C@H]3[C@@H]2CC[C@@]2(C)[C@H]3CC[C@@H]2[C@H](C)CC[C@@H](CC)C(C)C)C[C@@H](O)CC1	(3S,8R,9S,10S,13R,14S,17R)-17-[(2R,5R)-5-ethyl-6-methylheptan-2-yl]-3-hydroxy-10,13-dimethyl-1,2,3,4,8,9,11,12,14,15,16,17-dodecahydrocyclopenta[a]phenanthren-7-one	Not found	1	0.6311061
NuBBE_1154	O=C(OC)CCCCCCCCCCc1ccccc1	methyl 11-phenylundecanoate	Not found	1	0.6311061
NuBBE_1155	O=C(OC)CCCCCCCCCCCc1ccccc1	methyl 12-phenyldodecanoate	METHYL 12-PHENYLDODECANOATE	1	0.6311061
NuBBE_1157	O=C(OC)CCCCCCCCCCCCCc1ccccc1	methyl 14-phenyltetradecanoate	Not found	1	0.6311061
NuBBE_1212	O[C@@H]1CC2=CC[C@@H]3[C@@H]([C@]2(CC1)C)CC[C@@]1(C)[C@@H]3CC[C@@H]1[C@@H](CCC(=C)C(C)C)C	(3S,8S,9S,10R,13R,14R,17R)-10,13-dimethyl-17-[(2R)-6-methyl-5-methylideneheptan-2-yl]-2,3,4,7,8,9,11,12,14,15,16,17-dodecahydro-1H-cyclopenta[a]phenanthren-3-ol	Not found	1	0.6311061
NuBBE_1213	O[C@@H]1[C@H](O)C2=CC[C@@H]3[C@@H]([C@]2(CC1)C)CC[C@@]1(C)[C@@H]3CC[C@H]1[C@H]([C@@H](O)CC(=C)C(C)C)C	(3S,4R,8S,9S,10R,13S,14R,17S)-17-[(2R,3S)-3-hydroxy-6-methyl-5-methylideneheptan-2-yl]-10,13-dimethyl-2,3,4,7,8,9,11,12,14,15,16,17-dodecahydro-1H-cyclopenta[a]phenanthrene-3,4-diol	Not found	1	0.6311061
NuBBE_1359	O=C(C)N1CCCC(=C1)[C@@H]1[C@@H]2[C@@H]3CCCC[N@]3C[C@@H](C2)[C@H]2[N@]1CCCC2	1-[5-[(1R,2S,8S,9S,10S)-7,15-diazatetracyclo[7.7.1.02,7.010,15]heptadecan-8-yl]-3,4-dihydro-2H-pyridin-1-yl]ethanone	Not found	1	0.6311061
NuBBE_1362	C(C=C)[C@H]1[C@@H]2[C@@H]([N@@]3[C@H]4[N@]1C[C@H](C2)[C@H]3CCC4)C1=CN(C(=O)C)CCC1	1-[5-[(2R,6R,8R,9R,11S,13S)-13-prop-2-enyl-1,7-diazatetracyclo[7.3.1.02,7.06,11]tridecan-8-yl]-3,4-dihydro-2H-pyridin-1-yl]ethanone	Not found	1	0.6311061
NuBBE_1389	CC(=O)O[C@@](C=C)(C)CCC=C(C)C	[(3S)-3,7-dimethylocta-1,6-dien-3-yl] acetate	(+)-linalyl acetate	1	0.6311061
NuBBE_1405	C[C@]12[C@@H]([C@H]3[C@@H](CC1)[C@]1(C)C(=CC3=O)C[C@H](CC1)O)CC[C@@H]2[C@@H](CC[C@@H](C(C)C)CC)C	(3S,8S,9R,10R,13S,14R,17R)-17-[(2R,5S)-5-ethyl-6-methylheptan-2-yl]-3-hydroxy-10,13-dimethyl-1,2,3,4,8,9,11,12,14,15,16,17-dodecahydrocyclopenta[a]phenanthren-7-one	Not found	1	0.6311061
NuBBE_1427	C[C@]12[C@@H]([C@@H](O)[C@H](C(C)C)CC1)C(=C)CC[C@H]2O	(1S,2S,4aR,5R,8aS)-4a-methyl-8-methylidene-2-propan-2-yl-1,2,3,4,5,6,7,8a-octahydronaphthalene-1,5-diol	Voleneol	1	0.6311061
NuBBE_1428	C[C@]1(CC[C@H]([C@H]2[C@H](CC[C@@H]12)C(=O)C)C(C)C)O	1-[(1S,3aR,4R,7S,7aR)-4-hydroxy-4-methyl-7-propan-2-yl-1,2,3,3a,5,6,7,7a-octahydroinden-1-yl]ethanone	Not found	1	0.6311061
NuBBE_1555	C[C@@]12[C@@]3(C)CC[C@H]4[C@@](C)(CC[C@@H](O)C4(C)C)[C@H]3CC[C@@H]1[C@@H]([C@](O)(C)CCC=C(C)C)CC2	(3R,5S,8S,9R,10S,13R,14S,17S)-17-[(2S)-2-hydroxy-6-methylhept-5-en-2-yl]-4,4,8,10,14-pentamethyl-2,3,5,6,7,9,11,12,13,15,16,17-dodecahydro-1H-cyclopenta[a]phenanthren-3-ol	Not found	1	0.6311061
NuBBE_1561	C[C@@]12[C@@H](CC[C@@H]1[C@H](C)CC[C@@H](CC)C(C)C)[C@H]1[C@H]([C@@]3(C(=CC1)C[C@@H](OC(=O)c1ccccc1)CC3)C)CC2	[(3S,8S,9R,10R,13S,14S,17R)-17-[(2R,5R)-5-ethyl-6-methylheptan-2-yl]-10,13-dimethyl-2,3,4,7,8,9,11,12,14,15,16,17-dodecahydro-1H-cyclopenta[a]phenanthren-3-yl] benzoate	Not found	1	0.6311061
NuBBE_1627	C(=C(\CCC=C(C)C)/C)\CC[C@@](C=C)(C)O	(3R,6Z)-3,7,11-trimethyldodeca-1,6,10-trien-3-ol	Nerolidol, (6Z)-(-)-	1	0.6311061
NuBBE_1707	C(O)[C@@]12[C@@H]([C@@H]3[C@](CC1)(C)[C@@]1(C)[C@H](CC3)[C@]3(C)[C@@H](CC1)C(C)(C)[C@H](CC3)O)[C@@H](CC2)C(=C)C	(1R,3aR,5aR,5bR,7aR,9S,11aR,11bR,13aR,13bR)-3a-(hydroxymethyl)-5a,5b,8,8,11a-pentamethyl-1-prop-1-en-2-yl-1,2,3,4,5,6,7,7a,9,10,11,11b,12,13,13a,13b-hexadecahydrocyclopenta[a]chrysen-9-ol	Not found	1	0.6311061
NuBBE_1725	C[C@@]12[C@H]([C@@]3(C)[C@H](CC1)C(C)(C)[C@H](CC3)O)CC[C@H]1[C@]2(C)CC[C@@H]1[C@@]1(C)OC(=O)CC1	(5S)-5-[(3S,5S,8S,9S,10S,13R,14S,17S)-3-hydroxy-4,4,8,10,14-pentamethyl-2,3,5,6,7,9,11,12,13,15,16,17-dodecahydro-1H-cyclopenta[a]phenanthren-17-yl]-5-methyloxolan-2-one	Not found	1	0.6311061
NuBBE_1730	C[C@@]12[C@H]([C@@]3(C)[C@H](CC1)C(C)(C)[C@@H](CC3)OC(=O)C)CC[C@H]1[C@]2(C)CC[C@@H]1[C@@]1(C)O[C@@H](CC1)C(C)(C)O	[(3R,5S,8S,9S,10S,13R,14S,17S)-17-[(2S,5S)-5-(2-hydroxypropan-2-yl)-2-methyloxolan-2-yl]-4,4,8,10,14-pentamethyl-2,3,5,6,7,9,11,12,13,15,16,17-dodecahydro-1H-cyclopenta[a]phenanthren-3-yl] acetate	Not found	1	0.6311061
NuBBE_1731	C[C@@]12[C@H]([C@@]3(C)[C@H](CC1)C(C)(C)C(=O)CC3)CC[C@H]1[C@]2(C)CC[C@@H]1[C@@]1(C)OC(=O)CC1	(5S)-5-methyl-5-[(5S,8S,9S,10S,13R,14S,17S)-4,4,8,10,14-pentamethyl-3-oxo-1,2,5,6,7,9,11,12,13,15,16,17-dodecahydrocyclopenta[a]phenanthren-17-yl]oxolan-2-one	Not found	1	0.6311061
NuBBE_1842	C[C@@]12[C@@H]3[C@](O)(C(=O)C[C@H]1C(C)(C)CCC2)C[C@](CC3)(C=C)C	(4aS,4bR,7S,8aS,10aS)-7-ethenyl-8a-hydroxy-1,1,4a,7-tetramethyl-3,4,4b,5,6,8,10,10a-octahydro-2H-phenanthren-9-one	Not found	1	0.6311061
NuBBE_1925	C[C@]12[C@@H](CC(=O)C3=C1CC[C@](C)(C=C)C3)C(C)(C)CCC2	(4aS,7S,10aS)-7-ethenyl-1,1,4a,7-tetramethyl-2,3,4,5,6,8,10,10a-octahydrophenanthren-9-one	Not found	1	0.6311061
NuBBE_1926	C[C@]12[C@@H](CC(=O)C3=C[C@@](C)(C=C)CC[C@H]13)C(C)(C)CCC2	(4aS,4bR,7R,10aS)-7-ethenyl-1,1,4a,7-tetramethyl-2,3,4,4b,5,6,10,10a-octahydrophenanthren-9-one	Not found	1	0.6311061
NuBBE_1947	C[C@H]1[C@@]23[C@H](CC1)[C@]([C@@H](C2)[C@@](CC3)(C)O)(CO)C	(1S,2R,5S,6R,7R,8S)-6-(hydroxymethyl)-2,6,8-trimethyltricyclo[5.3.1.01,5]undecan-8-ol	Not found	1	0.6311061
NuBBE_1949	C[C@]12[C@H]3[C@@]4([C@@]5(C4)[C@@H](CC3)C(C)(C)[C@H](CC5)O)CC[C@@]1(C)[C@H](CC2)[C@@H](CCC(=C)C(C)C)C	(1R,3S,6S,8R,11S,12S,15R,16S)-7,7,12,16-tetramethyl-15-[(2R)-6-methyl-5-methylideneheptan-2-yl]pentacyclo[9.7.0.01,3.03,8.012,16]octadecan-6-ol	Not found	1	0.6311061
NuBBE_1989	C[C@@]12[C@H]3[C@H]([C@@H]4[C@@](CC3)(C)[C@H](CC4)[C@@H](CCC(=C)C(C)C)C)CC[C@@H]1[C@H](C)[C@H](CC2)O	(3S,4S,5R,8S,9R,10R,13R,14R,17R)-4,10,13-trimethyl-17-[(2R)-6-methyl-5-methylideneheptan-2-yl]-2,3,4,5,6,7,8,9,11,12,14,15,16,17-tetradecahydro-1H-cyclopenta[a]phenanthren-3-ol	Not found	1	0.6311061
NuBBE_2030	Cc1cc(OC(=O)C)c(C(C)C)cc1	(5-methyl-2-propan-2-ylphenyl) acetate	Thymol acetate	1	0.6311061
NuBBE_2145	OC(=O)CCCCCCC/C=C\CCCCCCCC	(Z)-octadec-9-enoic acid	oleic acid	1	0.6311061
NuBBE_2157	C[C@H](C(C)C)/C=C/[C@@H](C)[C@H]1CC[C@@H]2[C@H]3CC=C4C[C@@H](O)CC[C@]4(C)[C@H]3CC[C@]12C	(3S,8R,9S,10R,13R,14R,17R)-17-[(E,2R,5R)-5,6-dimethylhept-3-en-2-yl]-10,13-dimethyl-2,3,4,7,8,9,11,12,14,15,16,17-dodecahydro-1H-cyclopenta[a]phenanthren-3-ol	Not found	1	0.6311061
NuBBE_2187	CC1(C)[C@@H](CC[C@]23C[C@H](C(=C)C2)CCC3=O)[C@](C)(O)CCC1	(1S,5R)-1-[2-[(1R,2R)-2-hydroxy-2,6,6-trimethylcyclohexyl]ethyl]-6-methylidenebicyclo[3.2.1]octan-2-one	Not found	1	0.6311061
NuBBE_2197	C[C@]12[C@@H](CC(=O)C3=C1C=C[C@@](C=C)(C)C3)C(C)(C)CCC2	(4aS,7S,10aS)-7-ethenyl-1,1,4a,7-tetramethyl-2,3,4,8,10,10a-hexahydrophenanthren-9-one	Not found	1	0.6311061
NuBBE_2198	C[C@@]12[C@H](CC(=O)[C@H]3C[C@](C=C)(C)CC(=O)[C@@H]13)C(C)(C)CCC2	(2R,4aR,4bR,8aR,10aS)-2-ethenyl-2,4b,8,8-tetramethyl-3,4a,5,6,7,8a,9,10a-octahydro-1H-phenanthrene-4,10-dione	Not found	1	0.6311061
NuBBE_2233	C[C@@]12[C@@H](CC[C@@]34CC(=C)[C@@H](C[C@H]([C@@H]13)OC(=O)C)C4)C(C)(C)CCC2	[(1R,4S,9R,10R,11R,13R)-5,5,9-trimethyl-14-methylidene-11-tetracyclo[11.2.1.01,10.04,9]hexadecanyl] acetate	Not found	1	0.6311061
NuBBE_2235	C[C@]12[C@H](CC[C@]34CC(=C)[C@H](C[C@@H]([C@]13O)OC(=O)C)C4)C(C)(C)CCC2	[(1S,4R,9S,10R,11S,13S)-10-hydroxy-5,5,9-trimethyl-14-methylidene-11-tetracyclo[11.2.1.01,10.04,9]hexadecanyl] acetate	Not found	1	0.6311061
NuBBE_2240	o1c(N2CCCCC2)cc(cc1=O)OC	4-methoxy-6-piperidin-1-ylpyran-2-one	Not found	1	0.6311061
NuBBE_2244	CC1(C)C(=C)CC[C@@]23O[C@@]12CC[C@H]1[C@@]3(C)[C@@H](O)C[C@](C)(C=C)C1	(1S,2S,3S,5R,7R,10S)-5-ethenyl-2,5,11,11-tetramethyl-12-methylidene-15-oxatetracyclo[8.4.1.01,10.02,7]pentadecan-3-ol	Not found	1	0.6311061
NuBBE_2253	C[C@@]12[C@H]([C@@]3(C)[C@H](CC1)C(C)(C)[C@H](CC3)O)CC[C@H]1[C@]2(C)CC[C@@H]1[C@](CCC(=C)C(C)C)(C)O	(3S,5S,8S,9S,10S,13R,14S,17S)-17-[(2R)-2-hydroxy-6-methyl-5-methylideneheptan-2-yl]-4,4,8,10,14-pentamethyl-2,3,5,6,7,9,11,12,13,15,16,17-dodecahydro-1H-cyclopenta[a]phenanthren-3-ol	Not found	1	0.6311061
NuBBE_2271	c1(c2c(c(cc1)C)C(=O)C[C@H](C2)C(C)(C)O)C	(3S)-3-(2-hydroxypropan-2-yl)-5,8-dimethyl-3,4-dihydro-2H-naphthalen-1-one	Not found	1	0.6311061
NuBBE_2274	OC(=O)CCCCCCCCCCCCCCCCCCCCCCCCCCC	octacosanoic acid	OCTACOSANOIC ACID	1	0.6311061
NuBBE_2287	C[C@@]12C3=C[C@H]([C@@H]4C[C@]3(CC4=C)CC[C@@H]1C(C)(C)CCC2)O	(1S,4R,9S,12R,13R)-5,5,9-trimethyl-14-methylidenetetracyclo[11.2.1.01,10.04,9]hexadec-10-en-12-ol	Not found	1	0.6311061
NuBBE_2288	C[C@@]12C3=CC(=O)[C@@H]4C[C@]3(CC4=C)CC[C@@H]1C(C)(C)CCC2	(1S,4R,9S,13R)-5,5,9-trimethyl-14-methylidenetetracyclo[11.2.1.01,10.04,9]hexadec-10-en-12-one	Not found	1	0.6311061
NuBBE_2361	C[C@]12[C@](C(=O)C[C@@H]3[C@@H]1CC[C@@]1(C)[C@H]3CC[C@@H]1[C@H](C)CCCC(C)C)(O)C[C@H](O)CC2	(3R,5R,8S,9S,10R,13R,14S,17R)-3,5-dihydroxy-10,13-dimethyl-17-[(2R)-6-methylheptan-2-yl]-2,3,4,7,8,9,11,12,14,15,16,17-dodecahydro-1H-cyclopenta[a]phenanthren-6-one	Not found	1	0.6311061
NuBBE_2375	C1([C@H]2C(=CCC1)CC1=C(C=C(C(C)C)C(=O)C1=O)CC2)(C)C	(11S)-12,12-dimethyl-6-propan-2-yltricyclo[9.4.0.03,8]pentadeca-1(15),3(8),6-triene-4,5-dione	Not found	1	0.6311061
NuBBE_2377	C1([C@H]2C(=CCC1)Cc1c(cc(C(C)C)c(c1OC)OC)CC2)(C)C	(11S)-4,5-dimethoxy-12,12-dimethyl-6-propan-2-yltricyclo[9.4.0.03,8]pentadeca-1(15),3,5,7-tetraene	Not found	1	0.6311061
NuBBE_2387	C[C@]12c3c(cc(c(c3)O)C(C)C)C(=O)C[C@H]1C(C)(C)CCC2	(4aR,10aS)-6-hydroxy-1,1,4a-trimethyl-7-propan-2-yl-3,4,10,10a-tetrahydro-2H-phenanthren-9-one	Not found	1	0.6311061
NuBBE_2428	[C@@]123[C@@]4(C1)[C@@H](CC[C@H]2C(C(=O)CC3)(C)C)[C@]1([C@@](CC4)([C@H](CC1)[C@@H](CCC=C(C)C)C)C)C	(1S,3R,8R,11S,12S,15R,16S)-7,7,12,16-tetramethyl-15-[(2R)-6-methylhept-5-en-2-yl]pentacyclo[9.7.0.01,3.03,8.012,16]octadecan-6-one	Not found	1	0.6311061
NuBBE_2429	O[C@@H]1C([C@H]2[C@]3([C@@]4([C@H]([C@]5([C@]([C@H](CC5)[C@@H](CCC=C(C)C)C)(CC4)C)C)CC2)C3)CC1)(C)C	(1R,3S,6S,8R,11S,12S,15R,16S)-7,7,12,16-tetramethyl-15-[(2R)-6-methylhept-5-en-2-yl]pentacyclo[9.7.0.01,3.03,8.012,16]octadecan-6-ol	Not found	1	0.6311061
NuBBE_2493	C=C[C@]1(C)CC[C@H]2[C@]3(C)CCC(=O)C(C)(C)[C@H]3CC[C@]2(O)C1	(4aR,4bS,7R,8aS,10aS)-7-ethenyl-8a-hydroxy-1,1,4a,7-tetramethyl-4,4b,5,6,8,9,10,10a-octahydro-3H-phenanthren-2-one	Not found	1	0.6311061
NuBBE_2494	CCc1c(C)ccc2c1C(=O)C[C@H]1C(C)(C)C(=O)CC[C@]21C	(4aS,10aR)-8-ethyl-1,1,4a,7-tetramethyl-3,4,10,10a-tetrahydrophenanthrene-2,9-dione	Not found	1	0.6311061
NuBBE_2500	CCc1c(C)ccc2c1[C@@H](O)C[C@@H]1C(C)(C)C(=O)CC[C@]21C	(4aS,9S,10aS)-8-ethyl-9-hydroxy-1,1,4a,7-tetramethyl-4,9,10,10a-tetrahydro-3H-phenanthren-2-one	Not found	1	0.6311061
NuBBE_2503	CC(=O)O[C@H]1CC[C@@]2(C)[C@@H]3CC[C@@]4(C)[C@H]5[C@@H](C)[C@H](C)CC[C@]5(C)CC[C@@]4(C)C3=CC[C@@H]2C1(C)C	[(3S,4aS,6aS,6bR,8aR,11R,12S,12aS,14aS,14bS)-4,4,6a,6b,8a,11,12,14b-octamethyl-2,3,4a,5,7,8,9,10,11,12,12a,13,14,14a-tetradecahydro-1H-picen-3-yl] acetate	Not found	1	0.6311061
NuBBE_971	O=C(NC)/C=C/c1ccccc1	(E)-N-methyl-3-phenylprop-2-enamide	n-methylcinnamamide	1	0.63000125
NuBBE_1854	COc1ccc2[nH]c3CN(C)CCc3c2c1	6-methoxy-2-methyl-1,3,4,9-tetrahydropyrido[3,4-b]indole	2-Methyl-6-methoxy-1,2,3,4-tetrahydro-beta-carboline	1	0.63000125
NuBBE_2491	CC1(C)CC[C@@]2(C)CC=C3[C@@]4(C)CC[C@H]5C(C)(C)C(=O)CC[C@]5(C)[C@H]4CC[C@]3(C)[C@H]2C1	(4aR,6aS,6aR,8aS,12aS,14aR,14bR)-4,4,6a,6a,8a,11,11,14b-octamethyl-2,4a,5,6,8,9,10,12,12a,13,14,14a-dodecahydro-1H-picen-3-one	Not found	1	0.62650484
NuBBE_657	O=C1CCC(CC1)(O)CC	4-ethyl-4-hydroxycyclohexan-1-one	SCHEMBL10121025	1	0.6036322
NuBBE_658	O=C1CCC([C@@H](O)C)CC1	4-[(1S)-1-hydroxyethyl]cyclohexan-1-one	Not found	1	0.6036322
NuBBE_1297	OC(=O)[C@H]1N(CCC1)C	(2S)-1-methylpyrrolidine-2-carboxylic acid	N-Methyl-L-proline	1	0.6036322
NuBBE_1982	S(SSCC=C)SCC=C	3-(prop-2-enyltetrasulfanyl)prop-1-ene	Diallyl tetrasulfide	1	0.6036322
NuBBE_1061	CC1(C)[C@@H](O)CC[C@@]2(C)[C@H]1CC[C@@]1([C@@]3(CC[C@]4(C)[C@H]([C@@H](C)[C@H](C)CC4)C3=CC(=O)[C@H]21)C)C	(1S,2R,4aR,6aR,6aS,6bS,8aR,10S,12aS,14bS)-10-hydroxy-1,2,4a,6a,6b,9,9,12a-octamethyl-1,2,3,4,5,6,6a,7,8,8a,10,11,12,14b-tetradecahydropicen-13-one	Not found	1	0.57945204
NuBBE_2252	C[C@@]12[C@H]([C@@]3(C)[C@H](CC1)C(C)(C)C(=O)CC3)CC[C@H]1[C@]2(C)CC[C@@H]1[C@](CCC(=C)C(C)C)(C)O	(5S,8S,9S,10S,13R,14S,17S)-17-[(2R)-2-hydroxy-6-methyl-5-methylideneheptan-2-yl]-4,4,8,10,14-pentamethyl-1,2,5,6,7,9,11,12,13,15,16,17-dodecahydrocyclopenta[a]phenanthren-3-one	Not found	1	0.57945204
NuBBE_1341	Cc1ccc(C(C)C)c2c1ccc(C)c2	1,6-dimethyl-4-propan-2-ylnaphthalene	CADALENE	1	0.57159656
NuBBE_1597	C(CCCC)c1nc2c(cc1)cccc2	2-pentylquinoline	2-Pentylquinoline	1	0.57159656
NuBBE_156	O=C(c1ccc2OC(C)(CCc2c1)C)OC	methyl 2,2-dimethyl-3,4-dihydrochromene-6-carboxylate	Not found	1	0.5583138
NuBBE_552	C[C@]12C(=C(C)CCC2)C(=O)c2c(C)coc2C1	(8aR)-3,5,8a-trimethyl-6,7,8,9-tetrahydrobenzo[f][1]benzofuran-4-one	Not found	1	0.5583138
NuBBE_596	O=c1c(OC)c(CCC)n(C)c2ccccc12	3-methoxy-1-methyl-2-propylquinolin-4-one	Leiokinine A	1	0.5583138
NuBBE_1539	C(=C)(C)[C@H]1[C@@](C=C)(C)CC[C@H](C1)C(=C)C	(1S,2S,4R)-1-ethenyl-1-methyl-2,4-bis(prop-1-en-2-yl)cyclohexane	BETA-ELEMENE	1	0.5583138
NuBBE_2232	C[C@@]12[C@@H](CC[C@@]34CC(=C)[C@@H](C[C@H]([C@@]13O)O)C4)C(C)(C)CCC2	(1R,4S,9R,10S,11R,13R)-5,5,9-trimethyl-14-methylidenetetracyclo[11.2.1.01,10.04,9]hexadecane-10,11-diol	Not found	1	0.5583138
NuBBE_1598	C(=C\CCC)/c1nc2c(cc1)cccc2	2-[(E)-pent-1-enyl]quinoline	2-(1-Pentenyl)quinoline	1	0.53792465
NuBBE_2254	C(=O)c1ccccc1	benzaldehyde	benzaldehyde	1	0.53433627
NuBBE_296	O=C1C[C@H](Oc2c1c(OC)ccc2)C	(2R)-5-methoxy-2-methyl-2,3-dihydrochromen-4-one	Not found	1	0.5082338
NuBBE_934	Cn1c2c(c(cc1=O)OC)cccc2	4-methoxy-1-methylquinolin-2-one	4-methoxy-n-methyl-2-quinolone	1	0.5082338
NuBBE_1596	C(CC)c1nc2c(cc1)cccc2	2-propylquinoline	2-Propylquinoline	1	0.5082338
NuBBE_1634	Cc1c2c(c3c([nH]2)cccc3)cc2c1ccnc2C	1,5-dimethyl-2H-pyrido[4,3-b]carbazole	Olivacine	1	0.5082338
NuBBE_1984	O(C)c1c(OC)ccc(c1)/C=C/C	1,2-dimethoxy-4-[(E)-prop-1-enyl]benzene	Methylisoeugenol	1	0.5082338
NuBBE_2031	Cc1cc(OC)c(C(C)C)cc1	2-methoxy-4-methyl-1-propan-2-ylbenzene	Thymyl methyl ether	1	0.5082338
NuBBE_2292	Cc1c(C)oc2c1c1[C@H](C)CCc1c(C)c2	(8R)-1,2,5,8-tetramethyl-7,8-dihydro-6H-cyclopenta[e][1]benzofuran	Not found	1	0.5082338
NuBBE_2293	C[C@@H]1[C@H](C)Oc2c1c1[C@H](C)CCc1c(C)c2	(1S,2S,8R)-1,2,5,8-tetramethyl-2,6,7,8-tetrahydro-1H-cyclopenta[e][1]benzofuran	Not found	1	0.5082338
NuBBE_2513	COc1ccc2-c3oc4cc(OC)ccc4c3COc2c1	3,9-dimethoxy-6H-[1]benzofuro[3,2-c]chromene	Dehydrovariabilin	1	0.5082338
NuBBE_150	O=C(c1ccc2OC(C)(C=Cc2c1)C)OC	methyl 2,2-dimethylchromene-6-carboxylate	methyl 2,2-dimethylchromene-6-carboxylate	0	0.49244758
NuBBE_187	OC(=O)CCCCCCCCCCCCCCCCCCCCc1cc2OCOc2cc1	21-(1,3-benzodioxol-5-yl)henicosanoic acid	Not found	0	0.49244758
NuBBE_1028	O[C@H]1CC[C@]2(C)[C@H](CC[C@@]3(C)[C@H]2[C@@H](OCC=C(C)C)[C@@H](O)[C@@H]2[C@]3(C)CC[C@@]3(C)[C@@H]2[C@H](C(=C)C)CC3)C1(C)C	(1R,3aS,5aS,5bS,7aS,9S,11aR,11bS,12R,13S,13aS,13bR)-3a,5a,5b,8,8,11a-hexamethyl-12-(3-methylbut-2-enoxy)-1-prop-1-en-2-yl-1,2,3,4,5,6,7,7a,9,10,11,11b,12,13,13a,13b-hexadecahydrocyclopenta[a]chrysene-9,13-diol	Not found	0	0.49244758
NuBBE_1331	C=C[C@]1([C@H](C(=C)C)C[C@@H](CC1)C(O)(C)C)C	2-[(1R,3S,4S)-4-ethenyl-4-methyl-3-prop-1-en-2-ylcyclohexyl]propan-2-ol	Elemol	0	0.49244758
NuBBE_1682	CCC/C=C\C/C=C\CCCCCCCc1cc(O)ccc1	3-[(8Z,11Z)-pentadeca-8,11-dienyl]phenol	Cardanol diene	0	0.49244758
NuBBE_2028	Oc1c(C(C)C)ccc(C)c1	5-methyl-2-propan-2-ylphenol	THYMOL	0	0.49244758
NuBBE_2029	CC(C)c1cc(O)c(C)cc1	2-methyl-5-propan-2-ylphenol	CARVACROL	0	0.49244758
NuBBE_2032	CC(C)c1cc(OC(=O)C)c(C)cc1	(2-methyl-5-propan-2-ylphenyl) acetate	Carvacryl acetate	0	0.49244758
NuBBE_2225	c1cc(c(O)c2c1C[C@@H](OC2=O)C)C	(3S)-8-hydroxy-3,7-dimethyl-3,4-dihydroisochromen-1-one	Not found	0	0.49244758
NuBBE_2266	C1[C@H](C(C)(C)O)[C@H](Cc2c1c(ccc2C)C)O	Not found	2-acetylamino-3-[4-(2-acetylamino-2-carboxyethylsulfanylthiocarbonylamino)phenylthiocarbamoylsulfanyl]propionic acid	0	0.49244758
NuBBE_2327	CC(C)[C@@H](C)CC[C@@H](C)[C@H]1CC[C@]2(C)[C@H]3CC[C@@H]4C(C)(C)[C@@H](OC(=O)/C(=C/C)/C)CC[C@]54[C@@]3(C5)CC[C@]12C	[(1R,3S,6S,8S,11R,12R,15R,16R)-15-[(2R,5S)-5,6-dimethylheptan-2-yl]-7,7,12,16-tetramethyl-6-pentacyclo[9.7.0.01,3.03,8.012,16]octadecanyl] (E)-2-methylbut-2-enoate	Not found	0	0.49244758
NuBBE_1988	C(=C\C)/c1ccc(cc1)OC	1-methoxy-4-[(E)-prop-1-enyl]benzene	ANETHOLE	0	0.47916096
NuBBE_1518	Cn1c2c(c(=O)cc1CCCCCCCCC)cccc2	1-methyl-2-nonylquinolin-4-one	1-Methyl-2-nonylquinolin-4(1H)-one	0	0.47400144
NuBBE_1811	COOCCCCCCCCCCOOC	1,10-bis(methylperoxy)decane	Not found	0	0.46715033
NuBBE_1853	CNCCc1c[nH]c2c1cccc2	2-(1H-indol-3-yl)-N-methylethanamine	N-Methyltryptamine	0	0.46715033
NuBBE_597	O=c1cc(CCC)n(C)c2ccccc12	1-methyl-2-propylquinolin-4-one	Leptomerine	0	0.46200648
NuBBE_1201	OCc1ccc(C=O)o1	5-(hydroxymethyl)furan-2-carbaldehyde	5-HYDROXYMETHYLFURFURAL	0	0.45909497
NuBBE_7	Cc1cc(O)c2c(c1)C(=O)[C@H]1[C@@H]([C@@H]2O)[C@H]([C@@H](CC1)O)O	(3R,4R,4aS,9aR,10S)-3,4,5,10-tetrahydroxy-7-methyl-2,3,4,4a,9a,10-hexahydro-1H-anthracen-9-one	Not found	0	0.45661318
NuBBE_32	Oc1c2c(O[C@](/C=C/C=C(C)C)(C)CC2)c(CC=C(C)C)c(C)c1C(=O)O	(2R)-5-hydroxy-2,7-dimethyl-8-(3-methylbut-2-enyl)-2-[(1E)-4-methylpenta-1,3-dienyl]-3,4-dihydrochromene-6-carboxylic acid	Not found	0	0.45661318
NuBBE_39	O=C(O[C@@H]1C[C@](O)(C(=O)OC)C[C@@H](O)[C@H]1O)/C=C/c1cc(O)c(O)cc1	methyl (1S,3R,4R,5R)-3-[(E)-3-(3,4-dihydroxyphenyl)prop-2-enoyl]oxy-1,4,5-trihydroxycyclohexane-1-carboxylate	Methyl chlorogenate	0	0.45661318
NuBBE_49	O[C@H]1C=C2[C@@H](OC(=O)CCC)O[C@@H](OC(=O)C)[C@@]32[C@@H](O)[C@H](OC(=O)CCC)[C@@H](C)[C@@](C)(C/C=C(\C=C)/C)[C@@H]3C1	[(1S,3R,5R,6aS,7S,8S,9R,10R,10aS)-1-acetyloxy-3-butanoyloxy-5,10-dihydroxy-7,8-dimethyl-7-[(2Z)-3-methylpenta-2,4-dienyl]-1,3,5,6,6a,8,9,10-octahydrobenzo[d][2]benzofuran-9-yl] butanoate	Not found	0	0.45661318
NuBBE_50	C[C@@H]1[C@@H](O)[C@H](OC(=O)C)[C@]23C(=C[C@H](OC)C[C@H]3[C@]1(C)C/C=C(\C=C)/C)[C@@H](OC(=O)CCC)O[C@H]2OC(=O)C	[(1S,3R,5R,6aS,7S,8S,9R,10R,10aS)-1,10-diacetyloxy-9-hydroxy-5-methoxy-7,8-dimethyl-7-[(2Z)-3-methylpenta-2,4-dienyl]-1,3,5,6,6a,8,9,10-octahydrobenzo[d][2]benzofuran-3-yl] butanoate	Not found	0	0.45661318
NuBBE_52	C[C@@H]1C[C@@H]([C@@]23C(=C[C@@H](C[C@H]3[C@@]1(C/C=C(/C)\C=C)C)OC(=O)CCC)[C@H](O[C@H]2OC(=O)C)OC(=O)C)O	[(1S,3R,5R,6aS,7R,8R,10S,10aR)-1,3-diacetyloxy-10-hydroxy-7,8-dimethyl-7-[(2Z)-3-methylpenta-2,4-dienyl]-1,3,5,6,6a,8,9,10-octahydrobenzo[d][2]benzofuran-5-yl] butanoate	Not found	0	0.45661318
NuBBE_53	C[C@@H]1C[C@H](O)[C@]2(C=O)C(=C[C@H](OC(=O)CCC)C[C@H]2[C@]1(C)C/C=C(\C=C)/C)C=O	[(2R,4aR,5S,7R,8R,8aS)-4,4a-diformyl-5-hydroxy-7,8-dimethyl-8-[(2Z)-3-methylpenta-2,4-dienyl]-1,2,5,6,7,8a-hexahydronaphthalen-2-yl] butanoate	Not found	0	0.45661318
NuBBE_57	CC(=O)O[C@H]1C=C2[C@H](OC(=O)C)O[C@@H](OC(=O)C)[C@]32[C@H](OC(=O)c2ccc(O)cc2)C[C@@H](C)[C@@](C)(C/C=C(\C)/C=C)[C@H]3C1	[(1S,3S,5R,6aR,7R,8R,10R,10aR)-1,3,5-triacetyloxy-7,8-dimethyl-7-[(2E)-3-methylpenta-2,4-dienyl]-1,3,5,6,6a,8,9,10-octahydrobenzo[d][2]benzofuran-10-yl] 4-hydroxybenzoate	Not found	0	0.45661318
NuBBE_58	CC(=O)O[C@@H]1C=C2[C@H](OC(=O)C)O[C@@H](OC(=O)C)[C@]32[C@H](OC(=O)/C=C/c2ccccc2)C[C@H](C)[C@](C)(C/C=C(\C)/C=C)[C@H]3C1	[(1S,3S,5S,6aR,7S,8S,10R,10aR)-1,3,5-triacetyloxy-7,8-dimethyl-7-[(2E)-3-methylpenta-2,4-dienyl]-1,3,5,6,6a,8,9,10-octahydrobenzo[d][2]benzofuran-10-yl] (E)-3-phenylprop-2-enoate	Caseobliquin B	0	0.45661318
NuBBE_59	O=C(O[C@@H]1C=C2[C@@H](O[C@@H](OC(=O)C)[C@]32[C@@H](O)C[C@H](C)[C@](C)(C/C=C(\C)/C=C)[C@H]3C1)OC(=O)C)c1ccccc1	[(1S,3S,5S,6aR,7S,8S,10S,10aR)-1,3-diacetyloxy-10-hydroxy-7,8-dimethyl-7-[(2E)-3-methylpenta-2,4-dienyl]-1,3,5,6,6a,8,9,10-octahydrobenzo[d][2]benzofuran-5-yl] benzoate	Not found	0	0.45661318
NuBBE_62	O=C1CC(C)([C@](O)(C(=C1)C)/C=C/[C@H](C)O[C@H]1[C@H](O)[C@@H](O)[C@H](O)[C@@H](CO)O1)C	(4S)-4-hydroxy-3,5,5-trimethyl-4-[(E,3S)-3-[(2R,3R,4S,5S,6R)-3,4,5-trihydroxy-6-(hydroxymethyl)oxan-2-yl]oxybut-1-enyl]cyclohex-2-en-1-one	Corchoionoside C	0	0.45661318
NuBBE_89	O=C1O[C@]2(C(=C1C(=O)[C@H](C)[C@H](OC(=O)[C@@H](OC)c1ccccc1)C)C1=COC(=CC1=C(Cl)C2=O)/C=C/[C@@H](C)CC)C	[(2R,3R)-4-[(6aS)-5-chloro-6a-methyl-3-[(E,3S)-3-methylpent-1-enyl]-6,8-dioxofuro[2,3-h]isochromen-9-yl]-3-methyl-4-oxobutan-2-yl] (2S)-2-methoxy-2-phenylacetate	Not found	0	0.45661318
NuBBE_94	O=C1C(=O)c2cc(C#N)c(C#N)c3C=C4[C@](C)(CC[C@@]5(C)[C@@]4(C)CC[C@]4(C)[C@@H]5C[C@](C)(C(=O)OC)CC4)C(=C1)c23	methyl (2S,5R,6S,8R,11S,14R)-18,19-dicyano-2,5,8,11,14-pentamethyl-22,23-dioxohexacyclo[15.7.1.02,15.05,14.06,11.021,25]pentacosa-1(24),15,17,19,21(25)-pentaene-8-carboxylate	Not found	0	0.45661318
NuBBE_97	[C@H]12c3c(CCN1C=C(C(=O)OC)[C@@H](C2)/C(=C\C)/CO)c1ccccc1[nH]3	methyl (2S,12bS)-2-[(E)-1-hydroxybut-2-en-2-yl]-1,2,6,7,12,12b-hexahydroindolo[2,3-a]quinolizine-3-carboxylate	Not found	0	0.45661318
NuBBE_106	[C@H]12[C@H]([C@@H](OC=C1C(=O)OC)O[C@@H]1O[C@@H]([C@H]([C@H](O)[C@H]1O)O)CO)[C@H]([C@H](C2)O)C	methyl (1S,4aS,6S,7R,7aS)-6-hydroxy-7-methyl-1-[(2S,3R,4S,5S,6R)-3,4,5-trihydroxy-6-(hydroxymethyl)oxan-2-yl]oxy-1,4a,5,6,7,7a-hexahydrocyclopenta[c]pyran-4-carboxylate	Loganin	0	0.45661318
NuBBE_107	C=C[C@@H]1[C@@H](C(=CO[C@H]1O[C@@H]1O[C@@H]([C@H]([C@H](O)[C@H]1O)O)CO)C(=O)OC)CC(=O)O	2-[(2S,3R,4S)-3-ethenyl-5-methoxycarbonyl-2-[(2S,3R,4S,5S,6R)-3,4,5-trihydroxy-6-(hydroxymethyl)oxan-2-yl]oxy-3,4-dihydro-2H-pyran-4-yl]acetic acid	Secoxyloganin	0	0.45661318
NuBBE_108	[C@H]12[C@H]([C@@H](OC=C1C(=O)OC)O[C@@H]1O[C@@H]([C@H]([C@H](O)[C@H]1O)O)CO)[C@@H](OC(=O)C2)C	methyl (1S,4aS,8S,8aS)-1-methyl-3-oxo-8-[(2S,3R,4S,5S,6R)-3,4,5-trihydroxy-6-(hydroxymethyl)oxan-2-yl]oxy-4,4a,8,8a-tetrahydro-1H-pyrano[3,4-c]pyran-5-carboxylate	Kingiside	0	0.45661318
NuBBE_110	O=C(C1=CO[C@H]([C@@H]([C@@H]1CC(=O)OC)[C@H](C)OC(=O)C)O[C@@H]1O[C@@H]([C@H]([C@H](O)[C@H]1O)O)CO)OC	methyl (2S,3S,4S)-3-[(1S)-1-acetyloxyethyl]-4-(2-methoxy-2-oxoethyl)-2-[(2S,3R,4S,5S,6R)-3,4,5-trihydroxy-6-(hydroxymethyl)oxan-2-yl]oxy-3,4-dihydro-2H-pyran-5-carboxylate	Not found	0	0.45661318
NuBBE_111	O=C(C1=CO[C@H]([C@@H]([C@@H]1CC(=O)O)[C@@H](C)OC(=O)/C(=C/C)/C)O[C@@H]1O[C@@H]([C@H]([C@H](O)[C@H]1O)O)CO)OC	2-[(2S,3S,4S)-5-methoxycarbonyl-3-[(1R)-1-[(E)-2-methylbut-2-enoyl]oxyethyl]-2-[(2S,3R,4S,5S,6R)-3,4,5-trihydroxy-6-(hydroxymethyl)oxan-2-yl]oxy-3,4-dihydro-2H-pyran-4-yl]acetic acid	Not found	0	0.45661318
NuBBE_113	O=C1C2=CO[C@H](O[C@H]3[C@H](O)[C@H]([C@@H]([C@H](O3)CO)O)O)[C@@H](C=C)[C@H]2CCO1	(3R,4S,4aR)-4-ethenyl-3-[(2S,3R,4S,5S,6R)-3,4,5-trihydroxy-6-(hydroxymethyl)oxan-2-yl]oxy-4,4a,5,6-tetrahydro-3H-pyrano[3,4-c]pyran-8-one	Not found	0	0.45661318
NuBBE_114	O[C@H]1[C@H]2[C@H]([C@@H](OC=C2C(=O)OC)O[C@@H]2O[C@@H]([C@H]([C@H](O)[C@H]2O)O)CO)C(=C)[C@@H]1O	methyl (1S,4aS,5S,6S,7aS)-5,6-dihydroxy-7-methylidene-1-[(2S,3R,4S,5S,6R)-3,4,5-trihydroxy-6-(hydroxymethyl)oxan-2-yl]oxy-4a,5,6,7a-tetrahydro-1H-cyclopenta[c]pyran-4-carboxylate	Not found	0	0.45661318
NuBBE_115	C[C@]12[C@@H](C(C)([C@H](CC1)O[C@@H]1O[C@@H]([C@H]([C@@H]([C@H]1O[C@@H]1O[C@@H]([C@H]([C@@H]([C@H]1O[C@@H]1O[C@H]([C@@H]([C@H]([C@H]1O)O)O)C)O)O)CO)O)O)CO)C)CC[C@]1([C@H]2CC=C2[C@]1(CC[C@]1([C@@H]2[C@@](O)([C@@H](CC1)C)C)C(=O)O[C@@H]1O[C@@H]([C@H]([C@@H]([C@H]1O)O)O)CO)C)C	Not found	2-acetylamino-3-[4-(2-acetylamino-2-carboxyethylsulfanylthiocarbonylamino)phenylthiocarbamoylsulfanyl]propionic acid	0	0.45661318
NuBBE_116	O=C(C1=CO[C@H]([C@H]2[C@@H]1[C@@H](C[C@@]2(O)C)O)O[C@@H]1O[C@@H]([C@H]([C@@H]([C@H]1O)O)O)CO)OC	methyl (1S,4aS,5R,7S,7aS)-5,7-dihydroxy-7-methyl-1-[(2S,3R,4S,5S,6R)-3,4,5-trihydroxy-6-(hydroxymethyl)oxan-2-yl]oxy-4a,5,6,7a-tetrahydro-1H-cyclopenta[c]pyran-4-carboxylate	Shanzhiside methyl ester	0	0.45661318
NuBBE_118	COc1cc(O[C@@H]2O[C@@H]([C@H]([C@@H]([C@H]2O)O)O)CO[C@@H]2OC[C@](CO)([C@H]2O)O)cc(OC)c1OC	(2R,3S,4S,5R,6S)-2-[[(2R,3R,4R)-3,4-dihydroxy-4-(hydroxymethyl)oxolan-2-yl]oxymethyl]-6-(3,4,5-trimethoxyphenoxy)oxane-3,4,5-triol	Kelampayoside A	0	0.45661318
NuBBE_130	CC1(CC[C@]2(CC[C@@]3([C@]4(CC[C@H]5C(C)([C@H](CC[C@@]5([C@H]4CC=C3[C@@H]2C1)C)O[C@@H]1O[C@@H]([C@@H](O)[C@@H]([C@H]1O)O)COC)C)C)C)C(=O)O[C@@H]1O[C@@H]([C@H]([C@H](O)[C@H]1O)O)CO)C	[(2S,3R,4S,5S,6R)-3,4,5-trihydroxy-6-(hydroxymethyl)oxan-2-yl] (4aR,6aR,6aR,6bS,8aR,10S,12aR,14bS)-2,2,6a,6b,9,9,12a-heptamethyl-10-[(2R,3R,4S,5S,6R)-3,4,5-trihydroxy-6-(methoxymethyl)oxan-2-yl]oxy-1,3,4,5,6,6a,7,8,8a,10,11,12,13,14b-tetradecahydropicene-4a-carboxylate	Not found	0	0.45661318
NuBBE_131	CC1(CC[C@]2(CC[C@@]3([C@]4(CC[C@H]5C(C)([C@H](CC[C@@]5([C@H]4CC=C3[C@@H]2C1)C)O[C@H]1O[C@@H]([C@@H](O)[C@@H]([C@H]1O[C@@H]1O[C@@H]([C@H]([C@H](O)[C@H]1O)O)CO)O)CO)C)C)C)C(=O)O)C	(4aR,6aR,6aR,6bS,8aR,10S,12aR,14bS)-10-[(2S,3R,4S,5S,6R)-4,5-dihydroxy-6-(hydroxymethyl)-3-[(2S,3R,4S,5S,6R)-3,4,5-trihydroxy-6-(hydroxymethyl)oxan-2-yl]oxyoxan-2-yl]oxy-2,2,6a,6b,9,9,12a-heptamethyl-1,3,4,5,6,6a,7,8,8a,10,11,12,13,14b-tetradecahydropicene-4a-carboxylic acid	Not found	0	0.45661318
NuBBE_148	OC(=O)c1cc(CC=C(C)C)c2O[C@](CCC=C(C)C)(C)C=Cc2c1	(2S)-2-methyl-8-(3-methylbut-2-enyl)-2-(4-methylpent-3-enyl)chromene-6-carboxylic acid	CHEMBL520792	0	0.45661318
NuBBE_183	C/C(=C\CC1=CC(=O)C=C(C)C1=O)/CC/C=C(/CC/C=C(\C(=O)O)/CCC=C(C)C)\C	(2Z,6E,10E)-6,10-dimethyl-12-(5-methyl-3,6-dioxocyclohexa-1,4-dien-1-yl)-2-(4-methylpent-3-enyl)dodeca-2,6,10-trienoic acid	Not found	0	0.45661318
NuBBE_193	O[C@H]1[C@H]2[C@H]([C@@H](OC=C2C(=O)OC)O[C@@H]2O[C@@H]([C@H]([C@@H]([C@H]2O)O)O)CO)C(=C1)CO	methyl (1S,4aS,5R,7aS)-5-hydroxy-7-(hydroxymethyl)-1-[(2S,3R,4S,5S,6R)-3,4,5-trihydroxy-6-(hydroxymethyl)oxan-2-yl]oxy-1,4a,5,7a-tetrahydrocyclopenta[c]pyran-4-carboxylate	Feretoside	0	0.45661318
NuBBE_194	[C@@H]12[C@H]([C@@H](OC=C1C(=O)OC)O[C@@H]1O[C@@H]([C@H]([C@H](O)[C@H]1O)O)CO)[C@](C=C2)(O)CO	methyl (1S,4aR,7S,7aS)-7-hydroxy-7-(hydroxymethyl)-1-[(2S,3R,4S,5S,6R)-3,4,5-trihydroxy-6-(hydroxymethyl)oxan-2-yl]oxy-4a,7a-dihydro-1H-cyclopenta[c]pyran-4-carboxylate	Not found	0	0.45661318
NuBBE_202	C[C@@]12C(=CCC[C@H]1[C@@]([C@@H](C)CC2)(CCc1cocc1)C)C(=O)O	(4aS,5R,6S,8aS)-5-[2-(furan-3-yl)ethyl]-5,6,8a-trimethyl-3,4,4a,6,7,8-hexahydronaphthalene-1-carboxylic acid	Hardwickic acid	0	0.45661318
NuBBE_203	[C@@H]12[C@@]3(C[C@@H](OC(=O)CCC)[C@@H](C)[C@@]1(C)C/C=C(/C)\C=C)C(=C[C@H](OC)C2)[C@@H](OC(=O)C)O[C@H]3OC(=O)C	[(1S,3R,5R,6aS,7S,8S,9R,10aS)-1,3-diacetyloxy-5-methoxy-7,8-dimethyl-7-[(2Z)-3-methylpenta-2,4-dienyl]-1,3,5,6,6a,8,9,10-octahydrobenzo[d][2]benzofuran-9-yl] butanoate	Not found	0	0.45661318
NuBBE_222	C[C@@H]1[C@@H](OC(=O)CCC)[C@H](O)[C@]23C(=C[C@H](OC)C[C@H]3[C@]1(C)C/C=C(\C=C)/C)[C@@H](OC(=O)C)O[C@H]2OC(=O)C	[(1S,3R,5R,6aS,7S,8S,9R,10R,10aS)-1,3-diacetyloxy-10-hydroxy-5-methoxy-7,8-dimethyl-7-[(2Z)-3-methylpenta-2,4-dienyl]-1,3,5,6,6a,8,9,10-octahydrobenzo[d][2]benzofuran-9-yl] butanoate	Not found	0	0.45661318
NuBBE_226	C[C@@H]1[C@@H](OC(=O)CCC)C[C@]23C(=C[C@H](O)C[C@H]3[C@]1(C)C/C=C(\C=C)/C)[C@@H](OC(=O)C)O[C@H]2OC(=O)C	[(1S,3R,5R,6aS,7S,8S,9S,10aS)-1,3-diacetyloxy-5-hydroxy-7,8-dimethyl-7-[(2Z)-3-methylpenta-2,4-dienyl]-1,3,5,6,6a,8,9,10-octahydrobenzo[d][2]benzofuran-9-yl] butanoate	Not found	0	0.45661318
NuBBE_227	C[C@@H]1[C@@H](OC(=O)CCC)C[C@]23C(=C[C@H](O)C[C@H]3[C@]1(C)C/C=C(\C=C)/C)[C@@H](OC(=O)C)O[C@H]2OC(=O)CCC	[(1S,3R,5R,6aS,7S,8S,9S,10aS)-3-acetyloxy-1-butanoyloxy-5-hydroxy-7,8-dimethyl-7-[(2Z)-3-methylpenta-2,4-dienyl]-1,3,5,6,6a,8,9,10-octahydrobenzo[d][2]benzofuran-9-yl] butanoate	Not found	0	0.45661318
NuBBE_228	C[C@@H]1[C@@H](OC(=O)CCC)[C@H](O)[C@]23C(=C[C@H](OC)C[C@H]3[C@]1(C)C/C=C(\C=C)/C)[C@@H](OC(=O)CCC)O[C@H]2OC(=O)C	[(1S,3R,5R,6aS,7S,8S,9R,10R,10aS)-1-acetyloxy-3-butanoyloxy-10-hydroxy-5-methoxy-7,8-dimethyl-7-[(2Z)-3-methylpenta-2,4-dienyl]-1,3,5,6,6a,8,9,10-octahydrobenzo[d][2]benzofuran-9-yl] butanoate	Not found	0	0.45661318
NuBBE_229	C[C@@H]1[C@@H](OC(=O)CCC)[C@H](O)[C@]23C(=C[C@H](OC(=O)C)C[C@H]3[C@]1(C)C/C=C(\C=C)/C)[C@@H](OC(=O)C)O[C@H]2OC(=O)C	[(1S,3R,5R,6aS,7S,8S,9R,10R,10aS)-1,3,5-triacetyloxy-10-hydroxy-7,8-dimethyl-7-[(2Z)-3-methylpenta-2,4-dienyl]-1,3,5,6,6a,8,9,10-octahydrobenzo[d][2]benzofuran-9-yl] butanoate	Not found	0	0.45661318
NuBBE_230	C[C@@H]1[C@@H](O)[C@H](OC(=O)C)[C@]23C(=C[C@H](O)C[C@H]3[C@]1(C)C/C=C(\C=C)/C)[C@@H](OC(=O)CCC)O[C@@H]2OC(=O)CCC	[(1R,3R,5R,6aS,7S,8S,9R,10R,10aS)-10-acetyloxy-1-butanoyloxy-5,9-dihydroxy-7,8-dimethyl-7-[(2Z)-3-methylpenta-2,4-dienyl]-1,3,5,6,6a,8,9,10-octahydrobenzo[d][2]benzofuran-3-yl] butanoate	Not found	0	0.45661318
NuBBE_231	C[C@@H]1[C@@H](OC(=O)CCC)[C@H](OC(=O)C)[C@]23C(=C[C@H](OC)C[C@H]3[C@]1(C)C/C=C(\C=C)/C)[C@@H](OC(=O)C)O[C@@H]2OC(=O)CCC	[(1R,3R,5R,6aS,7S,8S,9R,10R,10aS)-3,10-diacetyloxy-1-butanoyloxy-5-methoxy-7,8-dimethyl-7-[(2Z)-3-methylpenta-2,4-dienyl]-1,3,5,6,6a,8,9,10-octahydrobenzo[d][2]benzofuran-9-yl] butanoate	Not found	0	0.45661318
NuBBE_232	C[C@@H]1[C@@H](OC(=O)C)[C@H](OC(=O)C)[C@]23C(=C[C@H](OC)C[C@H]3[C@]1(C)C/C=C(\C=C)/C)[C@@H](OC(=O)C)O[C@H]2OC(=O)C	[(1S,3R,5R,6aS,7S,8S,9R,10R,10aS)-1,3,10-triacetyloxy-5-methoxy-7,8-dimethyl-7-[(2Z)-3-methylpenta-2,4-dienyl]-1,3,5,6,6a,8,9,10-octahydrobenzo[d][2]benzofuran-9-yl] acetate	Not found	0	0.45661318
NuBBE_234	C[C@H]1[C@@](C)(C/C=C(\C=C)/C)[C@H]2[C@@]3([C@H]([C@@H]1OC(=O)CCC)O)C(=CC(=O)C2)[C@@H](OC(=O)C)O[C@H]3OC(=O)C	[(1S,3R,6aS,7S,8S,9R,10R,10aS)-1,3-diacetyloxy-10-hydroxy-7,8-dimethyl-7-[(2Z)-3-methylpenta-2,4-dienyl]-5-oxo-3,6,6a,8,9,10-hexahydro-1H-benzo[d][2]benzofuran-9-yl] butanoate	Not found	0	0.45661318
NuBBE_235	C[C@@H]1[C@@H](OC(=O)CCC)C[C@]23C(=C[C@H](OC)C[C@H]3[C@]1(C)C/C=C(\C=C)/C)C(=O)O[C@H]2OC(=O)C	[(1R,5R,6aS,7S,8S,9S,10aS)-1-acetyloxy-5-methoxy-7,8-dimethyl-7-[(2Z)-3-methylpenta-2,4-dienyl]-3-oxo-5,6,6a,8,9,10-hexahydro-1H-benzo[d][2]benzofuran-9-yl] butanoate	Not found	0	0.45661318
NuBBE_236	C[C@@H]1[C@@H](OC(=O)CCC)[C@@H](OC(=O)C)[C@]23C(=C[C@H](OC)C[C@H]3[C@]1(C)C/C=C(\C=C)/C)[C@@H](OC(=O)C)O[C@H]2OC(=O)C	[(1S,3R,5R,6aS,7S,8S,9R,10S,10aS)-1,3,10-triacetyloxy-5-methoxy-7,8-dimethyl-7-[(2Z)-3-methylpenta-2,4-dienyl]-1,3,5,6,6a,8,9,10-octahydrobenzo[d][2]benzofuran-9-yl] butanoate	Not found	0	0.45661318
NuBBE_237	C[C@@H]1C[C@H](O)[C@]23C(=C[C@@H](OC(=O)C(C)C)C[C@H]3[C@]1(C)C/C=C(\C=C)/C)[C@@H](OC(=O)C)O[C@H]2OC(=O)C	[(1S,3R,5S,6aS,7R,8R,10S,10aS)-1,3-diacetyloxy-10-hydroxy-7,8-dimethyl-7-[(2Z)-3-methylpenta-2,4-dienyl]-1,3,5,6,6a,8,9,10-octahydrobenzo[d][2]benzofuran-5-yl] 2-methylpropanoate	Not found	0	0.45661318
NuBBE_238	C[C@@H]1C[C@H](O)[C@]23C(=C[C@@H](OC(=O)[C@@H](C)CC)C[C@H]3[C@]1(C)C/C=C(\C=C)/C)[C@@H](OC(=O)C)O[C@H]2OC(=O)C	[(1S,3R,5S,6aS,7R,8R,10S,10aS)-1,3-diacetyloxy-10-hydroxy-7,8-dimethyl-7-[(2Z)-3-methylpenta-2,4-dienyl]-1,3,5,6,6a,8,9,10-octahydrobenzo[d][2]benzofuran-5-yl] (2S)-2-methylbutanoate	Not found	0	0.45661318
NuBBE_249	OC(=O)c1cc(CC=C(C)C)c2O[C@](CCC=C(C)C)(C)C=Cc2c1	(2S)-2-methyl-8-(3-methylbut-2-enyl)-2-(4-methylpent-3-enyl)chromene-6-carboxylic acid	CHEMBL520792	0	0.45661318
NuBBE_255	O=C1C(=C(C)C2=CC=C3[C@]4(CC[C@]5(C)[C@H](C[C@H](C)[C@H](O)[C@H]5O)[C@@]4(C)CC[C@@]3(C)C2=C1)C)O	(6aR,6bS,8aR,9S,10S,11S,12aR,14aR)-3,9,10-trihydroxy-4,6a,6b,8a,11,14a-hexamethyl-8,9,10,11,12,12a,13,14-octahydro-7H-picen-2-one	Not found	0	0.45661318
NuBBE_256	O=C1C(=C(C)C2=CC=C3[C@]4(CC[C@]5(CC(=O)[C@@H](C[C@@H]5[C@@]4(C)CC[C@@]3(C)C2=C1)C)C)C)O	(6aR,6bS,8aS,11R,12aS,14aR)-3-hydroxy-4,6a,6b,8a,11,14a-hexamethyl-7,8,9,11,12,12a,13,14-octahydropicene-2,10-dione	Not found	0	0.45661318
NuBBE_257	O=C1C(=C(C)C2=CC=C3[C@]4(CC[C@]5(CC(=O)[C@@](C[C@@H]5[C@@]4(C)CC[C@@]3(C)C2=C1)(C)O)C)C)O	(6aR,6bS,8aS,11S,12aS,14aR)-3,11-dihydroxy-4,6a,6b,8a,11,14a-hexamethyl-8,9,12,12a,13,14-hexahydro-7H-picene-2,10-dione	Not found	0	0.45661318
NuBBE_258	O=C1C(=C(C)C2=CC=C3C4=C(C)C[C@@]5(CC(=O)[C@@](C)(C(=O)OC)C[C@H]5[C@]4(C)CC[C@@]3(C)C2=C1)C)O	methyl (2S,4aR,6aS,14aS,14bR)-10-hydroxy-2,4a,6,6a,9,14a-hexamethyl-3,11-dioxo-1,4,5,13,14,14b-hexahydropicene-2-carboxylate	Not found	0	0.45661318
NuBBE_265	C[C@@H](C(=O)O)/C(=C/CCCCC)/C(=O)O	(2Z,3R)-2-hexylidene-3-methylbutanedioic acid	Not found	0	0.45661318
NuBBE_266	N1C(=O)[C@]23[C@@H]([C@@H]1Cc1ccccc1)[C@H](C)C(=C)[C@H]([C@@H]3/C=C/C[C@H](C)C(=O)[C@@](/C=C/[C@H]2OC(=O)C)(O)C)O	[(1S,2R,3E,5R,7S,9E,11R,12S,14S,15S,16S)-16-benzyl-5,12-dihydroxy-5,7,14-trimethyl-13-methylidene-6,18-dioxo-17-azatricyclo[9.7.0.01,15]octadeca-3,9-dien-2-yl] acetate	Not found	0	0.45661318
NuBBE_270	O[C@H]1[C@@H](O[C@H](CO[C@@H]2O[C@@H](C)[C@H](O)[C@@H](O)[C@H]2O)[C@@H](O)[C@@H]1O)OCc1ccccc1	(2S,3R,4R,5R,6R)-2-methyl-6-[[(2R,3S,4S,5R,6R)-3,4,5-trihydroxy-6-phenylmethoxyoxan-2-yl]methoxy]oxane-3,4,5-triol	Not found	0	0.45661318
NuBBE_281	Oc1c2c(=O)c(O[C@@H]3O[C@@H]([C@@H]([C@H](O)[C@H]3O)O)CO[C@@H]3O[C@H]([C@@H]([C@@H](O)[C@H]3O)O)C)c(oc2cc(O)c1)c1ccc(cc1)O	5,7-dihydroxy-2-(4-hydroxyphenyl)-3-[(2S,3R,4S,5R,6R)-3,4,5-trihydroxy-6-[[(2R,3R,4R,5R,6S)-3,4,5-trihydroxy-6-methyloxan-2-yl]oxymethyl]oxan-2-yl]oxychromen-4-one	Biorobin	0	0.45661318
NuBBE_290	Oc1c(C(=O)C[C@@](C)(O)CCC=C(C)C)cc(C(=O)O)cc1	4-hydroxy-3-[(3S)-3-hydroxy-3,7-dimethyloct-6-enoyl]benzoic acid	Not found	0	0.45661318
NuBBE_314	CC1([C@H](CC[C@@]2([C@@H]1CC[C@]1([C@@H]2CC=C2[C@]1(CC[C@@]1([C@@H]2[C@H]([C@H](CC1)C)C)C(=O)O)C(=O)O)C)C)O[C@H]1O[C@H]([C@@H]([C@H]([C@@H]1O)O)O)C)C	(1S,2S,4aS,6aR,6aR,6bS,8aS,10S,12aS,14bR)-1,2,6b,9,9,12a-hexamethyl-10-[(2S,3S,4R,5R,6S)-3,4,5-trihydroxy-6-methyloxan-2-yl]oxy-2,3,4,5,6,6a,7,8,8a,10,11,12,13,14b-tetradecahydro-1H-picene-4a,6a-dicarboxylic acid	Not found	0	0.45661318
NuBBE_315	CC1(C)[C@@H](O[C@H]2O[C@@H](C)[C@H](O)[C@@H](O)[C@@H]2O)CC[C@]2(C)[C@@H]1CC[C@]1(C)[C@H]2CC=C2[C@@]1(C(=O)O)CC[C@]1(C(=O)O)[C@@H]2CC(CC1)(C)C	(4aS,6aS,6aR,6bR,8aS,10S,12aS,14bR)-2,2,6b,9,9,12a-hexamethyl-10-[(2S,3S,4R,5R,6S)-3,4,5-trihydroxy-6-methyloxan-2-yl]oxy-1,3,4,5,6,6a,7,8,8a,10,11,12,13,14b-tetradecahydropicene-4a,6a-dicarboxylic acid	Not found	0	0.45661318
NuBBE_316	CC1([C@H](CC[C@@]2([C@@H]1CC[C@]1([C@@H]2CC=C2[C@]1(CC[C@@]1([C@@H]2[C@H]([C@H](CC1)C)C)C(=O)O)C(=O)O)C)C)O[C@@H]1O[C@@H]([C@H]([C@@H]([C@H]1O)O)O)CO)C	(1S,2S,4aS,6aR,6aR,6bS,8aS,10S,12aS,14bR)-1,2,6b,9,9,12a-hexamethyl-10-[(2R,3R,4S,5S,6R)-3,4,5-trihydroxy-6-(hydroxymethyl)oxan-2-yl]oxy-2,3,4,5,6,6a,7,8,8a,10,11,12,13,14b-tetradecahydro-1H-picene-4a,6a-dicarboxylic acid	Not found	0	0.45661318
NuBBE_317	O[C@H]1CC[C@@]2([C@@H](C1(C)C)CC[C@]1([C@@H]2CC=C2[C@]1(CC[C@@]1([C@@H]2[C@@H]([C@@H](CC1)C)C)C(=O)O[C@H]1[C@@H]([C@H]([C@@H]([C@H](O1)CO)O)O)O)C(=O)O)C)C	(1R,2R,4aS,6aR,6aR,6bS,8aS,10S,12aS,14bR)-10-hydroxy-1,2,6b,9,9,12a-hexamethyl-4a-[(2S,3R,4S,5S,6R)-3,4,5-trihydroxy-6-(hydroxymethyl)oxan-2-yl]oxycarbonyl-2,3,4,5,6,6a,7,8,8a,10,11,12,13,14b-tetradecahydro-1H-picene-6a-carboxylic acid	Not found	0	0.45661318
NuBBE_322	O[C@@H]1[C@H]([C@H]([C@H](O)[C@H]([C@@H]1O)O)OC)O	(1R,2S,4S,5R)-6-methoxycyclohexane-1,2,3,4,5-pentol	L-Quebrachitol	0	0.45661318
NuBBE_330	O=C(OC)C1=CO[C@@H](O[C@H]2[C@H](O)[C@H]([C@@H]([C@H](O2)CO)O)O)[C@@H]([C@@H]1CC(=O)OC)[C@@H](OC(=O)C)C	methyl (2S,3S,4S)-3-[(1S)-1-acetyloxyethyl]-4-(2-methoxy-2-oxoethyl)-2-[(2S,3R,4S,5S,6R)-3,4,5-trihydroxy-6-(hydroxymethyl)oxan-2-yl]oxy-3,4-dihydro-2H-pyran-5-carboxylate	Not found	0	0.45661318
NuBBE_331	O=C(OC)C1=CO[C@H](O[C@@H]2O[C@H](COC(=O)C)[C@@H](O)[C@H](O)[C@H]2O)[C@@H]([C@@H](OC(=O)C)C)[C@@H]1CC(=O)O	2-[(2R,3R,4S)-3-[(1S)-1-acetyloxyethyl]-2-[(2S,3R,4S,5S,6R)-6-(acetyloxymethyl)-3,4,5-trihydroxyoxan-2-yl]oxy-5-methoxycarbonyl-3,4-dihydro-2H-pyran-4-yl]acetic acid	Not found	0	0.45661318
NuBBE_333	O=C(OC)C1=CO[C@@H](O)[C@H]2[C@@H]1C[C@H](O)[C@@H]2C	methyl (1R,4aS,6S,7R,7aS)-1,6-dihydroxy-7-methyl-1,4a,5,6,7,7a-hexahydrocyclopenta[c]pyran-4-carboxylate	loganetin	0	0.45661318
NuBBE_334	O=C(C1=CO[C@H]([C@H]2[C@@H]1C[C@@H]([C@@H]2C)O)O[C@@H]1O[C@@H]([C@H]([C@@H]([C@H]1O)O)O)CO)OC	methyl (1S,4aS,6S,7R,7aS)-6-hydroxy-7-methyl-1-[(2S,3R,4S,5S,6R)-3,4,5-trihydroxy-6-(hydroxymethyl)oxan-2-yl]oxy-1,4a,5,6,7,7a-hexahydrocyclopenta[c]pyran-4-carboxylate	Loganin	0	0.45661318
NuBBE_335	O=C(OC)C1=CO[C@@H](O[C@@H]2O[C@H](CO)[C@@H](O)[C@H](O)[C@H]2O)[C@H](C=C)[C@@H]1CC(=O)O	2-[(2S,3R,4S)-3-ethenyl-5-methoxycarbonyl-2-[(2S,3R,4S,5S,6R)-3,4,5-trihydroxy-6-(hydroxymethyl)oxan-2-yl]oxy-3,4-dihydro-2H-pyran-4-yl]acetic acid	Secoxyloganin	0	0.45661318
NuBBE_337	O=C(OC)C1=CO[C@@H](O[C@@H]2O[C@H](CO)[C@@H](O)[C@H](O)[C@H]2O)[C@@H]([C@@H](OC(=O)C)C)[C@@H]1CC(=O)O	2-[(2S,3R,4S)-3-[(1S)-1-acetyloxyethyl]-5-methoxycarbonyl-2-[(2S,3R,4S,5S,6R)-3,4,5-trihydroxy-6-(hydroxymethyl)oxan-2-yl]oxy-3,4-dihydro-2H-pyran-4-yl]acetic acid	Not found	0	0.45661318
NuBBE_338	[C@H]12C=C[C@@](O)(COC(=O)C3=CO[C@@H](O[C@H]4[C@H](O)[C@H]([C@@H]([C@H](O4)CO)O)O)[C@H]4[C@@H]3CC[C@@]4(O)C)[C@H]1[C@H](O[C@H]1[C@H](O)[C@H]([C@@H]([C@H](O1)CO)O)O)OC=C2C(=O)OC	methyl (1S,4aS,7S,7aS)-7-[[(1S,4aS,7S,7aS)-7-hydroxy-7-methyl-1-[(2S,3R,4S,5S,6R)-3,4,5-trihydroxy-6-(hydroxymethyl)oxan-2-yl]oxy-4a,5,6,7a-tetrahydro-1H-cyclopenta[c]pyran-4-carbonyl]oxymethyl]-7-hydroxy-1-[(2S,3R,4S,5S,6R)-3,4,5-trihydroxy-6-(hydroxymethyl)oxan-2-yl]oxy-4a,7a-dihydro-1H-cyclopenta[c]pyran-4-carboxylate	Not found	0	0.45661318
NuBBE_339	[C@@H]12[C@H]([C@@H](OC=C1C(=O)OC)O[C@@H]1O[C@@H]([C@H]([C@H](O)[C@H]1O)O)CO)[C@](C=C2)(CO)O	methyl (1S,4aR,7R,7aS)-7-hydroxy-7-(hydroxymethyl)-1-[(2S,3R,4S,5S,6R)-3,4,5-trihydroxy-6-(hydroxymethyl)oxan-2-yl]oxy-4a,7a-dihydro-1H-cyclopenta[c]pyran-4-carboxylate	Not found	0	0.45661318
NuBBE_348	O=C1[C@](C)(O)[C@@H](O)C2=COC(=CC2=C1C=O)C	(7R,8S)-7,8-dihydroxy-3,7-dimethyl-6-oxo-8H-isochromene-5-carbaldehyde	Austdiol	0	0.45661318
NuBBE_360	Oc1cc(O)c2c(=O)c(O[C@H]3[C@H](O[C@H]4[C@H](O)[C@H](O[C@H]5[C@H](O)[C@H]([C@@H]([C@H](O5)CO[C@H]5[C@H](O)[C@H](O)[C@@H](O)[C@H](C)O5)O)O)[C@@H](O)[C@H](C)O4)[C@H]([C@@H]([C@H](O3)CO)O)O)c(c3ccc(O)cc3)oc2c1	3-[(2S,3R,4S,5S,6R)-3-[(2S,3R,4R,5S,6S)-3,5-dihydroxy-6-methyl-4-[(2S,3R,4S,5S,6R)-3,4,5-trihydroxy-6-[[(2R,3R,4R,5R,6S)-3,4,5-trihydroxy-6-methyloxan-2-yl]oxymethyl]oxan-2-yl]oxyoxan-2-yl]oxy-4,5-dihydroxy-6-(hydroxymethyl)oxan-2-yl]oxy-5,7-dihydroxy-2-(4-hydroxyphenyl)chromen-4-one	Not found	0	0.45661318
NuBBE_377	Cc1cc(O)c2c(c1)C(=O)[C@H]1[C@@H]([C@@H]2O)CC[C@H](C1)O	(2R,4aS,9aR,10S)-2,5,10-trihydroxy-7-methyl-2,3,4,4a,9a,10-hexahydro-1H-anthracen-9-one	Not found	0	0.45661318
NuBBE_379	O=C1C(=C(C)C2=CC=C3[C@]4(CC[C@]5(C)[C@H](C[C@](C)(C(=O)OC)C[C@]5(O)C)[C@@]4(C)CC[C@@]3(C)C2=C1)C)O	methyl (2S,4R,4aR,6aR,6aS,14aR,14bR)-4,10-dihydroxy-2,4,4a,6a,6a,9,14a-heptamethyl-11-oxo-3,5,6,13,14,14b-hexahydro-1H-picene-2-carboxylate	Not found	0	0.45661318
NuBBE_380	Oc1cc2c(C(=O)C=C3[C@]2(C)CC[C@@]2(C)C3=C(C)C[C@]3(C)[C@@H]2C[C@](C)(C(=O)OC)[C@@H](O)C3=O)c(C)c1OC	methyl (2S,3R,4aR,6aS,14aR,14bR)-3,11-dihydroxy-10-methoxy-2,4a,6,6a,9,14a-hexamethyl-4,8-dioxo-1,3,5,13,14,14b-hexahydropicene-2-carboxylate	Not found	0	0.45661318
NuBBE_381	O=C1C(=C(C)C2=CC=C3[C@@]4([C@](C)(CC[C@]3(C)C2=C1)[C@@H]1[C@@](CC4)([C@@H](C(=O)[C@@H](C1)C)O)C)C)O	(6aR,6bS,8aR,9S,11R,12aR,14aS)-3,9-dihydroxy-4,6a,6b,8a,11,14a-hexamethyl-7,8,9,11,12,12a,13,14-octahydropicene-2,10-dione	Not found	0	0.45661318
NuBBE_382	O=C1C(=C(C)C2=CC=C3C4=C(C)C[C@@]5(C[C@H](O)[C@@](C)(C(=O)OC)C[C@H]5[C@]4(C)CC[C@@]3(C)C2=C1)C)O	methyl (2S,3S,4aR,6aS,14aS,14bR)-3,10-dihydroxy-2,4a,6,6a,9,14a-hexamethyl-11-oxo-3,4,5,13,14,14b-hexahydro-1H-picene-2-carboxylate	Not found	0	0.45661318
NuBBE_383	O=C1C(=C(C2=CC=C3C4=C(C[C@]5(C)[C@@H]([C@@H]([C@@](C(=O)OC)(C[C@H]5[C@@]4(CC[C@@]3(C2=C1)C)C)C)O)O)C)C)O	methyl (2S,3R,4S,4aS,6aR,14aS,14bS)-3,4,10-trihydroxy-2,4a,6,6a,9,14a-hexamethyl-11-oxo-3,4,5,13,14,14b-hexahydro-1H-picene-2-carboxylate	Not found	0	0.45661318
NuBBE_384	O=C1C(=C(C)C2=CC=C3C4=C(C)C[C@@]5(C(=O)[C@H](O)[C@@](C)(C(=O)OC)C[C@H]5[C@]4(C)CC[C@@]3(C)C2=C1)C)O	methyl (2S,3R,4aS,6aS,14aS,14bS)-3,10-dihydroxy-2,4a,6,6a,9,14a-hexamethyl-4,11-dioxo-1,3,5,13,14,14b-hexahydropicene-2-carboxylate	Not found	0	0.45661318
NuBBE_387	C[C@@]12[C@]3(CC[C@@H]4C(C)([C@@H]([C@H](C[C@]4([C@@H]3CC=C1[C@H]1[C@@](C(=O)O)(CC2)CC[C@H]([C@@H]1C)C)C)O)OC(=O)/C=C/c1ccc(cc1)O)C)C	(1S,2R,4aS,6aS,6aR,6bS,8aS,10S,11S,12aS,14bS)-11-hydroxy-10-[(E)-3-(4-hydroxyphenyl)prop-2-enoyl]oxy-1,2,6a,6b,9,9,12a-heptamethyl-2,3,4,5,6,6a,7,8,8a,10,11,12,13,14b-tetradecahydro-1H-picene-4a-carboxylic acid	Not found	0	0.45661318
NuBBE_390	C/C(=C\CC/C(=C/CO[C@@H]1O[C@H](COC(=O)C)[C@@H](OC(=O)C)[C@H](O[C@H]2[C@H](OC(=O)C)[C@H](OC(=O)C)[C@@H](O)[C@H](C)O2)[C@H]1O)/C)/CC/C=C(\C)/CCC=C(C)C	[(2R,3R,4R,5R,6R)-3-acetyloxy-4-[(2S,3R,4R,5S,6S)-3,4-diacetyloxy-5-hydroxy-6-methyloxan-2-yl]oxy-5-hydroxy-6-[(2E,6E,10E)-3,7,11,15-tetramethylhexadeca-2,6,10,14-tetraenoxy]oxan-2-yl]methyl acetate	Not found	0	0.45661318
NuBBE_407	O=C1C(=C(C)C2=CC=C3[C@]4(CC[C@]5(C)[C@H](C[C@](C)(C(=O)O)CC5)[C@@]4(C)CC[C@@]3(C)C2=C1)C)O	(2R,4aS,6aR,6aS,14aR,14bS)-10-hydroxy-2,4a,6a,6a,9,14a-hexamethyl-11-oxo-1,3,4,5,6,13,14,14b-octahydropicene-2-carboxylic acid	Not found	0	0.45661318
NuBBE_417	[C@H]12[C@H]([C@@H](OC=C1C(=O)O)O[C@@H]1O[C@@H]([C@H]([C@H](O)[C@H]1OC(=O)/C=C/c1cc(OC)c(cc1)O)O)CO)[C@H]([C@H](C2)O)C	(1S,4aS,6S,7R,7aS)-1-[(2S,3R,4S,5S,6R)-4,5-dihydroxy-3-[(E)-3-(4-hydroxy-3-methoxyphenyl)prop-2-enoyl]oxy-6-(hydroxymethyl)oxan-2-yl]oxy-6-hydroxy-7-methyl-1,4a,5,6,7,7a-hexahydrocyclopenta[c]pyran-4-carboxylic acid	Not found	0	0.45661318
NuBBE_428	O[C@H]1[C@H]2[C@@H](OC(=O)C)[C@]34[C@@](C)(O)[C@H](OC(=O)[C@H]([C@H](c5ncccc5C(=O)OC[C@@]2(O3)C)C)C)[C@H](OC(=O)C)[C@H](OC(=O)C)[C@]4(COC(=O)C)[C@@H]1OC(=O)C	[(1R,3R,13R,14S,17R,18R,19R,20S,21S,22S,23S,24R,25S)-18,19,21,24-tetraacetyloxy-22,25-dihydroxy-3,13,14,25-tetramethyl-6,15-dioxo-2,5,16-trioxa-11-azapentacyclo[15.7.1.01,20.03,23.07,12]pentacosa-7(12),8,10-trien-20-yl]methyl acetate	Not found	0	0.45661318
NuBBE_432	C[C@@H]1CC[C@]2(CC[C@@]3([C@]4(CC[C@H]5C(CO)([C@H]([C@@H](C[C@@]5([C@H]4CC=C3[C@@H]2[C@]1(C)O)C)O)O)CO)C)C)C(=O)O	(1R,2R,4aR,6aR,6aR,6bS,8aR,10R,11R,12aR,14bS)-1,10,11-trihydroxy-9,9-bis(hydroxymethyl)-1,2,6a,6b,12a-pentamethyl-2,3,4,5,6,6a,7,8,8a,10,11,12,13,14b-tetradecahydropicene-4a-carboxylic acid	Not found	0	0.45661318
NuBBE_436	[C@H]12C=C[C@]34[C@H](/C(=C\C)/C(=O)O3)O[C@H]([C@@H]14)OC=C2C(=O)OC	methyl (1S,4S,8R,10S,11E,14S)-11-ethylidene-12-oxo-7,9,13-trioxatetracyclo[6.5.1.01,10.04,14]tetradeca-2,5-diene-5-carboxylate	Plumericin	0	0.45661318
NuBBE_441	[C@H]12C=C[C@@]3(O)[C@H]1[C@H](OC3)O[C@H](O)[C@@H]2C(=O)OC	methyl (1R,4R,7S,8R,9S,11S)-4,9-dihydroxy-2,10-dioxatricyclo[5.3.1.04,11]undec-5-ene-8-carboxylate	Not found	0	0.45661318
NuBBE_443	[C@H]12[C@H]([C@@H](O[C@@H]([C@H]1C(=O)O)O)O[C@@H]1O[C@@H]([C@H]([C@H](O)[C@H]1O)O)CO)[C@H](C=C2)CO	(1S,3S,4S,4aS,7S,7aS)-3-hydroxy-7-(hydroxymethyl)-1-[(2S,3R,4S,5S,6R)-3,4,5-trihydroxy-6-(hydroxymethyl)oxan-2-yl]oxy-1,3,4,4a,7,7a-hexahydrocyclopenta[c]pyran-4-carboxylic acid	Not found	0	0.45661318
NuBBE_445	CC1([C@H](CC[C@@]2([C@@H]1CC[C@]1([C@@H]2CC=C2[C@]1(CC[C@@]1([C@@H]2[C@H]([C@H](CC1)C)C)C(=O)O[C@H]1[C@@H]([C@H]([C@@H]([C@H](O1)CO)O)O)O)C(=O)O)C)C)O[C@@H]1O[C@@H]([C@H]([C@@H]([C@H]1O)O)O)CO)C	(1S,2S,4aS,6aR,6aR,6bS,8aS,10S,12aS,14bR)-1,2,6b,9,9,12a-hexamethyl-10-[(2S,3R,4S,5S,6R)-3,4,5-trihydroxy-6-(hydroxymethyl)oxan-2-yl]oxy-4a-[(2S,3R,4S,5S,6R)-3,4,5-trihydroxy-6-(hydroxymethyl)oxan-2-yl]oxycarbonyl-2,3,4,5,6,6a,7,8,8a,10,11,12,13,14b-tetradecahydro-1H-picene-6a-carboxylic acid	Not found	0	0.45661318
NuBBE_448	[C@@H]12[C@H]([C@@H](OC=C1C(=O)OC)O[C@@H]1O[C@@H]([C@H]([C@H](O)[C@H]1O)O)CO)[C@H](C=C2)C(=O)O	(1S,4aR,7S,7aS)-4-methoxycarbonyl-1-[(2S,3R,4S,5S,6R)-3,4,5-trihydroxy-6-(hydroxymethyl)oxan-2-yl]oxy-1,4a,7,7a-tetrahydrocyclopenta[c]pyran-7-carboxylic acid	Not found	0	0.45661318
NuBBE_463	CC(=O)O[C@H]1[C@]2(COC(=O)C)[C@]34[C@@](C)(O)[C@@H](OC(=O)[C@H]([C@H](c5ncccc5C(=O)OC[C@](O3)(C)[C@@H]([C@H]4OC(=O)C)[C@@H]1OCOc1ccccc1)C)C)[C@H](OC(=O)C)[C@@H]2OC(=O)C	[(1S,3S,13R,14S,17S,18R,19R,20S,21S,22S,23R,24R,25S)-18,19,21,24-tetraacetyloxy-25-hydroxy-3,13,14,25-tetramethyl-6,15-dioxo-22-(phenoxymethoxy)-2,5,16-trioxa-11-azapentacyclo[15.7.1.01,20.03,23.07,12]pentacosa-7(12),8,10-trien-20-yl]methyl acetate	Not found	0	0.45661318
NuBBE_466	CC1=CC2=C(C(=O)[C@](C)(OC(=O)C)[C@@H](OC(=O)C)C2=CO1)CC1=C2C(=COC(=C2)C)[C@H](OC(=O)C)[C@@](C)(OC(=O)C)C1=O	[(7R,8S)-7-acetyloxy-5-[[(7R,8S)-7,8-diacetyloxy-3,7-dimethyl-6-oxo-8H-isochromen-5-yl]methyl]-3,7-dimethyl-6-oxo-8H-isochromen-8-yl] acetate	Not found	0	0.45661318
NuBBE_472	O=C(OC)C1=CO[C@H](O)[C@H]2[C@@H]1C[C@H](O)[C@@H]2C	methyl (1S,4aS,6S,7R,7aS)-1,6-dihydroxy-7-methyl-1,4a,5,6,7,7a-hexahydrocyclopenta[c]pyran-4-carboxylate	Not found	0	0.45661318
NuBBE_473	O=C(C1=CO[C@H]([C@H]2[C@@H]1[C@@H](C[C@@H]2C)O)O)OC	methyl (1R,4aS,5R,7S,7aR)-1,5-dihydroxy-7-methyl-1,4a,5,6,7,7a-hexahydrocyclopenta[c]pyran-4-carboxylate	Not found	0	0.45661318
NuBBE_482	C[C@]12CC[C@@H]3C(COC(=O)C)(COC(=O)C)[C@H](OC(=O)C)CC[C@]3(C)[C@@H]1CC=C1[C@]2(C)CC[C@@]2(C(=O)OC)[C@H]1[C@@](C)(O)[C@H](C)CC2	methyl (1S,2R,4aR,6aS,6aR,6bS,8aS,10R,12aR,14bS)-10-acetyloxy-9,9-bis(acetyloxymethyl)-1-hydroxy-1,2,6a,6b,12a-pentamethyl-2,3,4,5,6,6a,7,8,8a,10,11,12,13,14b-tetradecahydropicene-4a-carboxylate	Not found	0	0.45661318
NuBBE_484	C[C@]12CC[C@@H]3C(COC(=O)C)([C@H](CC[C@]3([C@@H]1CC=C1[C@]2(CC[C@]2([C@H]1[C@@H](C(C)(CC2)C)O)C(=O)OC)C)C)OC(=O)C)COC(=O)C	methyl (1S,4aS,6aS,6aS,6bS,8aS,10S,12aS,14bS)-10-acetyloxy-9,9-bis(acetyloxymethyl)-1-hydroxy-2,2,6a,6b,12a-pentamethyl-1,3,4,5,6,6a,7,8,8a,10,11,12,13,14b-tetradecahydropicene-4a-carboxylate	Not found	0	0.45661318
NuBBE_490	ClC1=C2C(=COC(=C2)/C=C/[C@@H](C)[C@H](OC(=O)[C@@H](OC)c2ccccc2)C)[C@H]2[C@@](C1=O)(C)O[C@@]1(O)[C@@H]2C(=O)O[C@@H]([C@H]1C)C	[(E,2R,3R)-5-[(1S,10R,12R,13R,14R,17R)-8-chloro-12-hydroxy-10,13,14-trimethyl-9,16-dioxo-4,11,15-trioxatetracyclo[8.7.0.02,7.012,17]heptadeca-2,5,7-trien-5-yl]-3-methylpent-4-en-2-yl] (2S)-2-methoxy-2-phenylacetate	Not found	0	0.45661318
NuBBE_493	CC1=C(C)[C@@H]2[C@@H](NC(=O)[C@@]32[C@H](/C=C/C[C@@H](C)/C=C(/C)\[C@H](O)C(=O)/C=C/C3=O)[C@H]1O)Cc1c[nH]c2ccccc12	Not found	2-acetylamino-3-[4-(2-acetylamino-2-carboxyethylsulfanylthiocarbonylamino)phenylthiocarbamoylsulfanyl]propionic acid	0	0.45661318
NuBBE_495	C[C@@]12[C@@H]3C(=C4[C@@](CC3)(C)[C@@H](OC(=O)C4)c3ccoc3)C[C@@H](C1=O)[C@H](C([C@@H]2CC(=O)OC)(C)C)O	methyl 2-[(1S,2S,5S,6R,13R,14R,16S)-6-(furan-3-yl)-14-hydroxy-1,5,15,15-tetramethyl-8,17-dioxo-7-oxatetracyclo[11.3.1.02,11.05,10]heptadec-10-en-16-yl]acetate	Not found	0	0.45661318
NuBBE_496	CC1=C(C)[C@@H]2[C@H](NC(=O)[C@]32[C@@H](/C=C/C[C@@H](C)/C=C(\C(=O)[C@H](CCC3=O)O)/C)[C@@H]1O)Cc1c[nH]c2ccccc12	Not found	2-acetylamino-3-[4-(2-acetylamino-2-carboxyethylsulfanylthiocarbonylamino)phenylthiocarbamoylsulfanyl]propionic acid	0	0.45661318
NuBBE_507	C[C@@H]1OC(=O)c2c(O)c(CC3=C4C(=COC(=C4)C)[C@@H]([C@](C3=O)(O)C)O)c(O)c(C)c2C1	(3S)-7-[[(7R,8S)-7,8-dihydroxy-3,7-dimethyl-6-oxo-8H-isochromen-5-yl]methyl]-6,8-dihydroxy-3,5-dimethyl-3,4-dihydroisochromen-1-one	Not found	0	0.45661318
NuBBE_520	ClC1=C2C(=COC(=C2)/C=C/[C@@H](C)CC)C2=C(C(=O)[C@@H](C)[C@@H](O)C)C(=O)O[C@]2(C1=O)C	(6aR)-5-chloro-9-[(2S,3S)-3-hydroxy-2-methylbutanoyl]-6a-methyl-3-[(E,3S)-3-methylpent-1-enyl]furo[2,3-h]isochromene-6,8-dione	Not found	0	0.45661318
NuBBE_521	ClC1=C2C(=COC(=C2)/C=C/[C@@H](C)CC)C2=C(C(=O)[C@@H](C)[C@@H](OC(=O)[C@@H](OC)c3ccccc3)C)C(=O)O[C@]2(C1=O)C	[(2S,3S)-4-[(6aR)-5-chloro-6a-methyl-3-[(E,3S)-3-methylpent-1-enyl]-6,8-dioxofuro[2,3-h]isochromen-9-yl]-3-methyl-4-oxobutan-2-yl] (2S)-2-methoxy-2-phenylacetate	Not found	0	0.45661318
NuBBE_536	O[C@@H](/C=C\c1ccccc1)C[C@@H](C[C@@H](C[C@@H]1OC(=O)C=CC1)O)O	(2R)-2-[(Z,2S,4R,6R)-2,4,6-trihydroxy-8-phenyloct-7-enyl]-2,3-dihydropyran-6-one	Not found	0	0.45661318
NuBBE_537	O[C@@H](/C=C/c1ccccc1)C[C@@H](C[C@@H]1OC(=O)C=CC1)O	(2R)-2-[(E,2S,4R)-2,4-dihydroxy-6-phenylhex-5-enyl]-2,3-dihydropyran-6-one	Not found	0	0.45661318
NuBBE_538	O[C@H](C[C@H](O)C[C@@H](O)C/C=C/[C@@H]1OC(=O)C=CC1)/C=C/c1ccccc1	(2R)-2-[(1E,4S,6R,8R,9E)-4,6,8-trihydroxy-10-phenyldeca-1,9-dienyl]-2,3-dihydropyran-6-one	Not found	0	0.45661318
NuBBE_539	O[C@@H](C[C@@H]1OC(=O)C=CC1)/C=C/c1ccccc1	(2R)-2-[(E,2S)-2-hydroxy-4-phenylbut-3-enyl]-2,3-dihydropyran-6-one	Not found	0	0.45661318
NuBBE_540	O[C@H](C[C@H](O)C/C=C/[C@@H]1OC(=O)C=CC1)/C=C/c1ccccc1	(2R)-2-[(1E,4R,6R,7E)-4,6-dihydroxy-8-phenylocta-1,7-dienyl]-2,3-dihydropyran-6-one	Not found	0	0.45661318
NuBBE_543	CC1(CC[C@]2(CC[C@@]3([C@]4(CC[C@H]5[C@](CO)([C@H]([C@@H](C[C@@]5([C@H]4CC=C3[C@@H]2[C@@H]1O)C)O)O)C)C)C)C(=O)O[C@@H]1O[C@@H]([C@H]([C@H](O)[C@H]1O)O)CO)C	[(2S,3R,4S,5S,6R)-3,4,5-trihydroxy-6-(hydroxymethyl)oxan-2-yl] (1S,4aS,6aR,6aR,6bS,8aR,9R,10R,11R,12aR,14bS)-1,10,11-trihydroxy-9-(hydroxymethyl)-2,2,6a,6b,9,12a-hexamethyl-1,3,4,5,6,6a,7,8,8a,10,11,12,13,14b-tetradecahydropicene-4a-carboxylate	Not found	0	0.45661318
NuBBE_544	CC1(CC[C@]2(CC[C@@]3([C@]4(CC[C@H]5C(CO)([C@H]([C@@H](C[C@@]5([C@H]4CC=C3[C@@H]2[C@@H]1O)C)O)O)CO)C)C)C(=O)O[C@@H]1O[C@@H]([C@H]([C@H](O)[C@H]1O)O)CO)C	[(2S,3R,4S,5S,6R)-3,4,5-trihydroxy-6-(hydroxymethyl)oxan-2-yl] (1S,4aS,6aR,6aR,6bS,8aR,10R,11R,12aR,14bS)-1,10,11-trihydroxy-9,9-bis(hydroxymethyl)-2,2,6a,6b,12a-pentamethyl-1,3,4,5,6,6a,7,8,8a,10,11,12,13,14b-tetradecahydropicene-4a-carboxylate	Not found	0	0.45661318
NuBBE_545	C[C@@H]1CC[C@]2(CC[C@@]3([C@]4(CC[C@H]5C(CO)([C@H]([C@@H](C[C@@]5([C@H]4CC=C3[C@@H]2[C@@]1(O)C)C)O)O)CO)C)C)C(=O)O[C@@H]1O[C@@H]([C@H]([C@H](O)[C@H]1O)O)CO	[(2S,3R,4S,5S,6R)-3,4,5-trihydroxy-6-(hydroxymethyl)oxan-2-yl] (1R,2R,4aR,6aR,6aR,6bS,8aR,10R,11R,12aR,14bS)-1,10,11-trihydroxy-9,9-bis(hydroxymethyl)-1,2,6a,6b,12a-pentamethyl-2,3,4,5,6,6a,7,8,8a,10,11,12,13,14b-tetradecahydropicene-4a-carboxylate	Not found	0	0.45661318
NuBBE_554	O[C@H](C[C@@H](O)C[C@@H]1OC(=O)C=CC1)/C=C/c1ccccc1	(2R)-2-[(E,2R,4R)-2,4-dihydroxy-6-phenylhex-5-enyl]-2,3-dihydropyran-6-one	Not found	0	0.45661318
NuBBE_555	O[C@H](C[C@H](O)C/C=C/[C@@H]1OC(=O)C=CC1)/C=C/c1ccccc1	(2R)-2-[(1E,4R,6R,7E)-4,6-dihydroxy-8-phenylocta-1,7-dienyl]-2,3-dihydropyran-6-one	Not found	0	0.45661318
NuBBE_556	O[C@H](C[C@@H](O)C/C=C/[C@@H]1OC(=O)C=CC1)/C=C/c1ccccc1	(2R)-2-[(1E,4S,6R,7E)-4,6-dihydroxy-8-phenylocta-1,7-dienyl]-2,3-dihydropyran-6-one	Cryptofolione	0	0.45661318
NuBBE_568	O=C1[C@]2(C)C[C@H](OC(=O)[C@@](C)(O)CO)[C@H]3C(=C)C(=O)O[C@H]3C[C@H](C)C(=C1)O2	[(2S,4S,8S,9S,11S)-2,11-dimethyl-7-methylidene-6,12-dioxo-5,14-dioxatricyclo[9.2.1.04,8]tetradec-1(13)-en-9-yl] (2S)-2,3-dihydroxy-2-methylpropanoate	Not found	0	0.45661318
NuBBE_569	O=C1[C@]2(C)C[C@@H]3O[C@@]([C@@]4(C)CO4)(O)[C@@]4(C)C(=O)O[C@@H]([C@H]34)C[C@H](C)C(=C1)O2	(1S,3S,7S,9R,12S,13S,15S)-13-hydroxy-3,7,12-trimethyl-13-[(2R)-2-methyloxiran-2-yl]-10,14,16-trioxatetracyclo[7.5.1.13,6.012,15]hexadec-5-ene-4,11-dione	Not found	0	0.45661318
NuBBE_579	O[C@@H]1C[C@@H](C[C@@H]2OC(=O)C=CC2)O[C@@H]([C@H]1O)/C=C/c1ccccc1	(2R)-2-[[(2S,4R,5S,6R)-4,5-dihydroxy-6-[(E)-2-phenylethenyl]oxan-2-yl]methyl]-2,3-dihydropyran-6-one	Not found	0	0.45661318
NuBBE_581	O[C@@H]1C[C@@H](O[C@H](/C=C/c2ccccc2)[C@H]1O)C/C=C/[C@@H]1OC(=O)C=CC1	(2R)-2-[(E)-3-[(2S,4R,5S,6R)-4,5-dihydroxy-6-[(E)-2-phenylethenyl]oxan-2-yl]prop-1-enyl]-2,3-dihydropyran-6-one	Not found	0	0.45661318
NuBBE_583	O[C@H]1C[C@@H](C[C@@H]2OC(=O)C=CC2)O[C@@H]([C@H]1O)/C=C/c1ccccc1	(2R)-2-[[(2S,4S,5S,6R)-4,5-dihydroxy-6-[(E)-2-phenylethenyl]oxan-2-yl]methyl]-2,3-dihydropyran-6-one	Not found	0	0.45661318
NuBBE_584	O[C@H]1C[C@@H](O[C@H](/C=C/c2ccccc2)[C@H]1O)C/C=C/[C@@H]1OC(=O)C=CC1	(2R)-2-[(E)-3-[(2S,4S,5S,6R)-4,5-dihydroxy-6-[(E)-2-phenylethenyl]oxan-2-yl]prop-1-enyl]-2,3-dihydropyran-6-one	Not found	0	0.45661318
NuBBE_585	O[C@@H]1C[C@@H](C[C@@H]2OC(=O)C=CC2)O[C@@H]([C@@H]1O)/C=C/c1ccccc1	(2R)-2-[[(2S,4R,5R,6R)-4,5-dihydroxy-6-[(E)-2-phenylethenyl]oxan-2-yl]methyl]-2,3-dihydropyran-6-one	Not found	0	0.45661318
NuBBE_586	O[C@@H]1C[C@@H](O[C@@H](/C=C/c2ccccc2)[C@@H]1O)C/C=C/[C@@H]1OC(=O)C=CC1	(2R)-2-[(E)-3-[(2S,4R,5R,6S)-4,5-dihydroxy-6-[(E)-2-phenylethenyl]oxan-2-yl]prop-1-enyl]-2,3-dihydropyran-6-one	Not found	0	0.45661318
NuBBE_603	OCC(=C)[C@@H](CO)O	(2S)-3-methylidenebutane-1,2,4-triol	Not found	0	0.45661318
NuBBE_608	C[C@H]1C(=O)[C@@H]2[C@@]3([C@H]([C@@H]1C)[C@@H](NC3=O)Cc1ccccc1)[C@H](OC(=O)C)[C@@H]1[C@H]([C@@](C(=O)[C@H](C/C=C/2)C)(C)O)O1	Not found	2-acetylamino-3-[4-(2-acetylamino-2-carboxyethylsulfanylthiocarbonylamino)phenylthiocarbamoylsulfanyl]propionic acid	0	0.45661318
NuBBE_609	C=C1[C@H]([C@@H]2[C@@H](NC(=O)[C@]32[C@H](OC(=O)C)[C@@H]2[C@H]([C@@](O)(C(=O)[C@H](C/C=C/[C@@H]3[C@@H]1O)C)C)O2)Cc1ccccc1)C	Not found	2-acetylamino-3-[4-(2-acetylamino-2-carboxyethylsulfanylthiocarbonylamino)phenylthiocarbamoylsulfanyl]propionic acid	0	0.45661318
NuBBE_610	CC1=C(C)[C@@H]2[C@@H](Cc3ccccc3)NC(=O)[C@@]32[C@@H]([C@H]2[C@H](O2)[C@@](C)(O)C(=O)[C@@H](C)C/C=C/[C@H]3[C@@H]1O)OC(=O)C	Not found	2-acetylamino-3-[4-(2-acetylamino-2-carboxyethylsulfanylthiocarbonylamino)phenylthiocarbamoylsulfanyl]propionic acid	0	0.45661318
NuBBE_611	C[C@]12O[C@]1([C@@H]1[C@@H](NC(=O)[C@@]31[C@H](OC(=O)C)[C@@H]1[C@H]([C@@](O)(C(=O)[C@H](C/C=C\[C@H]3[C@@H]2O)C)C)O1)Cc1ccccc1)C	[(1S,2S,3R,5R,6R,8S,10Z,12R,13S,14R,16S,17S,18S)-18-benzyl-6,13-dihydroxy-6,8,14,16-tetramethyl-7,20-dioxo-4,15-dioxa-19-azapentacyclo[10.8.0.01,17.03,5.014,16]icos-10-en-2-yl] acetate	Not found	0	0.45661318
NuBBE_613	C[C@]12O[C@H]1[C@@H]1[C@@]3([C@@H]([C@@H]2C)[C@H](Cc2ccccc2)NC3=O)[C@@H]([C@@H]2[C@@H](O2)[C@@](C(=O)[C@@H](C)C[C@H]2[C@H]1O2)(C)O)OC(=O)C	[(1S,2S,3R,5R,6R,8S,10S,12S,13R,14S,16R,17S,18R,19S)-19-benzyl-6-hydroxy-6,8,16,17-tetramethyl-7,21-dioxo-4,11,15-trioxa-20-azahexacyclo[11.8.0.01,18.03,5.010,12.014,16]henicosan-2-yl] acetate	Not found	0	0.45661318
NuBBE_616	O=C1[C@@]2([C@@]3(OC3)CO)O[C@H]2[C@]2(C)[C@@H](C)[C@H](O)CCC2=C1	(1aR,6R,7R,7aR,7bS)-6-hydroxy-1a-[(2R)-2-(hydroxymethyl)oxiran-2-yl]-7,7a-dimethyl-5,6,7,7b-tetrahydro-4H-naphtho[1,2-b]oxiren-2-one	Not found	0	0.45661318
NuBBE_617	O=C1[C@]2(C(=C)CO)O[C@@H]2[C@]2(C)[C@@H](C)[C@H](O)CCC2=C1	(1aR,6R,7R,7aR,7bR)-6-hydroxy-1a-(3-hydroxyprop-1-en-2-yl)-7,7a-dimethyl-5,6,7,7b-tetrahydro-4H-naphtho[1,2-b]oxiren-2-one	Phomenone	0	0.45661318
NuBBE_639	CC(=O)O[C@H]1O[C@H](OC(=O)C)[C@]23C1=C[C@@H](OC(=O)C)C[C@@H]2[C@]([C@@H]([C@H]([C@@H]3OC(=O)/C=C/C=C/CCCCC)OC(=O)C)C)(C)CCC(=C)C=C	[(1R,3R,5S,6aR,7S,8S,9R,10R,10aS)-1,3,5,9-tetraacetyloxy-7,8-dimethyl-7-(3-methylidenepent-4-enyl)-1,3,5,6,6a,8,9,10-octahydrobenzo[d][2]benzofuran-10-yl] (2E,4E)-deca-2,4-dienoate	Not found	0	0.45661318
NuBBE_650	O=C1C=C2O[C@@]1(C)C[C@@H](OC(=O)/C(=C\C)/C)[C@@H]1[C@H](OC(=O)C1=C)/C=C/2\CO	Not found	2-acetylamino-3-[4-(2-acetylamino-2-carboxyethylsulfanylthiocarbonylamino)phenylthiocarbamoylsulfanyl]propionic acid	0	0.45661318
NuBBE_664	O=C1C[C@]23O[C@@]1(C)C[C@@H](OC(=O)/C(=C\C)/C)[C@H]2[C@H](O)C=C3CO	[(1S,4R,5R,6R,8S)-4-hydroxy-2-(hydroxymethyl)-8-methyl-9-oxo-11-oxatricyclo[6.2.1.01,5]undec-2-en-6-yl] (Z)-2-methylbut-2-enoate	Not found	0	0.45661318
NuBBE_667	O=C1C[C@]23C(=C[C@@H](O)[C@@H]2[C@H](OC(=O)/C(=C/C)/C)C[C@@]1(C)O3)CO	[(1R,4R,5R,6R,8R)-4-hydroxy-2-(hydroxymethyl)-8-methyl-9-oxo-11-oxatricyclo[6.2.1.01,5]undec-2-en-6-yl] (E)-2-methylbut-2-enoate	Not found	0	0.45661318
NuBBE_677	O=C1[C@@H](C(=O)[C@@H](C)[C@@H](O)C)[C@@H]2[C@](O1)(C)C(=O)C(=C1C2=COC(=C1)/C=C/[C@@H](C)[C@H](O)C)Cl	(6aR,9R,9aS)-5-chloro-9-[(2S,3S)-3-hydroxy-2-methylbutanoyl]-3-[(E,3R,4R)-4-hydroxy-3-methylpent-1-enyl]-6a-methyl-9,9a-dihydrofuro[2,3-h]isochromene-6,8-dione	Not found	0	0.45661318
NuBBE_679	C[C@@H](O)[C@H](C)C(=O)C1=C2C3=COC(=CC3=CC(=O)[C@]2(OC1=O)C)/C=C/[C@@H](C)CC	(6aS)-9-[(2S,3R)-3-hydroxy-2-methylbutanoyl]-6a-methyl-3-[(E,3S)-3-methylpent-1-enyl]furo[2,3-h]isochromene-6,8-dione	Chaetoviridin H	0	0.45661318
NuBBE_682	O=C1O[C@]2([C@@]3(C1=C([C@H]([C@@H](O)C)C)O[C@@H]1[C@@]3(O)C(=C(Cl)C2=O)C=C(O1)/C=C/[C@@H](C)CC)O)C	(4R,11S,14S,15R)-9-chloro-14,15-dihydroxy-2-[(2S,3S)-3-hydroxybutan-2-yl]-11-methyl-6-[(E,3S)-3-methylpent-1-enyl]-3,5,12-trioxatetracyclo[6.5.2.04,15.011,14]pentadeca-1,6,8-triene-10,13-dione	Not found	0	0.45661318
NuBBE_683	O=C1[C@@]2(OC(=O)C(=C2C2=COC(=CC2=C1Cl)/C=C/[C@@H](C)CC)C(=O)[C@@H](C)[C@H](O)C)C	(6aR)-5-chloro-9-[(2S,3R)-3-hydroxy-2-methylbutanoyl]-6a-methyl-3-[(E,3S)-3-methylpent-1-enyl]furo[2,3-h]isochromene-6,8-dione	Not found	0	0.45661318
NuBBE_684	O=C1[C@@]2(C)[C@H](C3=COC(=CC3=C1Cl)/C=C/[C@H](CC)C)[C@H]1[C@](O2)(O)[C@@H]([C@H](OC1=O)C)C	(1S,10R,12S,13R,14R,17S)-8-chloro-12-hydroxy-10,13,14-trimethyl-5-[(E,3S)-3-methylpent-1-enyl]-4,11,15-trioxatetracyclo[8.7.0.02,7.012,17]heptadeca-2,5,7-triene-9,16-dione	Not found	0	0.45661318
NuBBE_685	O=C1[C@@H](C(=O)[C@@H](C)[C@@H](O)C)[C@@H]2[C@](O1)(C)C(=O)C(=C1C2=COC(=C1)/C=C/[C@@H](C)CC)Cl	(6aR,9R,9aS)-5-chloro-9-[(2S,3S)-3-hydroxy-2-methylbutanoyl]-6a-methyl-3-[(E,3S)-3-methylpent-1-enyl]-9,9a-dihydrofuro[2,3-h]isochromene-6,8-dione	Not found	0	0.45661318
NuBBE_686	ClC1=C2C(=COC(=C2)/C=C/[C@@H](C)[C@H](O)C)[C@H]2[C@@](C1=O)(C)O[C@@]1(O)[C@@H]2C(=O)O[C@@H]([C@H]1C)C	(1S,10R,12R,13R,14R,17R)-8-chloro-12-hydroxy-5-[(E,3R,4R)-4-hydroxy-3-methylpent-1-enyl]-10,13,14-trimethyl-4,11,15-trioxatetracyclo[8.7.0.02,7.012,17]heptadeca-2,5,7-triene-9,16-dione	Not found	0	0.45661318
NuBBE_827	C[C@]12CC/C=C(/[C@@H]([C@H]([C@H]3[C@@H]([C@H]1O2)OC(=O)C3=C)OC(=O)[C@]1(C)[C@@H](O1)C)OC(=O)C)\C(=O)OC	Not found	2-acetylamino-3-[4-(2-acetylamino-2-carboxyethylsulfanylthiocarbonylamino)phenylthiocarbamoylsulfanyl]propionic acid	0	0.45661318
NuBBE_828	C/C/1=C/[C@H]2[C@@H]([C@@H]([C@H](/C(=C/CC1)/C(=O)OC)OC(=O)C)OC(=O)[C@]1(C)[C@@H](O1)C)C(=C)C(=O)O2	Not found	2-acetylamino-3-[4-(2-acetylamino-2-carboxyethylsulfanylthiocarbonylamino)phenylthiocarbamoylsulfanyl]propionic acid	0	0.45661318
NuBBE_829	O=C1[C@@H]2[C@H]3OC(=O)[C@@]2([C@H]2[C@@H](C3)[C@](C)(C(=O)OC)CCC2)C[C@@H](c2cocc2)O1	methyl (1R,2R,6R,7R,9S,10S,13S)-13-(furan-3-yl)-6-methyl-11,15-dioxo-12,16-dioxatetracyclo[7.5.2.01,10.02,7]hexadecane-6-carboxylate	Not found	0	0.45661318
NuBBE_830	O=C1[C@@H]2[C@H]3OC(=O)[C@@]2([C@H]2[C@@H](C3)[C@](C)(C(=O)OC)CCC2)C[C@@H](c2cocc2)O1	methyl (1R,2R,6R,7R,9S,10S,13S)-13-(furan-3-yl)-6-methyl-11,15-dioxo-12,16-dioxatetracyclo[7.5.2.01,10.02,7]hexadecane-6-carboxylate	Not found	0	0.45661318
NuBBE_833	O=C1[C@](C)(O)[C@@H](O)C2=COC(=CC2=C1CC1=C2C(=COC(=C2)C)[C@@H]([C@@](C1=O)(C)O)O)C	(7R,8S)-5-[[(7R,8S)-7,8-dihydroxy-3,7-dimethyl-6-oxo-8H-isochromen-5-yl]methyl]-7,8-dihydroxy-3,7-dimethyl-8H-isochromen-6-one	Mycoleptone A	0	0.45661318
NuBBE_834	O=C1O[C@]2(C(=C1C(=O)/C(=C/C)/C)C1=COC(=CC1=C(Cl)C2=O)/C=C/[C@@H](C)CC)C	(6aS)-5-chloro-6a-methyl-9-[(E)-2-methylbut-2-enoyl]-3-[(E,3S)-3-methylpent-1-enyl]furo[2,3-h]isochromene-6,8-dione	Chaetoviridin E	0	0.45661318
NuBBE_835	O=C1O[C@]2(C(=C1C(=O)[C@H](C)[C@H](O)C)C1=COC(=CC1=C(Cl)C2=O)/C=C/[C@@H](C)CC)C	(6aS)-5-chloro-9-[(2R,3R)-3-hydroxy-2-methylbutanoyl]-6a-methyl-3-[(E,3S)-3-methylpent-1-enyl]furo[2,3-h]isochromene-6,8-dione	4'-Epichaetoviridin A	0	0.45661318
NuBBE_856	O=C1[C@@H]2[C@@]3([C@]4([C@@H](C[C@@H]5C(C)(C(=O)C=C[C@]5([C@@H]4CC[C@]3([C@@H](O1)C1=C[C@H](O)OC1=O)C)C)C)OC(=O)C)C)O2	[(1R,2R,4S,7R,8S,11S,12S,17S,19R)-7-[(2R)-2-hydroxy-5-oxo-2H-furan-4-yl]-1,8,12,16,16-pentamethyl-5,15-dioxo-3,6-dioxapentacyclo[9.8.0.02,4.02,8.012,17]nonadec-13-en-19-yl] acetate	Not found	0	0.45661318
NuBBE_857	O=C1C=C2[C@]3([C@@H](C[C@@H]4C(C)(C(=O)C=C[C@]4([C@@H]3CC[C@]2([C@@]1(c1cocc1)O)C)C)C)OC(=O)C)C	[(5S,7R,8S,9S,10S,13R,17S)-17-(furan-3-yl)-17-hydroxy-4,4,8,10,13-pentamethyl-3,16-dioxo-5,6,7,9,11,12-hexahydrocyclopenta[a]phenanthren-7-yl] acetate	Not found	0	0.45661318
NuBBE_860	CC1(C)[C@H]2[C@@H]3C[C@@]4(O2)[C@]2(O)[C@@](CC[C@@H]4[C@@](C)(C3=O)[C@H]1CC(=O)OC)(C)[C@@H](OC(=O)C2)c1cocc1	methyl 2-[(1S,2R,5R,6S,10R,11S,13S,14R,16S)-6-(furan-3-yl)-10-hydroxy-1,5,15,15-tetramethyl-8,17-dioxo-7,18-dioxapentacyclo[11.3.1.111,14.02,11.05,10]octadecan-16-yl]acetate	Not found	0	0.45661318
NuBBE_908	C[C@]12[C@]3([C@@H](C(=O)O[C@H]1c1cocc1)O3)[C@]1(C)C(=O)C[C@H]3C(C)(C)[C@@H](O)CC[C@]3(C)[C@H]1CC2	(1R,2R,4S,7S,8R,11R,12S,15S,17R)-7-(furan-3-yl)-15-hydroxy-1,8,12,16,16-pentamethyl-3,6-dioxapentacyclo[9.8.0.02,4.02,8.012,17]nonadecane-5,19-dione	Not found	0	0.45661318
NuBBE_924	C[C@@]12[C@@H]3[C@]4(C)[C@H](OC(=O)C[C@@H]4[C@@](C(=O)[C@H]4COC(=O)C4)(C)C[C@H]3OC(=O)C)C[C@H]1[C@@H](C[C@H](O)C2=O)C	[(1S,2S,4S,6R,7S,9R,13S,14R,16R,17R)-4-hydroxy-2,6,14,17-tetramethyl-3,11-dioxo-14-[(3R)-5-oxooxolane-3-carbonyl]-10-oxatetracyclo[7.7.1.02,7.013,17]heptadecan-16-yl] acetate	Not found	0	0.45661318
NuBBE_946	CO[C@H]1[C@@]2(C)C[C@@H](OC(=O)C(C)C)[C@@H]3C(=C)C(=O)O[C@@H]3[C@@H]3[C@](O3)(C)[C@@](O2)(O)C1	[(1R,2R,4R,5S,9S,10R,12R,13R)-1-hydroxy-13-methoxy-2,12-dimethyl-8-methylidene-7-oxo-3,6,15-trioxatetracyclo[10.2.1.02,4.05,9]pentadecan-10-yl] 2-methylpropanoate	Not found	0	0.45661318
NuBBE_952	O=C1C=C[C@@]2(C)[C@@H](C(C)(C)O1)CC(=O)[C@]1(C)[C@H]2[C@@H](OC(=O)C)C[C@]2(C)[C@@]31O[C@H]3C(=O)O[C@H]2c1cocc1	[(1R,2S,4R,7S,8S,10S,11S,12R,18S)-7-(furan-3-yl)-1,8,12,17,17-pentamethyl-5,15,20-trioxo-3,6,16-trioxapentacyclo[9.9.0.02,4.02,8.012,18]icos-13-en-10-yl] acetate	Not found	0	0.45661318
NuBBE_954	C[C@]12[C@]3([C@H](O3)C[C@@H]1c1cocc1)[C@]1(C)C(=O)C(=C3[C@@]([C@H]1CC2)(C)C=CC(=O)C3(C)C)O	(1R,2R,4R,6R,7R,10R,11S)-6-(furan-3-yl)-17-hydroxy-1,7,11,15,15-pentamethyl-3-oxapentacyclo[8.8.0.02,4.02,7.011,16]octadeca-12,16-diene-14,18-dione	Not found	0	0.45661318
NuBBE_957	[C@H]12[C@]3(C)[C@@H](CC(=O)OC)C(C)(C)[C@H](OC(=O)[C@@H](CC)C)[C@H]([C@@H]4[C@@]1([C@H]1CC(=O)O[C@@H](c5cocc5)[C@@]1(CC2)C)O4)C3=O	Not found	2-acetylamino-3-[4-(2-acetylamino-2-carboxyethylsulfanylthiocarbonylamino)phenylthiocarbamoylsulfanyl]propionic acid	0	0.45661318
NuBBE_958	COC(=O)C[C@@H]1[C@]2(C)[C@@H]3[C@@]4([C@H]([C@H]([C@H](OC(=O)C(C)C)C1(C)C)C2=O)O4)[C@H]1[C@@](CC3)(C)[C@H](OC(=O)C1)c1cocc1	Not found	2-acetylamino-3-[4-(2-acetylamino-2-carboxyethylsulfanylthiocarbonylamino)phenylthiocarbamoylsulfanyl]propionic acid	0	0.45661318
NuBBE_959	C[C@@]12[C@H]3C(=C[C@@H](C1=O)[C@H](C([C@@H]2CC(=O)OC)(C)C)OC(=O)[C@H](CC)C)[C@H]1[C@](CC3)(C)[C@@H](OC(=O)C1)c1ccoc1	Not found	2-acetylamino-3-[4-(2-acetylamino-2-carboxyethylsulfanylthiocarbonylamino)phenylthiocarbamoylsulfanyl]propionic acid	0	0.45661318
NuBBE_960	C[C@@]12[C@H]3C(=C[C@H](C1=O)[C@H](C([C@@H]2CC(=O)OC)(C)C)OC(=O)/C(=C/C)/C)[C@H]1[C@](CC3)(C)[C@@H](OC(=O)C1)c1ccoc1	[(1S,2R,5R,6R,10S,13S,14R,16S)-6-(furan-3-yl)-16-(2-methoxy-2-oxoethyl)-1,5,15,15-tetramethyl-8,17-dioxo-7-oxatetracyclo[11.3.1.02,11.05,10]heptadec-11-en-14-yl] (E)-2-methylbut-2-enoate	Not found	0	0.45661318
NuBBE_961	[C@H]12[C@]3(C)[C@@H](CC(=O)OC)C(C)(C)[C@H](OCC(=O)/C(=C/C)/C)[C@H](C=C1[C@H]1[C@](CC2)(C)[C@@H](OC(=O)C1)C1=C[C@H](O)OC1=O)C3=O	methyl 2-[(1R,2R,5R,6R,10S,13S,14R,16S)-6-[(2R)-2-hydroxy-5-oxo-2H-furan-4-yl]-1,5,15,15-tetramethyl-14-[(E)-3-methyl-2-oxopent-3-enoxy]-8,17-dioxo-7-oxatetracyclo[11.3.1.02,11.05,10]heptadec-11-en-16-yl]acetate	Not found	0	0.45661318
NuBBE_962	COC(=O)C[C@@H]1[C@@]2([C@H]3C(=C4CC(=O)O[C@@H](c5cocc5)[C@]4(C)CC3)C[C@@H](C2=O)[C@H](C1(C)C)OCC(=O)/C(=C/C)/C)C	methyl 2-[(1S,2R,5R,6R,13R,14R,16S)-6-(furan-3-yl)-1,5,15,15-tetramethyl-14-[(E)-3-methyl-2-oxopent-3-enoxy]-8,17-dioxo-7-oxatetracyclo[11.3.1.02,11.05,10]heptadec-10-en-16-yl]acetate	Not found	0	0.45661318
NuBBE_984	CC(C)(O)[C@@H]1C[C@@H](O)C(=C)CC/C=C(\CC1)/C=O	(1E,6R,8S)-6-hydroxy-8-(2-hydroxypropan-2-yl)-5-methylidenecyclodecene-1-carbaldehyde	Not found	0	0.45661318
NuBBE_995	C[C@]12[C@H](CC(=O)[C@@H]1CC)[C@H]1CC[C@H]3[C@H](OC(=O)C)[C@@H](OC(=O)C)[C@@H](OC(=O)C)C[C@@]3(C)[C@H]1CC2	Not found	2-acetylamino-3-[4-(2-acetylamino-2-carboxyethylsulfanylthiocarbonylamino)phenylthiocarbamoylsulfanyl]propionic acid	0	0.45661318
NuBBE_1017	CC1(C)C=Cc2c(OC)c(OC)cc(CCC(=O)O)c2O1	3-(5,6-dimethoxy-2,2-dimethylchromen-8-yl)propanoic acid	Not found	0	0.45661318
NuBBE_1032	O[C@@]1(COCCCC)O[C@H](CO)[C@@H](O)[C@@H]1O	(2S,3S,4S,5R)-2-(butoxymethyl)-5-(hydroxymethyl)oxolane-2,3,4-triol	Not found	0	0.45661318
NuBBE_1053	O=C1C=C[C@]2(C)[C@H](CC(=O)[C@@]3(C)[C@H]2CC[C@]2(C)[C@]43O[C@@H]4C(=O)O[C@H]2c2cocc2)C1(C)C	(1S,2R,4S,7S,8S,11S,12R,17S)-7-(furan-3-yl)-1,8,12,16,16-pentamethyl-3,6-dioxapentacyclo[9.8.0.02,4.02,8.012,17]nonadec-13-ene-5,15,19-trione	Not found	0	0.45661318
NuBBE_1054	O=C1CC2=C3C[C@H]4C(=O)[C@@]([C@H]3CC[C@]2(C)[C@@H](O1)c1cocc1)([C@H](C(C)(C4=O)C)CC(=O)OC)C	methyl 2-[(1S,2S,5S,6R,13R,16S)-6-(furan-3-yl)-1,5,15,15-tetramethyl-8,14,17-trioxo-7-oxatetracyclo[11.3.1.02,11.05,10]heptadec-10-en-16-yl]acetate	Not found	0	0.45661318
NuBBE_1055	CC1(C)[C@H](CC(=O)OC)[C@]2(C)[C@@]3([C@](C)(OC2=CC1=O)C1=CC(=O)O[C@H]([C@@]1(CC3)C)c1cocc1)O	methyl 2-[(4R,4aR,6aS,6bR,7R,11aR)-4-(furan-3-yl)-6a-hydroxy-4a,6b,8,8,11a-pentamethyl-2,9-dioxo-4,5,6,7-tetrahydro-[1]benzofuro[2,3-f]isochromen-7-yl]acetate	Not found	0	0.45661318
NuBBE_1056	CC1([C@@H]([C@@]2([C@@]34[C@@](OC2=CC1=O)(C)[C@]14[C@](C[C@@H]3O)(C)[C@@H](OC(=O)[C@@H]1O)c1cocc1)C)CC(=O)OC)C	methyl 2-[(1S,2S,8R,9R,10S,11S,13R,14R,17R)-14-(furan-3-yl)-11,17-dihydroxy-2,7,7,9,13-pentamethyl-6,16-dioxo-3,15-dioxapentacyclo[8.7.0.01,13.02,10.04,9]heptadec-4-en-8-yl]acetate	Not found	0	0.45661318
NuBBE_1060	C[C@@]12[C@@H]3[C@]4(C)[C@H](OC(=O)C[C@@H]4[C@](C(=O)[C@@H]4COC(=O)C4)(C)C[C@H]3OC(=O)C)C[C@H]1[C@@H](C[C@H](O)C2=O)C	[(1S,2S,4S,6R,7S,9R,13S,14S,16R,17R)-4-hydroxy-2,6,14,17-tetramethyl-3,11-dioxo-14-[(3S)-5-oxooxolane-3-carbonyl]-10-oxatetracyclo[7.7.1.02,7.013,17]heptadecan-16-yl] acetate	Not found	0	0.45661318
NuBBE_1092	CC(C)(/C=C/[C@@]1([C@@H](CCc2c(c3c(nc12)occ3)OC)OC(=O)C)OC)O	[(7R,8R)-8-[(E)-3-hydroxy-3-methylbut-1-enyl]-4,8-dimethoxy-6,7-dihydro-5H-furo[2,3-b]quinolin-7-yl] acetate	Not found	0	0.45661318
NuBBE_1095	C[C@@]12[C@]34[C@@](C)([C@@H](OC(=O)[C@@H]3O4)c3ccoc3)CC[C@H]1[C@@]1(C)[C@@H](C[C@H]2OC(=O)C)C(C)(C)C(=O)C=C1	[(1R,2R,4R,7S,8R,11S,12S,17R,19R)-7-(furan-3-yl)-1,8,12,16,16-pentamethyl-5,15-dioxo-3,6-dioxapentacyclo[9.8.0.02,4.02,8.012,17]nonadec-13-en-19-yl] acetate	Not found	0	0.45661318
NuBBE_1096	C[C@@]12[C@]34[C@@](C)([C@@H](OC(=O)[C@@H]3O4)c3ccoc3)CC[C@H]1[C@@]1(C)[C@@H](C[C@H]2O)C(C)(C)C(=O)C=C1	(1R,2R,4R,7S,8R,11S,12S,17R,19R)-7-(furan-3-yl)-19-hydroxy-1,8,12,16,16-pentamethyl-3,6-dioxapentacyclo[9.8.0.02,4.02,8.012,17]nonadec-13-ene-5,15-dione	Not found	0	0.45661318
NuBBE_1097	C[C@@]12[C@@H]3[C@]4(C)[C@H](OC(=O)C[C@@H]4[C@@](C(=O)[C@H]4COC(=O)C4)(C)C[C@H]3OC(=O)C)C[C@@H]1[C@@H](C[C@H](OC(=O)C)C2=O)C	[(1S,2S,4S,6R,7R,9R,13S,14R,16R,17R)-16-acetyloxy-2,6,14,17-tetramethyl-3,11-dioxo-14-[(3R)-5-oxooxolane-3-carbonyl]-10-oxatetracyclo[7.7.1.02,7.013,17]heptadecan-4-yl] acetate	Not found	0	0.45661318
NuBBE_1098	O=C1C=C[C@]2(C)[C@H]([C@@H](OC(=O)C)[C@@H](OC(=O)C)[C@@]3(C)[C@H]2CC[C@]2(C)[C@]43O[C@@H]4C(=O)O[C@H]2c2cocc2)C1(C)C	[(1R,2R,4S,7S,8S,11S,12S,17S,18R,19S)-19-acetyloxy-7-(furan-3-yl)-1,8,12,16,16-pentamethyl-5,15-dioxo-3,6-dioxapentacyclo[9.8.0.02,4.02,8.012,17]nonadec-13-en-18-yl] acetate	Not found	0	0.45661318
NuBBE_1099	O=C1C=C[C@]2(C)[C@H]([C@@H](OC(=O)C)[C@@H](OC(=O)C)[C@@]3(C)[C@H]2CC[C@]2(C)[C@]43O[C@@H]4C[C@H]2c2cocc2)C1(C)C	[(1R,2R,4R,6S,7S,10S,11S,16S,17R,18S)-18-acetyloxy-6-(furan-3-yl)-1,7,11,15,15-pentamethyl-14-oxo-3-oxapentacyclo[8.8.0.02,4.02,7.011,16]octadec-12-en-17-yl] acetate	Not found	0	0.45661318
NuBBE_1103	CC1(C)C(=O)C=C[C@@H]([C@H]2[C@H](OC(=O)C)[C@H](OC(=O)C)[C@@]3(C)[C@]4([C@@H](C[C@H]3c3cocc3)O4)C2=C)[C@H]1CC(=O)OC	methyl 2-[(1R,2R)-2-[(1aR,3S,3aS,4R,5S,6R,7aS)-4,5-diacetyloxy-3-(furan-3-yl)-3a-methyl-7-methylidene-1a,2,3,4,5,6-hexahydroindeno[1,7a-b]oxiren-6-yl]-6,6-dimethyl-5-oxocyclohex-3-en-1-yl]acetate	Not found	0	0.45661318
NuBBE_1104	C[C@@]12C(=CC(=O)O[C@H]1c1cocc1)[C@]1(CC2)[C@]([C@@H](CC(=O)OC)C(C(=O)OC)(C)C)(C)C(=O)C=C1C	dimethyl (3R)-3-[(1R,1'R,5R,7aR)-1-(furan-3-yl)-1',3',7a-trimethyl-3,5'-dioxospiro[6,7-dihydro-1H-cyclopenta[c]pyran-5,2'-cyclopent-3-ene]-1'-yl]-2,2-dimethylpentanedioate	Not found	0	0.45661318
NuBBE_1109	CC[C@@H]1C(=O)OC[C@@H]1/C=C\1/N(C)C(=O)NC1=O	(5E)-5-[[(3R,4S)-4-ethyl-5-oxooxolan-3-yl]methylidene]-1-methylimidazolidine-2,4-dione	Not found	0	0.45661318
NuBBE_1120	C[C@@]12[C@@]3(O[C@@H]3C(=O)O[C@H]2C2=C[C@@H](OC2=O)O)[C@]2([C@@H](C[C@@H]3C(C)(C(=O)C=C[C@]3([C@H]2CC1)C)C)OC(=O)C)C	[(1R,2R,4S,7R,8R,11R,12S,17S,19R)-7-[(2R)-2-hydroxy-5-oxo-2H-furan-4-yl]-1,8,12,16,16-pentamethyl-5,15-dioxo-3,6-dioxapentacyclo[9.8.0.02,4.02,8.012,17]nonadec-13-en-19-yl] acetate	Not found	0	0.45661318
NuBBE_1126	Oc1ccc(c2ccccc12)OC[C@@H](O)CNC(C)C	4-[(2S)-2-hydroxy-3-(propan-2-ylamino)propoxy]naphthalen-1-ol	(-)-4-Hydroxypropranolol	0	0.45661318
NuBBE_1127	Oc1ccc(c2ccccc12)OC[C@H](O)CNC(C)C	4-[(2R)-2-hydroxy-3-(propan-2-ylamino)propoxy]naphthalen-1-ol	(+)-4-Hydroxypropranolol	0	0.45661318
NuBBE_1142	CC1([C@@H]([C@@]2([C@@H]3CC[C@@]4(C(=CC(=O)O[C@H]4c4cocc4)[C@@H]3C[C@@H]([C@H]1OC(=O)C)C2=O)C)C)CC(=O)OC)C	methyl 2-[(1S,2R,5R,6R,11R,13S,14R,16S)-14-acetyloxy-6-(furan-3-yl)-1,5,15,15-tetramethyl-8,17-dioxo-7-oxatetracyclo[11.3.1.02,11.05,10]heptadec-9-en-16-yl]acetate	Not found	0	0.45661318
NuBBE_1144	O=C1C[C@@]23[C@@](C)(CC[C@@H]([C@@]4(C)[C@H](O2)CC(=O)C[C@H]4CC(=O)OC)C3=C)[C@H](c2cocc2)O1	methyl 2-[(1R,3R,7S,8S,9S,12S,13S)-13-(furan-3-yl)-8,12-dimethyl-17-methylidene-5,15-dioxo-2,14-dioxatetracyclo[7.7.1.01,12.03,8]heptadecan-7-yl]acetate	Not found	0	0.45661318
NuBBE_1158	C[C@@]12[C@]34[C@H](C(=O)O[C@@H](C5=C[C@H](O)OC5=O)[C@]3(CC[C@@H]1[C@]13[C@@H](C(C)(C)O[C@@H]1CC(=O)OC3)CC2=O)C)O4	(1R,2R,7R,10S,13S,14S,16R,19R,20R)-19-[(2R)-2-hydroxy-5-oxo-2H-furan-4-yl]-9,9,13,20-tetramethyl-4,8,15,18-tetraoxahexacyclo[11.9.0.02,7.02,10.014,16.014,20]docosane-5,12,17-trione	Not found	0	0.45661318
NuBBE_1160	O=C1[C@@]2([C@]34O[C@H]3C(=O)O[C@@H](c3cocc3)[C@]4(CC[C@@H]2[C@]23[C@H](CC(=O)OC2)OC([C@H]3C1)(C)C)C)C	(1R,2R,7S,10S,13S,14S,16R,19S,20R)-19-(furan-3-yl)-9,9,13,20-tetramethyl-4,8,15,18-tetraoxahexacyclo[11.9.0.02,7.02,10.014,16.014,20]docosane-5,12,17-trione	Not found	0	0.45661318
NuBBE_1163	C[C@@]12[C@@H]3[C@]4(C)[C@H](OC(=O)C[C@@H]4[C@](C(=O)[C@@H]4COC(=O)C4)(C)C[C@H]3OC(=O)C)C[C@H]1[C@@H](C[C@H](OC(=O)C)C2=O)C	[(1S,2S,4S,6R,7S,9R,13S,14S,16R,17R)-16-acetyloxy-2,6,14,17-tetramethyl-3,11-dioxo-14-[(3S)-5-oxooxolane-3-carbonyl]-10-oxatetracyclo[7.7.1.02,7.013,17]heptadecan-4-yl] acetate	Not found	0	0.45661318
NuBBE_1173	CC1(CC[C@]2(CC[C@@]3([C@]4(C[C@H]([C@H]5C(C)([C@H]([C@@H](C[C@@]5([C@H]4CC=C3[C@@H]2C1)C)O)O)C)O)C)C)C(=O)O[C@H]1[C@H](O)[C@@H](O)[C@H](O)[C@@H](CO)O1)C	[(2S,3R,4S,5S,6R)-3,4,5-trihydroxy-6-(hydroxymethyl)oxan-2-yl] (4aR,6aR,6aR,6bS,8R,8aR,10R,11R,12aR,14bS)-8,10,11-trihydroxy-2,2,6a,6b,9,9,12a-heptamethyl-1,3,4,5,6,6a,7,8,8a,10,11,12,13,14b-tetradecahydropicene-4a-carboxylate	Not found	0	0.45661318
NuBBE_1174	CC1(CC[C@]2(CC[C@@]3([C@]4(C[C@H]([C@H]5[C@](CO)([C@H]([C@@H](C[C@@]5([C@H]4CC=C3[C@@H]2C1)C)O)O)C)O)C)C)C(=O)O[C@H]1[C@H](O)[C@@H](O)[C@H](O)[C@@H](CO)O1)C	[(2S,3R,4S,5S,6R)-3,4,5-trihydroxy-6-(hydroxymethyl)oxan-2-yl] (4aR,6aR,6aR,6bS,8R,8aR,9R,10R,11R,12aR,14bS)-8,10,11-trihydroxy-9-(hydroxymethyl)-2,2,6a,6b,9,12a-hexamethyl-1,3,4,5,6,6a,7,8,8a,10,11,12,13,14b-tetradecahydropicene-4a-carboxylate	Not found	0	0.45661318
NuBBE_1181	C[C@]12[C@]3([C@@H](C[C@H]1C1=CC(=O)O[C@H]1O)O3)[C@@H]1[C@@H]([C@]3(C(=C(O)C1=O)C(C)(C(=O)C=C3)C)C)CC2	(1S,2S,4R,6R,7R,10S,11S)-17-hydroxy-6-[(2R)-2-hydroxy-5-oxo-2H-furan-3-yl]-7,11,15,15-tetramethyl-3-oxapentacyclo[8.8.0.02,4.02,7.011,16]octadeca-12,16-diene-14,18-dione	Not found	0	0.45661318
NuBBE_1183	C[C@]12[C@]3([C@@H](C[C@H]1C1=C[C@@H](OC1=O)O)O3)[C@@H]1[C@@H]([C@]3(C(=C(O)C1=O)C(C)(C(=O)C=C3)C)C)CC2	(1S,2S,4R,6R,7R,10S,11S)-17-hydroxy-6-[(2R)-2-hydroxy-5-oxo-2H-furan-4-yl]-7,11,15,15-tetramethyl-3-oxapentacyclo[8.8.0.02,4.02,7.011,16]octadeca-12,16-diene-14,18-dione	Not found	0	0.45661318
NuBBE_1187	O[C@@H]([C@H](C)O)[C@@H]([C@H](C=O)O)O	(2R,3S,4S,5S)-2,3,4,5-tetrahydroxyhexanal	(2R,3S,4S,5S)-2,3,4,5-tetrahydroxyhexanal	0	0.45661318
NuBBE_1194	C[C@@]1(O[C@H](C(C)(O)C)CC1)[C@H]1CC[C@@]2(C)[C@]3([C@H](CC[C@@H]12)[C@@]([C@@H](C[C@@H]3O)C(=C)C)(C)CCC(=O)O)C	3-[(3S,3aS,5aR,6S,7S,9S,9aR,9bR)-9-hydroxy-3-[(2S,5S)-5-(2-hydroxypropan-2-yl)-2-methyloxolan-2-yl]-6,9a,9b-trimethyl-7-prop-1-en-2-yl-1,2,3,3a,4,5,5a,7,8,9-decahydrocyclopenta[a]naphthalen-6-yl]propanoic acid	Not found	0	0.45661318
NuBBE_1195	C[C@@]1(O[C@H](C(C)(O)C)CC1)[C@H]1C[C@H](O)[C@@]2(C)[C@]3([C@H](CC[C@@H]12)[C@@]([C@@H](C[C@@H]3O)C(=C)C)(C)CCC(=O)O)C	3-[(1S,3S,3aS,5aR,6S,7S,9S,9aR,9bR)-1,9-dihydroxy-3-[(2S,5S)-5-(2-hydroxypropan-2-yl)-2-methyloxolan-2-yl]-6,9a,9b-trimethyl-7-prop-1-en-2-yl-1,2,3,3a,4,5,5a,7,8,9-decahydrocyclopenta[a]naphthalen-6-yl]propanoic acid	Not found	0	0.45661318
NuBBE_1227	C[C@]12[C@](C3=CC(=O)[C@H]4C[C@@H](O)[C@@H](O)C[C@]4(C)[C@H]3CC1)(CC[C@@H]2[C@]([C@H](O)CCC(C)(C)O)(O)C)O	(2S,3R,5S,9R,10R,13S,14S,17S)-2,3,14-trihydroxy-10,13-dimethyl-17-[(2R,3R)-2,3,6-trihydroxy-6-methylheptan-2-yl]-2,3,4,5,9,11,12,15,16,17-decahydro-1H-cyclopenta[a]phenanthren-6-one	Not found	0	0.45661318
NuBBE_1228	C[C@]12[C@](C3=CC(=O)[C@@]4(O)C[C@@H](O)[C@@H](O)C[C@]4(C)[C@H]3CC1)(CC[C@@H]2[C@]([C@H](O)CCC(C)(C)O)(O)C)O	(2S,3R,5R,9R,10R,13S,14S,17S)-2,3,5,14-tetrahydroxy-10,13-dimethyl-17-[(2R,3R)-2,3,6-trihydroxy-6-methylheptan-2-yl]-1,2,3,4,9,11,12,15,16,17-decahydrocyclopenta[a]phenanthren-6-one	Not found	0	0.45661318
NuBBE_1252	C[C@]12CC[C@H]3[C@](C[C@@H](O)[C@H](O)C3(C)C)(C)[C@H]1CC=C1[C@@]2(C)CC[C@@]2(C(=O)OOC[C@@H]3[C@H]([C@@H]([C@H]([C@@H](O3)O)O)O)O)[C@H]1CC(C)(C)CC2	[(2R,3S,4S,5R,6R)-3,4,5,6-tetrahydroxyoxan-2-yl]methyl (4aR,6aR,6aS,6bS,8aS,10R,11R,12aS,14bS)-10,11-dihydroxy-2,2,6a,6b,9,9,12a-heptamethyl-1,3,4,5,6,6a,7,8,8a,10,11,12,13,14b-tetradecahydropicene-4a-carboperoxoate	Not found	0	0.45661318
NuBBE_1257	[C@H]1([C@@]2(CCC(=O)O2)C)CC[C@]2([C@@H]1CC[C@H]1[C@@](CCC(=O)O)([C@H](C(=C)C)CC[C@]21C)C)C	3-[(3S,3aR,5aS,6S,7S,9aS,9bS)-6,9a,9b-trimethyl-3-[(2S)-2-methyl-5-oxooxolan-2-yl]-7-prop-1-en-2-yl-1,2,3,3a,4,5,5a,7,8,9-decahydrocyclopenta[a]naphthalen-6-yl]propanoic acid	Not found	0	0.45661318
NuBBE_1271	CC1(C)[C@H]2C[C@H]([C@]3([C@@H]([C@]42[C@H](O1)CC(=O)OC4)CC[C@]1([C@@]23O[C@H]2C(=O)O[C@H]1c1cocc1)C)C)OC(=O)C	[(1R,2R,7R,10S,12R,13R,14S,16R,19S,20R)-19-(furan-3-yl)-9,9,13,20-tetramethyl-5,17-dioxo-4,8,15,18-tetraoxahexacyclo[11.9.0.02,7.02,10.014,16.014,20]docosan-12-yl] acetate	Not found	0	0.45661318
NuBBE_1287	C[C@]1([C@]23[C@@](O2)(C)[C@H]2C[C@@H]3O[C@@H]3[C@@]2(O)C=CO3)[C@@H]2[C@]3([C@H]4[C@@H]([C@H]1O)OC[C@@]4(C(=O)OC)[C@@H](C[C@@H]3OC(=O)/C(=C/C)/C)OC(=O)C)CO[C@@]2(C(=O)OC)O	dimethyl (1R,4S,5S,6S,7S,8S,11R,12R,14S,15R)-12-acetyloxy-4,7-dihydroxy-6-[(1S,2R,6R,8S,9S,11R)-2-hydroxy-11-methyl-5,7,10-trioxatetracyclo[6.3.1.02,6.09,11]dodec-3-en-9-yl]-6-methyl-14-[(E)-2-methylbut-2-enoyl]oxy-3,9-dioxatetracyclo[6.6.1.01,5.011,15]pentadecane-4,11-dicarboxylate	Not found	0	0.45661318
NuBBE_1288	C[C@@]1([C@@H]2[C@@]3(CO[C@]2(O)C(=O)OC)[C@H]2[C@H](OC[C@@]2([C@H](OC(=O)/C(=C/C)/C)C[C@@H]3O)C(=O)OC)[C@H]1O)[C@@]12[C@@](C)([C@H]3C[C@@H]1O[C@H]1[C@]3(C=CO1)O)O2	dimethyl (1R,4S,5S,6S,7S,8S,11S,12R,14S,15R)-4,7,14-trihydroxy-6-[(1S,2R,6S,8S,9S,11R)-2-hydroxy-11-methyl-5,7,10-trioxatetracyclo[6.3.1.02,6.09,11]dodec-3-en-9-yl]-6-methyl-12-[(E)-2-methylbut-2-enoyl]oxy-3,9-dioxatetracyclo[6.6.1.01,5.011,15]pentadecane-4,11-dicarboxylate	Not found	0	0.45661318
NuBBE_1289	C[C@@]12[C@H](CC(=O)OC)[C@@]3(C)[C@H]4[C@@H]([C@@H]1O[C@H]1C2=C(C)[C@@H](C1)c1ccoc1)OC[C@]4(C)[C@@H](C[C@@H]3OC(=O)/C(=C/C)/C)OC(=O)C	[(1S,2R,4R,6R,9S,10R,11S,12S,14R,15R,18R)-14-acetyloxy-6-(furan-3-yl)-10-(2-methoxy-2-oxoethyl)-7,9,11,15-tetramethyl-3,17-dioxapentacyclo[9.6.1.02,9.04,8.015,18]octadec-7-en-12-yl] (E)-2-methylbut-2-enoate	Not found	0	0.45661318
NuBBE_1291	C[C@]1([C@H]2[C@](C)([C@@H](CC(=O)OC)[C@@]3(C4=C(C)[C@H](c5cocc5)C[C@H]4O[C@@H]3[C@@H]2OC(=O)C)C)C(=O)C=C1)O	methyl 2-[(1S,2R,3S,4S,8S,9S,10R,13R,15R)-2-acetyloxy-13-(furan-3-yl)-4-hydroxy-4,8,10,12-tetramethyl-7-oxo-16-oxatetracyclo[8.6.0.03,8.011,15]hexadeca-5,11-dien-9-yl]acetate	Not found	0	0.45661318
NuBBE_1292	C[C@]12[C@@H]3[C@](C)([C@@H](CC(=O)OC)[C@]4(C5=C(C)[C@H](c6cocc6)C[C@H]5O[C@H]4[C@H]3OC1=O)C)C(=O)C=C2	methyl 2-[(1S,2R,4R,6R,9S,10S,11S,15S,18S)-6-(furan-3-yl)-7,9,11,15-tetramethyl-12,16-dioxo-3,17-dioxapentacyclo[9.6.1.02,9.04,8.015,18]octadeca-7,13-dien-10-yl]acetate	Not found	0	0.45661318
NuBBE_1293	C[C@]12[C@H]([C@@H](O)[C@@H]3[C@](C4=C(C)[C@H](c5cocc5)C[C@H]4O3)(C)[C@@H]1CC(=O)OC)C(=CCC2=O)C	methyl 2-[(1S,2R,3R,8R,9S,10R,13R,15R)-13-(furan-3-yl)-2-hydroxy-4,8,10,12-tetramethyl-7-oxo-16-oxatetracyclo[8.6.0.03,8.011,15]hexadeca-4,11-dien-9-yl]acetate	Not found	0	0.45661318
NuBBE_1330	O=c1oc2c(c(c1c1ccc(O)cc1)O)c(c(c1c2C=CC(C)(C)O1)CC=C(C)C)OC	4-hydroxy-3-(4-hydroxyphenyl)-5-methoxy-8,8-dimethyl-6-(3-methylbut-2-enyl)pyrano[2,3-h]chromen-2-one	Scandenin	0	0.45661318
NuBBE_1334	CC1(C)OC(=O)[C@]2(/C=C/C(=O)OC)[C@H]1CC(=O)[C@]1(C)[C@H]2[C@H](O)C[C@]2(C)[C@]31O[C@@H]3C(=O)O[C@H]2c1cocc1	methyl (E)-3-[(1R,2R,4S,7S,8S,10R,11R,12S,16R)-7-(furan-3-yl)-10-hydroxy-1,8,15,15-tetramethyl-5,13,18-trioxo-3,6,14-trioxapentacyclo[9.7.0.02,4.02,8.012,16]octadecan-12-yl]prop-2-enoate	Not found	0	0.45661318
NuBBE_1335	CC1(C)OC(=O)[C@]2(/C=C/C(=O)OC)[C@H]1CC(=O)[C@]1(C)[C@H]2[C@H](OC(=O)C)C[C@]2(C)[C@]31O[C@@H]3C(=O)O[C@H]2c1cocc1	methyl (E)-3-[(1R,2R,4S,7S,8S,10R,11R,12S,16R)-10-acetyloxy-7-(furan-3-yl)-1,8,15,15-tetramethyl-5,13,18-trioxo-3,6,14-trioxapentacyclo[9.7.0.02,4.02,8.012,16]octadecan-12-yl]prop-2-enoate	Not found	0	0.45661318
NuBBE_1369	O=C1C=C2C3=C([C@@]4([C@@H](CC(=O)OC)[C@]([C@@H](OC(=O)C)C(=O)C)(C)C[C@]4(O)O3)C)CC[C@@]2(C)[C@H](c2cocc2)O1	methyl 2-[(6R,7R,11S,12S,13S,15S)-13-[(1R)-1-acetyloxy-2-oxopropyl]-6-(furan-3-yl)-15-hydroxy-7,11,13-trimethyl-4-oxo-5,16-dioxatetracyclo[8.6.0.02,7.011,15]hexadeca-1(10),2-dien-12-yl]acetate	Not found	0	0.45661318
NuBBE_1395	C(=O)(O)[C@@H]1C[C@H](CN1C)O	(2S,4R)-4-hydroxy-1-methylpyrrolidine-2-carboxylic acid	4252-82-8	0	0.45661318
NuBBE_1440	O=C1C[C@@H]2[C@@](C)([C@]3([C@@]1(OC(=O)[C@H]3O)C)O)[C@@H]1[C@](C)([C@@]34O[C@H]4C[C@@H]([C@@]3(C[C@@H]1O2)C)c1cocc1)O	(1S,2S,3S,4S,7S,10R,12S,14S,15R,17S,19R,20R)-15-(furan-3-yl)-3,4,20-trihydroxy-2,7,14,20-tetramethyl-6,11,18-trioxahexacyclo[10.8.0.02,10.03,7.014,19.017,19]icosane-5,8-dione	Not found	0	0.45661318
NuBBE_1441	O=C1C[C@@H]2[C@@](C)([C@]3([C@@]1(OC(=O)[C@H]3O)C)O)[C@@H]1[C@](C)([C@@]34O[C@H]4C[C@H]([C@@]3([C@@H](O)[C@@H]1O2)C)c1cocc1)O	(1S,2S,3S,4S,7S,10R,12R,13R,14R,15S,17S,19R,20R)-15-(furan-3-yl)-3,4,13,20-tetrahydroxy-2,7,14,20-tetramethyl-6,11,18-trioxahexacyclo[10.8.0.02,10.03,7.014,19.017,19]icosane-5,8-dione	Not found	0	0.45661318
NuBBE_1452	C[C@@]12[C@H](CC(=O)OC)[C@@]3(C)[C@@H]([C@H]([C@@H]1O[C@@H]1C2=C(C)[C@@H](C1)c1ccoc1)O)[C@@](C(=O)OC)(C)C=CC3=O	methyl (1R,2R,3R,4R,8S,9S,10S,13R,15S)-13-(furan-3-yl)-2-hydroxy-9-(2-methoxy-2-oxoethyl)-4,8,10,12-tetramethyl-7-oxo-16-oxatetracyclo[8.6.0.03,8.011,15]hexadeca-5,11-diene-4-carboxylate	Not found	0	0.45661318
NuBBE_1462	O=C1C(C)([C@@H]([C@@]2(C3=C[C@@H]([C@@]4(C(=CC(=O)O[C@H]4c4cocc4)[C@]3(OC2=C1)C)C)OC(=O)C)C)CC(=O)OC)C	methyl 2-[(4S,4aS,5S,6bR,7R,11aR)-5-acetyloxy-4-(furan-3-yl)-4a,6b,8,8,11a-pentamethyl-2,9-dioxo-5,7-dihydro-4H-[1]benzofuro[2,3-f]isochromen-7-yl]acetate	Not found	0	0.45661318
NuBBE_1463	C[C@@]12[C@@]3([C@@]4(C)C(=CC(=O)C(C)(C)[C@@H]4CC(=O)OC)O1)[C@@]12[C@](C)([C@H](c2cocc2)OC(=O)[C@@H]1O)CC3	methyl 2-[(1S,2S,8R,9S,10S,13R,14R,17R)-14-(furan-3-yl)-17-hydroxy-2,7,7,9,13-pentamethyl-6,16-dioxo-3,15-dioxapentacyclo[8.7.0.01,13.02,10.04,9]heptadec-4-en-8-yl]acetate	Not found	0	0.45661318
NuBBE_1464	C[C@@]12[C@@]3([C@@]4(C)C(=CC(=O)C(C)(C)[C@@H]4[C@@H](O)C(=O)OC)O1)[C@@]12[C@](C)([C@H](c2cocc2)OC(=O)C1)C[C@H]3OC(=O)C	methyl (2R)-2-[(1S,2R,8R,9S,10S,11R,13R,14R)-11-acetyloxy-14-(furan-3-yl)-2,7,7,9,13-pentamethyl-6,16-dioxo-3,15-dioxapentacyclo[8.7.0.01,13.02,10.04,9]heptadec-4-en-8-yl]-2-hydroxyacetate	Not found	0	0.45661318
NuBBE_1465	C[C@@]1(O)[C@@]23C(=CC[C@@]2([C@H](c2cocc2)OC(=O)[C@@H]3O)C)[C@@]2(C)C(=CC(=O)C(C)(C)[C@@H]2CC(=O)OC)O1	methyl 2-[(1S,2S,8R,9S,13S,14R,17R)-14-(furan-3-yl)-2,17-dihydroxy-2,7,7,9,13-pentamethyl-6,16-dioxo-3,15-dioxatetracyclo[8.7.0.01,13.04,9]heptadeca-4,10-dien-8-yl]acetate	Not found	0	0.45661318
NuBBE_1466	C[C@]12C(=CC(=O)O[C@H]2c2cocc2)[C@]2(CC1)[C@@]1(C)C(=CC(=O)C(C)(C)[C@H]1CC(=O)OC)OC2=C	methyl 2-[(1'R,3R,3aS,4S,7'aR)-1'-(furan-3-yl)-3a,5,5,7'a-tetramethyl-2-methylidene-3',6-dioxospiro[4H-1-benzofuran-3,5'-6,7-dihydro-1H-cyclopenta[c]pyran]-4-yl]acetate	Not found	0	0.45661318
NuBBE_1467	C[C@]12C(=CC(=O)O[C@H]2c2cocc2)[C@]2(C[C@H]1O)[C@@]1(C)C(=CC(=O)C(C)(C)[C@H]1CC(=O)OC)OC2=C	methyl 2-[(1'S,3R,3aS,4S,7'R,7'aS)-1'-(furan-3-yl)-7'-hydroxy-3a,5,5,7'a-tetramethyl-2-methylidene-3',6-dioxospiro[4H-1-benzofuran-3,5'-6,7-dihydro-1H-cyclopenta[c]pyran]-4-yl]acetate	Not found	0	0.45661318
NuBBE_1468	O=C1C([C@H](CC(=O)OC)[C@@]2(C)C3=C[C@H](O)[C@@]4(C)C(=CC(=O)O[C@H]4c4cocc4)[C@@]3(C)OC2=C1)(C)C	methyl 2-[(4S,4aR,5S,6bS,7R,11aR)-4-(furan-3-yl)-5-hydroxy-4a,6b,8,8,11a-pentamethyl-2,9-dioxo-5,7-dihydro-4H-[1]benzofuro[2,3-f]isochromen-7-yl]acetate	Not found	0	0.45661318
NuBBE_1469	C[C@@]12[C@@]3([C@]41[C@]([C@@H](OC(=O)[C@@H]4O)c1ccoc1)(CC3)C)[C@@]1(C(=CC(=O)C(C)([C@@H]1[C@@H](O)C(=O)OC)C)O2)C	methyl (2R)-2-[(1R,2R,8R,9R,10R,13R,14R,17R)-14-(furan-3-yl)-17-hydroxy-2,7,7,9,13-pentamethyl-6,16-dioxo-3,15-dioxapentacyclo[8.7.0.01,13.02,10.04,9]heptadec-4-en-8-yl]-2-hydroxyacetate	Not found	0	0.45661318
NuBBE_1487	C[C@]12[C@@]3(C(=C)[C@H]([C@]4(C)[C@@H](C(C)(C(=O)C=C4)C)CC(=O)OC)[C@@H](OC(=O)C)[C@H]1OC(=O)C)[C@@H](C[C@@H]2C1=C[C@H](O)OC1=O)O3	methyl 2-[(1S,2S)-2-[(1aR,3S,3aR,4S,5R,6S,7aS)-4,5-diacetyloxy-3-[(2R)-2-hydroxy-5-oxo-2H-furan-4-yl]-3a-methyl-7-methylidene-1a,2,3,4,5,6-hexahydroindeno[1,7a-b]oxiren-6-yl]-2,6,6-trimethyl-5-oxocyclohex-3-en-1-yl]acetate	Not found	0	0.45661318
NuBBE_1513	C(OC(=O)C)[C@@]12[C@H]3[C@H]([C@@H]4[C@@](CC3)(C)[C@H](C(=O)C4)CC)CC[C@@H]1C[C@H](C(=O)C2)OC(=O)C	[(3R,5R,8S,9R,10R,13S,14R,17R)-3-acetyloxy-17-ethyl-13-methyl-2,16-dioxo-3,4,5,6,7,8,9,11,12,14,15,17-dodecahydro-1H-cyclopenta[a]phenanthren-10-yl]methyl acetate	Not found	0	0.45661318
NuBBE_1549	O=C1C=C[C@@]2(C)[C@@H](C[C@@H](OC(=O)C)[C@]3(C)[C@@H]2CC[C@]2(C)[C@H]3C(=O)C[C@H]2CC(=O)COC(=O)C)C1(C)C	[3-[(5R,7R,8R,9R,10R,13S,14R,17S)-7-acetyloxy-4,4,8,10,13-pentamethyl-3,15-dioxo-6,7,9,11,12,14,16,17-octahydro-5H-cyclopenta[a]phenanthren-17-yl]-2-oxopropyl] acetate	Not found	0	0.45661318
NuBBE_1550	O=C1C=C[C@@]2(C)[C@@H](C[C@@H](O)[C@]3(C)[C@@H]2CC[C@]2(C)[C@H]3C(=O)C[C@H]2CC(=O)CO)C1(C)C	(5R,7R,8R,9R,10R,13S,14R,17S)-7-hydroxy-17-(3-hydroxy-2-oxopropyl)-4,4,8,10,13-pentamethyl-6,7,9,11,12,14,16,17-octahydro-5H-cyclopenta[a]phenanthrene-3,15-dione	Not found	0	0.45661318
NuBBE_1551	O=C(C)O[C@]12[C@H]3[C@@]4(O)[C@H]5[C@]1([C@@H]([C@H](O)C(=O)OC)[C@]([C@H](O)[C@]3(O[C@]14[C@](C)([C@H](c3cocc3)OC(=O)C1)CC5)OC)(C)C2)C	methyl (2S)-2-[(1R,2R,3S,4R,7S,8S,12S,14S,15S,16S,17S,18R)-1-acetyloxy-8-(furan-3-yl)-3,15-dihydroxy-14-methoxy-7,16,18-trimethyl-10-oxo-9,13-dioxahexacyclo[14.2.1.02,14.03,12.04,18.07,12]nonadecan-17-yl]-2-hydroxyacetate	Not found	0	0.45661318
NuBBE_1552	O[C@@]12[C@@H](O)[C@@H]3[C@]4(C[C@]([C@H]([C@@H](O)C(=O)OC)[C@]4([C@H]2CC[C@@]2([C@]1(O)CC(=O)O[C@H]2c1cocc1)C)C)(C)C3=O)OC(=O)C	methyl (2R)-2-[(1S,2R,5S,6S,10R,11S,12S,13R,15S,17S,18R)-17-acetyloxy-6-(furan-3-yl)-10,11,12-trihydroxy-1,5,15-trimethyl-8,14-dioxo-7-oxapentacyclo[13.2.1.02,11.05,10.013,17]octadecan-18-yl]-2-hydroxyacetate	Not found	0	0.45661318
NuBBE_1575	C[C@@]12[C@H]([C@H](OC(=O)C)[C@@H]([C@H]3[C@H]1C[C@]1(C(=CC(=O)O1)[C@@]3(C)O)O)OC(=O)C)[C@@](C(=O)OC)(C)CCC2	methyl (4R,4aS,5S,6R,6aR,7S,10aS,11aR,11bS)-5,6-diacetyloxy-7,10a-dihydroxy-4,7,11b-trimethyl-9-oxo-2,3,4a,5,6,6a,11,11a-octahydro-1H-naphtho[2,1-f][1]benzofuran-4-carboxylate	Not found	0	0.45661318
NuBBE_1576	C[C@]12[C@H]3[C@@H]([C@H](C(=O)O)c4c(C3)occ4)[C@H]([C@@H]([C@H]1C(C)(C)CCC2)O)O	(4aS,5R,6R,6aS,7S,11aR,11bS)-5,6-dihydroxy-4,4,11b-trimethyl-1,2,3,4a,5,6,6a,7,11,11a-decahydronaphtho[2,1-f][1]benzofuran-7-carboxylic acid	Not found	0	0.45661318
NuBBE_1600	C[C@@]12[C@H]([C@]3(C)C(=C(C1=O)O)[C@](C(=O)OC)(C)C(=O)C=C3)[C@@H](OC(=O)C)[C@@H]([C@]1(C2=CC[C@H]1c1ccoc1)C)OC(=O)C(C)C	methyl (4R,8S,9S,10R,11R,12R,13R,17S)-11-acetyloxy-17-(furan-3-yl)-6-hydroxy-4,8,10,13-tetramethyl-12-(2-methylpropanoyloxy)-3,7-dioxo-11,12,16,17-tetrahydro-9H-cyclopenta[a]phenanthrene-4-carboxylate	Not found	0	0.45661318
NuBBE_1601	C[C@]12[C@H]([C@]3(C)C(=C(C1=O)O)[C@](C(=O)OC)(C)C(=O)C=C3)[C@@H](OC(=O)C)[C@@H]([C@]1(C2=CC[C@H]1C1=C[C@@H](OC1=O)O)C)OC(=O)C(C)C	methyl (4R,8R,9S,10R,11R,12R,13R,17R)-11-acetyloxy-6-hydroxy-17-[(2R)-2-hydroxy-5-oxo-2H-furan-4-yl]-4,8,10,13-tetramethyl-12-(2-methylpropanoyloxy)-3,7-dioxo-11,12,16,17-tetrahydro-9H-cyclopenta[a]phenanthrene-4-carboxylate	Not found	0	0.45661318
NuBBE_1608	C[C@]12[C@H]3[C@@]4([C@@]5(C4)[C@@H](CC3)[C@H](C)[C@H](CC5)O[C@H]3[C@H](OC(=O)C)[C@@H](OC(=O)C)[C@@H]([C@H](O3)COC(=O)C)OC(=O)C)CC[C@@]1(C)[C@H](CC2)[C@@H](CCC(=C)C(C)C)C	[(2R,3R,4S,5R,6R)-3,4,5-triacetyloxy-6-[[(1R,3S,6S,7S,8S,11S,12S,15R,16S)-7,12,16-trimethyl-15-[(2R)-6-methyl-5-methylideneheptan-2-yl]-6-pentacyclo[9.7.0.01,3.03,8.012,16]octadecanyl]oxy]oxan-2-yl]methyl acetate	Not found	0	0.45661318
NuBBE_1609	C[C@@]12[C@]34[C@](C)([C@@H](OC(=O)[C@H]3O4)c3ccoc3)CC[C@H]1[C@@]1(C)[C@H](C[C@H]2OC(=O)C)C(C)(C)C(=O)C[C@@H]1OC	[(1R,2R,4S,7S,8S,11S,12S,13S,17S,19R)-7-(furan-3-yl)-13-methoxy-1,8,12,16,16-pentamethyl-5,15-dioxo-3,6-dioxapentacyclo[9.8.0.02,4.02,8.012,17]nonadecan-19-yl] acetate	Not found	0	0.45661318
NuBBE_1610	O(CC=C(C)C)c1c2c(cc3c1cco3)oc(=O)cc2	4-(3-methylbut-2-enoxy)furo[3,2-g]chromen-7-one	Isoimperatorin	0	0.45661318
NuBBE_1611	C[C@@]12C3=CC(=O)[C@H]([C@@]3(C)CC[C@H]1[C@@]1(C)[C@@H](C[C@H]2OC(=O)C)C(C)(C)C(=O)C=C1)c1ccoc1	[(5R,7R,8S,9S,10S,13R,17R)-17-(furan-3-yl)-4,4,8,10,13-pentamethyl-3,16-dioxo-6,7,9,11,12,17-hexahydro-5H-cyclopenta[a]phenanthren-7-yl] acetate	Not found	0	0.45661318
NuBBE_1624	C(=O)(O[C@@H]1O[C@H](CO)[C@H]([C@@H]([C@H]1O)O)O)[C@@]12[C@@H]([C@@H]3[C@](CC1)(C)[C@@]1(C)[C@H](CC3)[C@]3(C)[C@@H](CC1)C(C)(C)[C@H](CC3)O)[C@@H](CC2)C(=O)CO	[(2S,3R,4S,5S,6R)-3,4,5-trihydroxy-6-(hydroxymethyl)oxan-2-yl] (1R,3aR,5aR,5bR,7aR,9S,11aR,11bR,13aR,13bS)-9-hydroxy-1-(2-hydroxyacetyl)-5a,5b,8,8,11a-pentamethyl-1,2,3,4,5,6,7,7a,9,10,11,11b,12,13,13a,13b-hexadecahydrocyclopenta[a]chrysene-3a-carboxylate	Not found	0	0.45661318
NuBBE_1633	CC1(C)C(=O)C=C[C@@H]([C@H]2[C@H](OC(=O)C)C[C@@]3(C)[C@]4([C@@H](C[C@H]3c3cocc3)O4)C2=C)[C@H]1CC(=O)OC	methyl 2-[(1R,2R)-2-[(1aR,3S,3aR,5R,6R,7aS)-5-acetyloxy-3-(furan-3-yl)-3a-methyl-7-methylidene-1a,2,3,4,5,6-hexahydroindeno[1,7a-b]oxiren-6-yl]-6,6-dimethyl-5-oxocyclohex-3-en-1-yl]acetate	Not found	0	0.45661318
NuBBE_1636	C[C@]12[C@@]34[C@](C)([C@@H](OC(=O)[C@@H]3O4)c3ccoc3)CC[C@@H]1[C@](/C=C/C(=O)OC)(C)[C@@]1(C(=O)[C@H]2OC(=O)C)C(O1)(C)C	methyl (E)-3-[(1S,2S,3S,5S,6R,7R,10S,11S,14R)-3-acetyloxy-11-(furan-3-yl)-2,3',3',6,10-pentamethyl-4,13-dioxospiro[12,15-dioxatetracyclo[8.5.0.01,14.02,7]pentadecane-5,2'-oxirane]-6-yl]prop-2-enoate	Not found	0	0.45661318
NuBBE_1650	C(/C=C(/CCC=C(C)C)\C)c1c(O)c(CC=C(C)C)cc(c1)C(=O)O	3-[(2E)-3,7-dimethylocta-2,6-dienyl]-4-hydroxy-5-(3-methylbut-2-enyl)benzoic acid	Myrsinoic acid A	0	0.45661318
NuBBE_1655	C(=C\CC/C(=C/C(=O)O)/C)(/CC/C=C(/CC/C=C(/C(=O)O)\C)\C)\C	(2E,6E,10E,14E)-2,6,10,14-tetramethylhexadeca-2,6,10,14-tetraenedioic acid	Not found	0	0.45661318
NuBBE_1690	C=CC/C=C\C/C=C\CCCCCCCc1c(C(=O)O)c(O)ccc1	2-hydroxy-6-[(8Z,11Z)-pentadeca-8,11,14-trienyl]benzoic acid	2-Hydroxy-6-(8Z,11Z)-8,11,14-pentadecatrien-1-ylbenzoic acid	0	0.45661318
NuBBE_1701	C(OC(=O)C)[C@]12[C@]34[C@H](OC(=O)C)[C@H]([C@H]([C@H]1OC(=O)C)OC(=O)C)[C@@](O3)(C)COC(=O)c1c(CC[C@@H](C(=O)O[C@@H]([C@]4(C)O)[C@@H]([C@@H]2OC(=O)c2ccccc2)OC(=O)C)C)nccc1	[(1R,3S,15S,18R,19R,20R,21S,22S,23R,24S,25R,26S)-19,22,23,25-tetraacetyloxy-21-(acetyloxymethyl)-26-hydroxy-3,15,26-trimethyl-6,16-dioxo-2,5,17-trioxa-11-azapentacyclo[16.7.1.01,21.03,24.07,12]hexacosa-7(12),8,10-trien-20-yl] benzoate	Not found	0	0.45661318
NuBBE_1706	C[C@@H]1c2ncccc2C(=O)OC[C@@]2(C)O[C@]34[C@@]([C@@H](OC(=O)[C@@H]1C)[C@@H]([C@H]([C@]4([C@@H]([C@H]([C@@H]2[C@@H]3OC(=O)C)OC(=O)C)OC(=O)C)COC(=O)C)OC(=O)C)O)(C)O	[(1S,3S,13S,14R,17S,18R,19S,20S,21S,22S,23R,24S,25S)-19,21,22,24-tetraacetyloxy-18,25-dihydroxy-3,13,14,25-tetramethyl-6,15-dioxo-2,5,16-trioxa-11-azapentacyclo[15.7.1.01,20.03,23.07,12]pentacosa-7(12),8,10-trien-20-yl]methyl acetate	Not found	0	0.45661318
NuBBE_1718	O(C(=O)C)[C@@H]1[C@@H]2[C@@H]([C@@]3([C@@H]([C@H]1OC(=O)C)C(C)(C)CCC3)C)Cc1c([C@H]2C(=O)OC)cco1	methyl (4aS,5R,6R,6aR,7S,11aS,11bR)-5,6-diacetyloxy-4,4,11b-trimethyl-1,2,3,4a,5,6,6a,7,11,11a-decahydronaphtho[2,1-f][1]benzofuran-7-carboxylate	Not found	0	0.45661318
NuBBE_1719	C[C@]12[C@H]3[C@@H]([C@H](C(=O)OC)c4c(C3)occ4)[C@H]([C@@H]([C@H]1C(C)(C)CCC2)OC(=O)C)O	methyl (4aS,5R,6R,6aS,7S,11aR,11bS)-5-acetyloxy-6-hydroxy-4,4,11b-trimethyl-1,2,3,4a,5,6,6a,7,11,11a-decahydronaphtho[2,1-f][1]benzofuran-7-carboxylate	Not found	0	0.45661318
NuBBE_1721	C[C@]12[C@@H]([C@@H](OC(=O)C)[C@@H]([C@@H]3[C@H]1Cc1c([C@]3(C)O)cco1)OC(=O)C)[C@](C(=O)OC)(C)CCC2	methyl (4S,4aR,5R,6R,6aS,7R,11aR,11bR)-5,6-diacetyloxy-7-hydroxy-4,7,11b-trimethyl-2,3,4a,5,6,6a,11,11a-octahydro-1H-naphtho[2,1-f][1]benzofuran-4-carboxylate	Not found	0	0.45661318
NuBBE_1722	C[C@]12[C@H]3[C@@H]([C@H](C(=O)OC)c4c(C3)occ4)[C@H]([C@@H]([C@H]1C(C)(C)CCC2)O)OC(=O)C	methyl (4aS,5R,6R,6aS,7S,11aR,11bS)-6-acetyloxy-5-hydroxy-4,4,11b-trimethyl-1,2,3,4a,5,6,6a,7,11,11a-decahydronaphtho[2,1-f][1]benzofuran-7-carboxylate	Not found	0	0.45661318
NuBBE_1727	C[C@@]12[C@]3(C)[C@@H]([C@H](CC3)[C@@]3(C)O[C@@H](CC3)C(C)(C)O)CC[C@H]1[C@@]1(C)[C@H](CC2)C(C)(C)/C(=N/Nc2c(N(=O)=O)cc(cc2)N(=O)=O)/CC1	Not found	2-acetylamino-3-[4-(2-acetylamino-2-carboxyethylsulfanylthiocarbonylamino)phenylthiocarbamoylsulfanyl]propionic acid	0	0.45661318
NuBBE_1773	C[C@]12[C@@H]([C@H]([C@H](OC(=O)C(C)C)[C@@]3(C)C1=CC[C@H]3C1=C[C@H](OC(=O)C)OC1=O)OC(=O)C)[C@@]1(C(=C(OC(=O)C)C2=O)[C@](C)(C(=O)C=C1)C(=O)OC)C	methyl (4R,8S,9S,10R,11R,12R,13R,17R)-6,11-diacetyloxy-17-[(2R)-2-acetyloxy-5-oxo-2H-furan-4-yl]-4,8,10,13-tetramethyl-12-(2-methylpropanoyloxy)-3,7-dioxo-11,12,16,17-tetrahydro-9H-cyclopenta[a]phenanthrene-4-carboxylate	Not found	0	0.45661318
NuBBE_1790	C([C@H](CO)O)[C@H]1C[C@H](OC1=O)CCCCCCCCC#C	(3S,5R)-5-dec-9-ynyl-3-[(2R)-2,3-dihydroxypropyl]oxolan-2-one	RUBRYNOLIDE	0	0.45661318
NuBBE_1803	O=C1O[C@H](C[C@@H]1C[C@@H](O)COC)CCCCCCCCC=C	(3S,5S)-5-dec-9-enyl-3-[(2R)-2-hydroxy-3-methoxypropyl]oxolan-2-one	Not found	0	0.45661318
NuBBE_1807	OC[C@@H](O)C[C@@H](C[C@@H](CCCCCCCCC#C)O)CO	(2S,4R,6R)-4-(hydroxymethyl)hexadec-15-yne-1,2,6-triol	Not found	0	0.45661318
NuBBE_1823	O[C@H]1[C@@H](O)[C@@H](O)[C@H](Oc2cc(O)cc3cc4[C@H](O)[C@@H](C)O[C@@H](C)c4c(O)c23)O[C@@H]1CO	(1S,3R,4S)-1,3-dimethyl-9-[(2S,3R,4R,5S,6R)-3,4,5-trihydroxy-6-(hydroxymethyl)oxan-2-yl]oxy-3,4-dihydro-1H-benzo[g]isochromene-4,7,10-triol	Not found	0	0.45661318
NuBBE_1833	C[C@@H]1O[C@H](C)[C@@H](O)c2c1c(OC(=O)C)c1c(O[C@H]3[C@H](OC(=O)C)[C@@H](OC(=O)C)[C@H](OC(=O)C)[C@@H](COC(=O)C)O3)cc(OC(=O)C)cc1c2	[(2R,3R,4S,5R,6S)-3,4,5-triacetyloxy-6-[[(1S,3R,4S)-7,10-diacetyloxy-4-hydroxy-1,3-dimethyl-3,4-dihydro-1H-benzo[g]isochromen-9-yl]oxy]oxan-2-yl]methyl acetate	Not found	0	0.45661318
NuBBE_1866	CO[C@@H]1[C@H]([C@H]([C@H](O)[C@H](O)[C@H]1O)O)O	(1R,2S,4S,5S)-6-methoxycyclohexane-1,2,3,4,5-pentol	(+)-Ononitol	0	0.45661318
NuBBE_1998	Cc1c(OC)cc(OC)c(C(=O)c2c(OC)cc(OC)c(C)c2OC(=O)C)c1OC(=O)C	[2-(2-acetyloxy-4,6-dimethoxy-3-methylbenzoyl)-3,5-dimethoxy-6-methylphenyl] acetate	Not found	0	0.45661318
NuBBE_2010	O[C@]12[C@@]34[C@](C)([C@@H](OC(=O)C3)c3ccoc3)CC[C@@H]1[C@]1([C@@]3([C@H]2[C@H](O4)C(=O)[C@]([C@@H]1[C@@H](C(=O)OC)O)(C3)C)O)C	methyl (2S)-2-[(1R,2R,3R,4R,7S,8S,12S,14S,16S,17R,18S)-8-(furan-3-yl)-1,3-dihydroxy-7,16,18-trimethyl-10,15-dioxo-9,13-dioxahexacyclo[14.2.1.02,14.03,12.04,18.07,12]nonadecan-17-yl]-2-hydroxyacetate	Not found	0	0.45661318
NuBBE_2011	O[C@]12[C@@]34[C@](C)([C@@H](OC(=O)C3)c3ccoc3)CC[C@@H]1[C@@]1([C@@]3([C@H]2[C@H](O4)[C@@H](O)[C@]([C@@H]1[C@@H](C(=O)OC)O)(C3)C)OC(=O)C)C	methyl (2S)-2-[(1R,2S,3R,4R,7S,8S,12S,14S,15S,16S,17S,18R)-1-acetyloxy-8-(furan-3-yl)-3,15-dihydroxy-7,16,18-trimethyl-10-oxo-9,13-dioxahexacyclo[14.2.1.02,14.03,12.04,18.07,12]nonadecan-17-yl]-2-hydroxyacetate	Not found	0	0.45661318
NuBBE_2042	O(C)[C@@]12[C@H](C)[C@H]([C@@H](C1=O)[C@H](C(=C2)CC=C)O)c1cc(OC)c(c(c1)OC)OC	(1R,4R,5R,6R,7R)-4-hydroxy-1-methoxy-7-methyl-3-prop-2-enyl-6-(3,4,5-trimethoxyphenyl)bicyclo[3.2.1]oct-2-en-8-one	Not found	0	0.45661318
NuBBE_2068	O=C1[C@]2(C)[C@@]3(O)CC[C@@]4(CO3)[C@@H]3CCC5=C(OCC5=O)[C@@H]3C[C@H](O1)[C@@H]24	(1R,2R,10R,12S,15S,16R,21R)-16-hydroxy-15-methyl-8,13,17-trioxahexacyclo[14.2.2.11,12.02,10.05,9.015,21]henicos-5(9)-ene-6,14-dione	Not found	0	0.45661318
NuBBE_2071	O=C1[C@]2(C)[C@]3(O)CC[C@]4(CO3)[C@@H]3CCC(=O)C(=C3C[C@@H](O1)[C@@H]24)O	(1S,2S,9R,12S,13S,18R)-6,13-dihydroxy-12-methyl-10,14-dioxapentacyclo[11.2.2.11,9.02,7.012,18]octadec-6-ene-5,11-dione	Not found	0	0.45661318
NuBBE_2092	CC(=O)OC(C)(C)CNC(=O)/C=C/C=C/c1ccc2OCOc2c1	[1-[[(2E,4E)-5-(1,3-benzodioxol-5-yl)penta-2,4-dienoyl]amino]-2-methylpropan-2-yl] acetate	corcovadine	0	0.45661318
NuBBE_2299	C[C@H]1[C@]2([C@](O)(O[C@@H]1c1cc3OCOc3cc1)C(=O)CCC2)CC=C	(2S,3S,3aR,7aS)-2-(1,3-benzodioxol-5-yl)-7a-hydroxy-3-methyl-3a-prop-2-enyl-3,4,5,6-tetrahydro-2H-1-benzofuran-7-one	Not found	0	0.45661318
NuBBE_2300	O[C@@]12C3=CC(=O)[C@@H]4[C@@]([C@@H]3CC[C@]1(C)[C@H](CC2)[C@@]([C@@H](C[C@@H](C(C)(C)O)O)O)(C)O)(C)C[C@@H]([C@@H](C4)O)O	(2S,3R,5S,9S,10S,13R,14R,17S)-2,3,14-trihydroxy-10,13-dimethyl-17-[(2R,3R,5S)-2,3,5,6-tetrahydroxy-6-methylheptan-2-yl]-2,3,4,5,9,11,12,15,16,17-decahydro-1H-cyclopenta[a]phenanthren-6-one	Not found	0	0.45661318
NuBBE_2331	OC(=O)c1cc(CC=C(C)C)c2c(C[C@H](O)[C@](CCC=C(C)C)(C)O2)c1	(2R,3S)-3-hydroxy-2-methyl-8-(3-methylbut-2-enyl)-2-(4-methylpent-3-enyl)-3,4-dihydrochromene-6-carboxylic acid	Not found	0	0.45661318
NuBBE_2388	C[C@@]12[C@H]([C@](C(=O)O)(C)CCC1)CCC(=C)[C@@H]2CC/C(=C/C(=O)O)/C	(1S,4aR,5S,8aR)-5-[(E)-4-carboxy-3-methylbut-3-enyl]-1,4a-dimethyl-6-methylidene-3,4,5,7,8,8a-hexahydro-2H-naphthalene-1-carboxylic acid	Agathic acid	0	0.45661318
NuBBE_2389	C[C@@]12[C@H]([C@](CO)(C)CCC1)CCC(=C)[C@@H]2CC/C(=C/C(=O)O)/C	(E)-5-[(1S,4aR,5S,8aR)-5-(hydroxymethyl)-5,8a-dimethyl-2-methylidene-3,4,4a,6,7,8-hexahydro-1H-naphthalen-1-yl]-3-methylpent-2-enoic acid	Not found	0	0.45661318
NuBBE_2408	C/C=C/1\CN(C)[C@H]2Cc3c([nH]c4ccccc34)C(=O)C[C@@H]1[C@H]2CO	(1S,14R,15Z,18R)-15-ethylidene-18-(hydroxymethyl)-17-methyl-10,17-diazatetracyclo[12.3.1.03,11.04,9]octadeca-3(11),4,6,8-tetraen-12-one	Not found	0	0.45661318
NuBBE_2440	C(C=C(C)C)c1c2c(c(c(c1CC=C(C)C)OC)O)oc(=O)cc2	8-hydroxy-7-methoxy-5,6-bis(3-methylbut-2-enyl)chromen-2-one	Not found	0	0.45661318
NuBBE_2505	CC(C)c1cc2c(c(O)c1O)[C@@]13CCCC(C)(C)[C@@H]1[C@H](O)[C@@H]2OC3=O	(1R,8R,9S,10S)-3,4,9-trihydroxy-11,11-dimethyl-5-propan-2-yl-16-oxatetracyclo[6.6.2.01,10.02,7]hexadeca-2,4,6-trien-15-one	Epiisorosmanol	0	0.45661318
NuBBE_1756	COc1ccc(CC=C)cc1	1-methoxy-4-prop-2-enylbenzene	Estragole	0	0.4451144
NuBBE_16	Oc1c(nc(cc1)CCCCCCC(=O)CCCCC)C	12-(5-hydroxy-6-methylpyridin-2-yl)dodecan-6-one	7'-multijuguinone	0	0.4382727
NuBBE_21	O=C(N1CCCCC1)/C=C/C=C/c1cc2OCOc2cc1	(2E,4E)-5-(1,3-benzodioxol-5-yl)-1-piperidin-1-ylpenta-2,4-dien-1-one	piperine	0	0.4382727
NuBBE_22	O=C(N1CCCCC1)/C=C/CCc1cc2OCOc2cc1	(E)-5-(1,3-benzodioxol-5-yl)-1-piperidin-1-ylpent-2-en-1-one	Piperanine	0	0.4382727
NuBBE_33	Oc1c2c(O[C@](/C=C/C=C(C)C)(C)CC2)c(CC=C(C)C)c(C)c1	(2R)-2,7-dimethyl-8-(3-methylbut-2-enyl)-2-[(1E)-4-methylpenta-1,3-dienyl]-3,4-dihydrochromen-5-ol	Not found	0	0.4382727
NuBBE_34	Cc1c(CC=C(C)C)c(O)c2c(O[C@](/C=C/C=C(C)C)(C)CC2)c1	(2R)-2,7-dimethyl-6-(3-methylbut-2-enyl)-2-[(1E)-4-methylpenta-1,3-dienyl]-3,4-dihydrochromen-5-ol	Not found	0	0.4382727
NuBBE_42	N=C(N)N(CC=C(C)C)CC=C(C)C	1,1-bis(3-methylbut-2-enyl)guanidine	pterogynine	0	0.4382727
NuBBE_47	C[C@@H]1C[C@H](O)[C@]23C(=C[C@H](OC(=O)CCC)C[C@H]3[C@]1(C)C/C=C(\C=C)/C)[C@@H](OC(=O)CCC)O[C@H]2OC(=O)C	[(1S,3R,5R,6aS,7R,8R,10S,10aS)-1-acetyloxy-3-butanoyloxy-10-hydroxy-7,8-dimethyl-7-[(2Z)-3-methylpenta-2,4-dienyl]-1,3,5,6,6a,8,9,10-octahydrobenzo[d][2]benzofuran-5-yl] butanoate	Not found	0	0.4382727
NuBBE_92	O=C1C=C2[C@]3(C)CC[C@@]4(C)CC[C@](C(=O)OC)(C)C[C@@H]4[C@@]3(C)CC[C@]2(C)c2cc3c(O[C@]4(C5=CC=C6[C@]7(CC[C@]8(C)[C@H](C[C@@](C(=O)OC)(C)CC8)[C@@]7(C)CC[C@]6(C)C5=CC(=O)[C@]4(O)O3)C)C)c(C)c12	dimethyl (3S,8S,11S,14R,16S,17R,20S,24R,29S,32R,33S,35R,38S,41R)-24-hydroxy-3,8,11,14,17,20,29,32,35,38,41,46-dodecamethyl-23,44-dioxo-2,25-dioxaundecacyclo[24.20.0.03,24.04,21.07,20.08,17.011,16.028,45.029,42.032,41.033,38]hexatetraconta-1(26),4,6,21,27,42,45-heptaene-14,35-dicarboxylate	Not found	0	0.4382727
NuBBE_93	O=C1C=C2[C@]3(C)CC[C@@]4(C)CC[C@](C(=O)OC)(C)C[C@@H]4[C@@]3(C)CC[C@]2(C)c2cc3O[C@]4([C@@](Oc3c(C)c12)(C1=CC=C2[C@@]3(CC[C@]5(C)[C@H](C[C@@](C(=O)OC)(C)CC5)[C@@]3(C)CC[C@]2(C)C1=CC4=O)C)C)O	dimethyl (3S,8R,11S,14R,16S,17R,20S,24S,29S,32R,33S,35R,38S,41R)-24-hydroxy-3,8,11,14,17,20,29,32,35,38,41,46-dodecamethyl-23,44-dioxo-2,25-dioxaundecacyclo[24.20.0.03,24.04,21.07,20.08,17.011,16.028,45.029,42.032,41.033,38]hexatetraconta-1(26),4,6,21,27,42,45-heptaene-14,35-dicarboxylate	Not found	0	0.4382727
NuBBE_132	CC1(C)CC[C@]2(CC[C@]3(C(=CC[C@H]4[C@@]5(CC[C@H](O)C(C)([C@H]5CC[C@]34C)C)C)[C@@H]2C1)C)C(=O)O	(4aR,6aS,6aR,6bS,8aS,10S,12aS,14bS)-10-hydroxy-2,2,6a,6b,9,9,12a-heptamethyl-1,3,4,5,6,6a,7,8,8a,10,11,12,13,14b-tetradecahydropicene-4a-carboxylic acid	Not found	0	0.4382727
NuBBE_144	CC1(C)CCC[C@@]2(C)[C@H]1[C@@H](OC(=O)CC(=O)O)C[C@]1(C)[C@H]2CC[C@](C)(C=C)O1	3-[[(3R,4aR,6S,6aS,10aS,10bS)-3-ethenyl-3,4a,7,7,10a-pentamethyl-2,5,6,6a,8,9,10,10b-octahydro-1H-benzo[f]chromen-6-yl]oxy]-3-oxopropanoic acid	Not found	0	0.4382727
NuBBE_146	CC1([C@H](CC[C@]2([C@H]1CC[C@@]1([C@@H]2CC[C@H]2[C@]1(CC[C@@]1([C@@H]2[C@@H](CC1)C(=C)C)C(=O)O)C)C)C)O)C	(1R,3aS,5aR,5bR,7aR,9S,11aR,11bR,13aR,13bR)-9-hydroxy-5a,5b,8,8,11a-pentamethyl-1-prop-1-en-2-yl-1,2,3,4,5,6,7,7a,9,10,11,11b,12,13,13a,13b-hexadecahydrocyclopenta[a]chrysene-3a-carboxylic acid	betulinic acid	0	0.4382727
NuBBE_154	O=C(OC)c1cc(CC=C(C)C)c2O[C@](CCC=C(C)C)(C)C=Cc2c1	methyl (2S)-2-methyl-8-(3-methylbut-2-enyl)-2-(4-methylpent-3-enyl)chromene-6-carboxylate	Not found	0	0.4382727
NuBBE_155	O=C(OC)c1cc(CCC(C)C)c2O[C@](CCCC(C)C)(C)CCc2c1	methyl (2S)-2-methyl-8-(3-methylbutyl)-2-(4-methylpentyl)-3,4-dihydrochromene-6-carboxylate	Not found	0	0.4382727
NuBBE_169	C[C@@H]1[C@H](OC(=O)OC(C)(C)C)CC[C@H](CCCCCCCCCCCCC(=O)C)N1	tert-butyl [(2R,3R,6S)-2-methyl-6-(13-oxotetradecyl)piperidin-3-yl] carbonate	Not found	0	0.4382727
NuBBE_171	C[C@@H]1[C@H](O)CC[C@H](CCCCCCCCCCCC[C@@H](O)C)N1	(2R,3R,6S)-6-[(13S)-13-hydroxytetradecyl]-2-methylpiperidin-3-ol	Not found	0	0.4382727
NuBBE_172	C[C@@H]1[C@H](OC(=O)OC(C)(C)C)CC[C@H](CCCCCCCCCCCCC(=O)C)N1C(=O)c1ccccc1	[(2R,3R,6S)-1-benzoyl-2-methyl-6-(13-oxotetradecyl)piperidin-3-yl] tert-butyl carbonate	Not found	0	0.4382727
NuBBE_173	O[C@H]1[C@@H](C)N[C@@H](CCCCCCCCCCCC/C(=N/O)/C)CC1	(2R,3R,6S)-6-[(13E)-13-hydroxyiminotetradecyl]-2-methylpiperidin-3-ol	Not found	0	0.4382727
NuBBE_174	C[C@@H]1[C@H](OC(=O)OC(C)(C)C)CC[C@H](CCCCCCCCCCCCC(=O)C)N1S(=O)(=O)C	tert-butyl [(2R,3R,6S)-2-methyl-1-methylsulfonyl-6-(13-oxotetradecyl)piperidin-3-yl] carbonate	Not found	0	0.4382727
NuBBE_176	C[C@@H]1[C@@H](O)CC[C@H](CCCCCCCCCCCC[C@@H](O)C)N1	(2R,3S,6S)-6-[(13S)-13-hydroxytetradecyl]-2-methylpiperidin-3-ol	Not found	0	0.4382727
NuBBE_184	C/C(=C\CCC(=O)C)/CC/C=C(\C(=O)O)/CCC=C(C)C	(2Z,6E)-6-methyl-2-(4-methylpent-3-enyl)-10-oxoundeca-2,6-dienoic acid	Not found	0	0.4382727
NuBBE_191	CC1([C@H](CC[C@@]2([C@@H]1CC[C@]1([C@H]2CC=C2[C@]1(CC[C@@]1([C@@H]2[C@H]([C@@H](CC1)C)C)C(=O)O)C)C)C)O)C	(1S,2R,4aS,6aS,6aS,6bS,8aS,10S,12aS,14bR)-10-hydroxy-1,2,6a,6b,9,9,12a-heptamethyl-2,3,4,5,6,6a,7,8,8a,10,11,12,13,14b-tetradecahydro-1H-picene-4a-carboxylic acid	Not found	0	0.4382727
NuBBE_201	O=C1C=C(C)[C@]2(CC[C@H](C)[C@@](C)(CC[C@@H](C)CCO)[C@@H]2C1)C	(4aS,7S,8R,8aS)-8-[(3R)-5-hydroxy-3-methylpentyl]-4,4a,7,8-tetramethyl-5,6,7,8a-tetrahydro-1H-naphthalen-2-one	Not found	0	0.4382727
NuBBE_211	Oc1ccc(/C=C/C(=O)O[C@H]2[C@@H](C)N[C@@H](CCCCCCCCCCC(=O)C)CC2)cc1OC	[(2R,3R,6S)-2-methyl-6-(11-oxododecyl)piperidin-3-yl] (E)-3-(4-hydroxy-3-methoxyphenyl)prop-2-enoate	(+)-3-O-feruloylcassine	0	0.4382727
NuBBE_224	C[C@@H]1[C@@H](OC(=O)CCCCCCCCC)[C@H](O)[C@]23C(=C[C@H](O)C[C@H]3[C@]1(C)C/C=C(\C=C)/C)[C@@H](OCC)O[C@H]2OC(=O)C	[(1S,3S,5R,6aS,7S,8S,9R,10R,10aS)-1-acetyloxy-3-ethoxy-5,10-dihydroxy-7,8-dimethyl-7-[(2Z)-3-methylpenta-2,4-dienyl]-1,3,5,6,6a,8,9,10-octahydrobenzo[d][2]benzofuran-9-yl] decanoate	Not found	0	0.4382727
NuBBE_239	C[C@@H]1C[C@H](O)[C@]23C(=C[C@@H](OC(=O)CCCCC)C[C@H]3[C@]1(C)C/C=C(\C=C)/C)[C@@H](OC(=O)C)O[C@H]2OC(=O)C	[(1S,3R,5S,6aS,7R,8R,10S,10aS)-1,3-diacetyloxy-10-hydroxy-7,8-dimethyl-7-[(2Z)-3-methylpenta-2,4-dienyl]-1,3,5,6,6a,8,9,10-octahydrobenzo[d][2]benzofuran-5-yl] hexanoate	Not found	0	0.4382727
NuBBE_304	N1[C@H](C)[C@H](O)CC[C@H]1CCCCCCCCCCCCC(=O)C	14-[(2R,5R,6R)-5-hydroxy-6-methylpiperidin-2-yl]tetradecan-2-one	iso-6-spectaline	0	0.4382727
NuBBE_305	N1[C@@H](CO)[C@H](O)CC[C@H]1CCCCCCCCCCC(=O)C	12-[(2R,5R,6S)-5-hydroxy-6-(hydroxymethyl)piperidin-2-yl]dodecan-2-one	Not found	0	0.4382727
NuBBE_306	N1[C@H](CO)[C@H](O)CC[C@@H]1CCCCCCCCCCCCC(=O)C	14-[(2S,5R,6R)-5-hydroxy-6-(hydroxymethyl)piperidin-2-yl]tetradecan-2-one	Not found	0	0.4382727
NuBBE_347	O=C1CC[C@@]2(C(=C1)C=CC1=C3[C@](CC[C@H]21)(C)[C@H](CC3)[C@@H](/C=C/[C@H](C)C(C)C)C)C	(9R,10S,13S,17R)-17-[(E,2R,5R)-5,6-dimethylhept-3-en-2-yl]-10,13-dimethyl-1,2,9,11,12,15,16,17-octahydrocyclopenta[a]phenanthren-3-one	Not found	0	0.4382727
NuBBE_374	C[C@@H](/C=C/C(=C/C(=O)NCC(C)(C(=O)C(C)(CNC(=O)/C=C(/C=C/[C@@H](C)O)\C)C)C)/C)O	(2E,4E,6S)-6-hydroxy-N-[5-[[(2E,4E,6R)-6-hydroxy-3-methylhepta-2,4-dienoyl]amino]-2,2,4,4-tetramethyl-3-oxopentyl]-3-methylhepta-2,4-dienamide	Not found	0	0.4382727
NuBBE_386	C[C@@]12[C@@]3(CC[C@@H]4C(C)([C@H]([C@H](C[C@]4([C@@H]3CC=C1[C@H]1[C@](C(=O)O)(CC2)CC[C@H]([C@@H]1C)C)C)O)O)C)C	(1S,2R,4aR,6aS,6aR,6bR,8aS,10R,11S,12aS,14bS)-10,11-dihydroxy-1,2,6a,6b,9,9,12a-heptamethyl-2,3,4,5,6,6a,7,8,8a,10,11,12,13,14b-tetradecahydro-1H-picene-4a-carboxylic acid	Not found	0	0.4382727
NuBBE_391	C[C@@]12[C@H]([C@@H]3[C@H](CC1)[C@@]1(C)C(=CC3)C[C@H](CC1)O[C@@H]1O[C@H](CO)[C@H]([C@@H]([C@H]1O)O)O)CC[C@@H]2[C@@H](CC[C@H](C(C)C)CC)C	(2R,3R,4S,5S,6R)-2-[[(3S,8R,9S,10S,13R,14S,17R)-17-[(2R,5R)-5-ethyl-6-methylheptan-2-yl]-10,13-dimethyl-2,3,4,7,8,9,11,12,14,15,16,17-dodecahydro-1H-cyclopenta[a]phenanthren-3-yl]oxy]-6-(hydroxymethyl)oxane-3,4,5-triol	Not found	0	0.4382727
NuBBE_392	C[C@]12C(=CC[C@H]3[C@@H]2CC[C@]2([C@@H]3CC[C@@H]2[C@@H](/C=C/[C@H](C(C)C)CC)C)C)C[C@H](CC1)O[C@@H]1O[C@@H]([C@H]([C@H](O)[C@H]1O)O)CO	(2R,3R,4S,5S,6R)-2-[[(3S,8R,9S,10S,13R,14R,17R)-17-[(E,2R,5S)-5-ethyl-6-methylhept-3-en-2-yl]-10,13-dimethyl-2,3,4,7,8,9,11,12,14,15,16,17-dodecahydro-1H-cyclopenta[a]phenanthren-3-yl]oxy]-6-(hydroxymethyl)oxane-3,4,5-triol	Not found	0	0.4382727
NuBBE_395	CC[C@@H]1[C@H]2O[C@@H](C[C@@H]1C[C@@H]1OC(=O)C=CC1)CC=C2	(2R)-2-[[(1R,3R,4S,5S)-4-ethyl-9-oxabicyclo[3.3.1]non-6-en-3-yl]methyl]-2,3-dihydropyran-6-one	Not found	0	0.4382727
NuBBE_396	O=C1C=CC[C@@H](O1)/C=C/c1ccccc1	(2R)-2-[(E)-2-phenylethenyl]-2,3-dihydropyran-6-one	Goniothalamin	0	0.4382727
NuBBE_408	O=C(NCC(C)C)/C=C\C=C/CCc1ccc2c(OCO2)c1	(2Z,4Z)-7-(1,3-benzodioxol-5-yl)-N-(2-methylpropyl)hepta-2,4-dienamide	Not found	0	0.4382727
NuBBE_423	N=C(NC/C=C(/C)\CCC=C(C)C)NC/C=C(\CCC=C(C)C)/C	Not found	2-acetylamino-3-[4-(2-acetylamino-2-carboxyethylsulfanylthiocarbonylamino)phenylthiocarbamoylsulfanyl]propionic acid	0	0.4382727
NuBBE_424	N=C(N)N(C/C=C(/CCC=C(C)C)\C)C/C=C(\CCC=C(C)C)/C	Not found	2-acetylamino-3-[4-(2-acetylamino-2-carboxyethylsulfanylthiocarbonylamino)phenylthiocarbamoylsulfanyl]propionic acid	0	0.4382727
NuBBE_430	C[C@@H]1CC[C@]2(CC[C@@]3([C@]4(CC[C@H]5C(CO)([C@H]([C@@H](C[C@@]5([C@H]4CC=C3[C@@H]2[C@]1(C)O)C)O)O)CO)C)C)C	(1R,2R,4aS,6aR,6aR,6bS,8aR,10R,11R,12aR,14bR)-9,9-bis(hydroxymethyl)-1,2,4a,6a,6b,12a-hexamethyl-2,3,4,5,6,6a,7,8,8a,10,11,12,13,14b-tetradecahydropicene-1,10,11-triol	Not found	0	0.4382727
NuBBE_433	CC(=C)[C@@H]1CC[C@@]2(C)CC[C@]3(C)[C@@]4(CC[C@H]([C@](C)(CCC(=O)O)[C@H]4CC[C@@H]3[C@@H]12)C(=C)C)C	3-[(3S,4S,5R,8R,9S,10R,13S,14R,15R)-4,9,10,13-tetramethyl-3,15-bis(prop-1-en-2-yl)-2,3,5,6,7,8,11,12,14,15,16,17-dodecahydro-1H-cyclopenta[a]phenanthren-4-yl]propanoic acid	Not found	0	0.4382727
NuBBE_434	CC(=C)[C@H]1CC[C@@]2(C)CC[C@]3(C)[C@@]4(CC[C@H]([C@](C)(CCC(=O)OC)[C@H]4CC[C@@H]3[C@@H]12)C(=C)C)C	methyl 3-[(3S,4S,5R,8R,9S,10R,13S,14R,15S)-4,9,10,13-tetramethyl-3,15-bis(prop-1-en-2-yl)-2,3,5,6,7,8,11,12,14,15,16,17-dodecahydro-1H-cyclopenta[a]phenanthren-4-yl]propanoate	Not found	0	0.4382727
NuBBE_437	C[C@@]12[C@]3(CC[C@H]4C(C)([C@H](CC[C@]4([C@@H]3CC[C@H]1[C@@H]1[C@](C)(CC2)CC[C@H]1C(=C)C)C)OC(=O)/C=C/c1ccccc1)C)C	Not found	2-acetylamino-3-[4-(2-acetylamino-2-carboxyethylsulfanylthiocarbonylamino)phenylthiocarbamoylsulfanyl]propionic acid	0	0.4382727
NuBBE_438	C[C@]12[C@@]3(C)CC[C@H]4C([C@@H](OC(=O)/C=C/c5ccccc5)CC[C@]4(C)[C@@H]3CC=C1[C@@H]1[C@](CC2)(C)CC[C@@H](C)[C@@H]1C)(C)C	[(3S,4aR,6aS,6bS,8aR,11R,12S,12aS,14aS,14bR)-4,4,6a,6b,8a,11,12,14b-octamethyl-2,3,4a,5,6,7,8,9,10,11,12,12a,14,14a-tetradecahydro-1H-picen-3-yl] (E)-3-phenylprop-2-enoate	Not found	0	0.4382727
NuBBE_450	[C@@H]12[C@@H](C)CC[C@@H]1C(=CO[C@H]2OC(=O)C)COC(=O)C	[(1S,4aS,7S,7aR)-1-acetyloxy-7-methyl-1,4a,5,6,7,7a-hexahydrocyclopenta[c]pyran-4-yl]methyl acetate	Not found	0	0.4382727
NuBBE_453	O[C@@H]1[C@H](C)N[C@H](CCCCCCCCCC[C@@H](O)CO)CC1	(2R)-12-[(2R,5S,6S)-5-hydroxy-6-methylpiperidin-2-yl]dodecane-1,2-diol	Not found	0	0.4382727
NuBBE_454	C[C@H]1[C@@H](OC(=O)C)CC[C@@H](CCCCCCCCCC[C@@H](O)CO)N1	[(2S,3S,6R)-6-[(11R)-11,12-dihydroxydodecyl]-2-methylpiperidin-3-yl] acetate	Not found	0	0.4382727
NuBBE_457	O[C@H]1[C@@H](C)N[C@H](CCCCCCCCCCC(=O)O)CC1	11-[(2R,5R,6R)-5-hydroxy-6-methylpiperidin-2-yl]undecanoic acid	Not found	0	0.4382727
NuBBE_479	C[C@]1([C@H](CC[C@@]2([C@@H]1CC[C@@]1([C@H]2CC=C2[C@]1(CC[C@@]1([C@@H]2[C@H]([C@@H](CC1)C)C)C(=O)OC)C)C)C)O)CO	methyl (1S,2R,4aS,6aS,6aS,6bR,8aS,9R,10S,12aS,14bR)-10-hydroxy-9-(hydroxymethyl)-1,2,6a,6b,9,12a-hexamethyl-2,3,4,5,6,6a,7,8,8a,10,11,12,13,14b-tetradecahydro-1H-picene-4a-carboxylate	Not found	0	0.4382727
NuBBE_480	O[C@H]1CC[C@@]2([C@@H]([C@]1(C)CO)CC[C@@]1([C@H]2CC=C2[C@]1(CC[C@]1(CCC(C)(C[C@H]21)C)C(=O)OC)C)C)C	methyl (4aS,6aS,6aS,6bR,8aS,9R,10S,12aS,14bR)-10-hydroxy-9-(hydroxymethyl)-2,2,6a,6b,9,12a-hexamethyl-1,3,4,5,6,6a,7,8,8a,10,11,12,13,14b-tetradecahydropicene-4a-carboxylate	Not found	0	0.4382727
NuBBE_481	C[C@]12CC[C@@H]3C(CO)(CO)[C@H](O)CC[C@]3(C)[C@@H]1CC=C1[C@]2(C)CC[C@@]2(C(=O)OC)[C@H]1[C@@](C)(O)[C@H](C)CC2	methyl (1S,2R,4aR,6aS,6aR,6bS,8aS,10R,12aR,14bS)-1,10-dihydroxy-9,9-bis(hydroxymethyl)-1,2,6a,6b,12a-pentamethyl-2,3,4,5,6,6a,7,8,8a,10,11,12,13,14b-tetradecahydropicene-4a-carboxylate	Not found	0	0.4382727
NuBBE_483	C[C@]12CC[C@@H]3C(CO)(CO)[C@H](O)CC[C@]3(C)[C@@H]1CC=C1[C@]2(C)CC[C@@]2(C(=O)OC)[C@H]1[C@@H](O)C(C)(C)CC2	methyl (1R,4aS,6aS,6aR,6bS,8aS,10R,12aR,14bS)-1,10-dihydroxy-9,9-bis(hydroxymethyl)-2,2,6a,6b,12a-pentamethyl-1,3,4,5,6,6a,7,8,8a,10,11,12,13,14b-tetradecahydropicene-4a-carboxylate	Not found	0	0.4382727
NuBBE_514	O[C@@H]1CC[C@]2([C@H]([C@@]1(CO)C)CC[C@@H]1[C@]32C[C@H](C1)[C@](CC3)(CO)O)C	(1R,2S,5R,6R,7R,10S,12S,13R)-6,13-bis(hydroxymethyl)-2,6-dimethyltetracyclo[10.3.1.01,10.02,7]hexadecane-5,13-diol	Not found	0	0.4382727
NuBBE_542	CC1(CC[C@]2(CC[C@@]3([C@]4(CC[C@H]5[C@@](CO)([C@H]([C@@H](C[C@@]5([C@H]4CC=C3[C@@H]2[C@@H]1O)C)O)O)C)C)C)C(=O)O)C	(1S,4aS,6aR,6aR,6bS,8aR,9S,10R,11R,12aR,14bS)-1,10,11-trihydroxy-9-(hydroxymethyl)-2,2,6a,6b,9,12a-hexamethyl-1,3,4,5,6,6a,7,8,8a,10,11,12,13,14b-tetradecahydropicene-4a-carboxylic acid	Not found	0	0.4382727
NuBBE_570	O=C1[C@@]2(C=C(C)C(=O)[C@@H]2C[C@](O)(C)CC[C@H]2[C@@H](C2(C)C)C[C@H]1C)O	(1S,3R,5S,7S,10S,12R)-1,10-dihydroxy-3,6,6,10,14-pentamethyltricyclo[10.3.0.05,7]pentadec-14-ene-2,13-dione	Not found	0	0.4382727
NuBBE_572	CC1=C[C@]2(O)/C(=C/[C@](O)(C)CC[C@H]3[C@H](C3(C)C)C[C@@H](C)C2=O)/C1=O	(1S,3R,5R,7S,10S,11Z)-1,10-dihydroxy-3,6,6,10,14-pentamethyltricyclo[10.3.0.05,7]pentadeca-11,14-diene-2,13-dione	Not found	0	0.4382727
NuBBE_576	O=C1C2=C(C(=O)[C@@](C2)(C)O)[C@@H]2[C@](O2)(C)CC[C@H]2[C@H](C2(C)C)C[C@H]1C	(2R,4S,7S,9R,11R,15S)-15-hydroxy-4,8,8,11,15-pentamethyl-3-oxatetracyclo[11.3.0.02,4.07,9]hexadec-1(13)-ene-12,16-dione	Not found	0	0.4382727
NuBBE_577	O=C1C2=C([C@@H]3[C@](C)(CC[C@H]4[C@H](C4(C)C)C[C@H]1C)O3)C(=O)[C@@](C2)(O)C	(2R,4S,7S,9R,11R,15R)-15-hydroxy-4,8,8,11,15-pentamethyl-3-oxatetracyclo[11.3.0.02,4.07,9]hexadec-1(13)-ene-12,16-dione	Not found	0	0.4382727
NuBBE_607	CC1(CC[C@]2(CC=C3[C@]4(CC[C@H]5C(C)([C@H](CC[C@@]5([C@H]4CC[C@]3(C)[C@H]2C1)C)OC(=O)C)C)C)C(=O)O)C	(4aR,6aR,6bS,8aR,10S,12aR,14aR,14bR)-10-acetyloxy-2,2,6b,9,9,12a,14a-heptamethyl-1,3,4,5,6a,7,8,8a,10,11,12,13,14,14b-tetradecahydropicene-4a-carboxylic acid	Not found	0	0.4382727
NuBBE_614	OC[C@]1(O)[C@H]2CC[C@]3([C@H]2[C@H](C(C3)(C)C)CC1)C(=O)O	(1R,4S,7S,8R,11S)-8-hydroxy-8-(hydroxymethyl)-2,2-dimethyltricyclo[5.3.1.04,11]undecane-4-carboxylic acid	Not found	0	0.4382727
NuBBE_615	CC1(C)C[C@@]2(C(=O)O)[C@@H]3[C@H]1CC[C@@](COC(=O)C)(O)[C@@H]3CC2	(1R,4R,7R,8R,11R)-8-(acetyloxymethyl)-8-hydroxy-2,2-dimethyltricyclo[5.3.1.04,11]undecane-4-carboxylic acid	Not found	0	0.4382727
NuBBE_641	C/C(=C\CC1=CC(=O)C(=C(C)C1=O)C)/CC/C=C(/CC/C=C(\C(=O)O)/CCC=C(C)C)\C	(2Z,6E,10E)-12-(4,5-dimethyl-3,6-dioxocyclohexa-1,4-dien-1-yl)-6,10-dimethyl-2-(4-methylpent-3-enyl)dodeca-2,6,10-trienoic acid	Not found	0	0.4382727
NuBBE_647	CC1(C)Oc2ccc3c(oc(=O)cc3)c2C=C1	8,8-dimethylpyrano[2,3-f]chromen-2-one	Seselin	0	0.4382727
NuBBE_651	O=c1ccc2c(o1)cc1c(c2)C=CC(C)(C)O1	2,2-dimethylpyrano[3,2-g]chromen-8-one	Xanthyletin	0	0.4382727
NuBBE_676	ClC1=C2C(=COC(=C2)/C=C/[C@@H](C)CC)C2=C(C(=O)[C@H](C)CC)C(=O)O[C@]2(C1=O)C	(6aR)-5-chloro-6a-methyl-9-[(2R)-2-methylbutanoyl]-3-[(E,3S)-3-methylpent-1-enyl]furo[2,3-h]isochromene-6,8-dione	Not found	0	0.4382727
NuBBE_678	O=C1[C@@H](C(=O)/C(=C/C)/C)[C@@H]2[C@](O1)(C)C(=O)C(=C1C2=COC(=C1)/C=C/[C@@H](C)CC)Cl	(6aR,9R,9aS)-5-chloro-6a-methyl-9-[(E)-2-methylbut-2-enoyl]-3-[(E,3S)-3-methylpent-1-enyl]-9,9a-dihydrofuro[2,3-h]isochromene-6,8-dione	Not found	0	0.4382727
NuBBE_836	O=C1CC[C@@]2(C(=C1)C(=O)C[C@@]13O[C@]41CC[C@H]([C@@H](/C=C/[C@@H](C(C)C)C)C)[C@@]4(C)CC[C@@H]23)C	(1S,3R,6R,7R,10S,11S)-6-[(E,2R,5R)-5,6-dimethylhept-3-en-2-yl]-7,11-dimethyl-2-oxapentacyclo[8.8.0.01,3.03,7.011,16]octadec-15-ene-14,17-dione	Not found	0	0.4382727
NuBBE_853	O=C1[C@]2(O)C[C@@H](OC2)C2=C1C[C@@H]1[C@](O2)(C)CC[C@H]1/C(=C\C[C@@H](Cl)C(=C)C)/C	(1R,4S,7R,8S,12S)-7-[(2Z,5R)-5-chloro-6-methylhepta-2,6-dien-2-yl]-12-hydroxy-4-methyl-3,14-dioxatetracyclo[10.2.1.02,10.04,8]pentadec-2(10)-en-11-one	Not found	0	0.4382727
NuBBE_854	O=C1[C@]2(O)C[C@@H](OC2)C2=C1C[C@@H]1[C@](O2)(C)CC[C@H]1C(=C)C	Not found	2-acetylamino-3-[4-(2-acetylamino-2-carboxyethylsulfanylthiocarbonylamino)phenylthiocarbamoylsulfanyl]propionic acid	0	0.4382727
NuBBE_855	O=C1[C@H](OC)C[C@@H](O)C2=C1C[C@@H]1[C@](O2)(C)CC[C@H]1C(=C)C	(1R,3aS,5R,7R,9aS)-5-hydroxy-7-methoxy-3a-methyl-1-prop-1-en-2-yl-1,2,3,5,6,7,9,9a-octahydrocyclopenta[b]chromen-8-one	Not found	0	0.4382727
NuBBE_859	Cc1cc(OC(=O)C)cc2c1O[C@](CC/C=C(\C)/CC/C=C(\C)/CCC=C(C)C)(C)CC2	[(2S)-2,8-dimethyl-2-[(3E,7E)-4,8,12-trimethyltrideca-3,7,11-trienyl]-3,4-dihydrochromen-6-yl] acetate	Not found	0	0.4382727
NuBBE_869	O=C1N2[C@@H](C[C@H](C2)O)C(=O)N[C@H]1CC(C)C	(3S,7R,8aS)-7-hydroxy-3-(2-methylpropyl)-2,3,6,7,8,8a-hexahydropyrrolo[1,2-a]pyrazine-1,4-dione	Cyclo(L-Leu-trans-4-hydroxy-L-Pro)	0	0.4382727
NuBBE_870	O=C1N2[C@@H](C[C@H](C2)O)C(=O)N[C@H]1Cc1ccccc1	(3S,7R,8aS)-3-benzyl-7-hydroxy-2,3,6,7,8,8a-hexahydropyrrolo[1,2-a]pyrazine-1,4-dione	118477-06-8	0	0.4382727
NuBBE_871	O=C1N2[C@@H](CCC2)C(=O)N[C@H]1CC(C)C	(3S,8aS)-3-(2-methylpropyl)-2,3,6,7,8,8a-hexahydropyrrolo[1,2-a]pyrazine-1,4-dione	Gancidin W	0	0.4382727
NuBBE_880	O=c1c(OC)c(CCCCCCCCC[C@@](CC)(O)C)[nH]c2ccccc12	2-[(10R)-10-hydroxy-10-methyldodecyl]-3-methoxy-1H-quinolin-4-one	Not found	0	0.4382727
NuBBE_912	O=c1c(OC)c(CCCCCCCCCCC[C@@H](C)O)[nH]c2ccccc12	2-[(12R)-12-hydroxytridecyl]-3-methoxy-1H-quinolin-4-one	Not found	0	0.4382727
NuBBE_943	O=c1c2c(c3c(n1C)c(OC)c(cc3)O)OC(C=C2)(C)C	8-hydroxy-7-methoxy-2,2,6-trimethylpyrano[3,2-c]quinolin-5-one	Not found	0	0.4382727
NuBBE_948	O=C1O[C@H](C(C)C)C(=O)N([C@H](C(=O)O[C@@H](C(=O)N([C@H](C(=O)O[C@@H](C(=O)N([C@H]1Cc1ccccc1)C)C(C)C)Cc1ccccc1)C)C(C)C)Cc1ccccc1)C	(3S,6R,9S,12R,15S,18R)-3,9,15-tribenzyl-4,10,16-trimethyl-6,12,18-tri(propan-2-yl)-1,7,13-trioxa-4,10,16-triazacyclooctadecane-2,5,8,11,14,17-hexone	Beauvericin	0	0.4382727
NuBBE_956	O=c1oc2cc3c4c(OC([C@H]5[C@@H]4C[C@](CC5)(O3)C)(C)C)c2cc1	(12R,15S,17S)-11,11,15-trimethyl-4,10,19-trioxapentacyclo[13.3.1.03,8.09,18.012,17]nonadeca-1(18),2,6,8-tetraen-5-one	Not found	0	0.4382727
NuBBE_968	CC([C@H]1C[C@@H](C(=C)C)[C@](CC1)(CO)C=C)(C)O	2-[(1R,3S,4R)-4-ethenyl-4-(hydroxymethyl)-3-prop-1-en-2-ylcyclohexyl]propan-2-ol	Not found	0	0.4382727
NuBBE_977	CC(O)([C@H]1CC[C@H](CCCC(=C)[C@H](C1)OC(=O)C)COC(=O)C)C	[(1S,4S,6S)-6-acetyloxy-4-(2-hydroxypropan-2-yl)-7-methylidenecyclodecyl]methyl acetate	Not found	0	0.4382727
NuBBE_982	CC(C)(O)[C@@H]1C[C@@H](O)C(=C)CCC[C@H](CC1)COC(=O)C	[(1R,4S,6R)-6-hydroxy-4-(2-hydroxypropan-2-yl)-7-methylidenecyclodecyl]methyl acetate	Not found	0	0.4382727
NuBBE_983	CC(C)(O)[C@@H]1C[C@@H](OC(=O)C)C(=C)CCC[C@H](CC1)CO	[(1R,6R,9S)-6-(hydroxymethyl)-9-(2-hydroxypropan-2-yl)-2-methylidenecyclodecyl] acetate	Not found	0	0.4382727
NuBBE_985	CC1(C(=O)CC[C@@]23C[C@]42CC[C@@]2([C@](CC[C@@H]2[C@H](C)[C@@H](O)/C=C/C(O)(C)C)(C)[C@@H]4CC[C@@H]13)C)C	(1R,3S,8R,11S,12S,15R,16S)-15-[(E,2S,3S)-3,6-dihydroxy-6-methylhept-4-en-2-yl]-7,7,12,16-tetramethylpentacyclo[9.7.0.01,3.03,8.012,16]octadecan-6-one	Not found	0	0.4382727
NuBBE_987	C[C@@]12C(=CC[C@@H]3[C@@H]2C[C@@H](O)[C@@]2(C)[C@@H]3CC[C@@H]2[C@H](C)CCC(=C)C(C)C)C[C@@H](OC(=O)CCCCCCCCCCCCCCC)CC1	[(3S,8R,9S,10R,12R,13R,14R,17R)-12-hydroxy-10,13-dimethyl-17-[(2R)-6-methyl-5-methylideneheptan-2-yl]-2,3,4,7,8,9,11,12,14,15,16,17-dodecahydro-1H-cyclopenta[a]phenanthren-3-yl] hexadecanoate	Not found	0	0.4382727
NuBBE_989	C[C@]12[C@H]([C@H]3CC[C@@H]4C[C@@H]([C@@]5(C[C@@]4([C@@H]3CC1)CO5)O)O)CC(=O)C2	(1R,2R,5S,9S,10R,13R,15S,16S)-15,16-dihydroxy-5-methyl-17-oxapentacyclo[14.2.1.01,13.02,10.05,9]nonadecan-7-one	Not found	0	0.4382727
NuBBE_990	C[C@]12[C@H]([C@H]3CC[C@@H]4C[C@@H]([C@@]5(C[C@@]4([C@@H]3CC1)CO5)OC(=O)C)OC(=O)C)CC(=O)C2	[(1R,2R,5S,9S,10R,13R,15S,16R)-16-acetyloxy-5-methyl-7-oxo-17-oxapentacyclo[14.2.1.01,13.02,10.05,9]nonadecan-15-yl] acetate	Not found	0	0.4382727
NuBBE_991	C[C@]12[C@H]([C@H]3CC[C@@H]4C[C@H]([C@@]5(C[C@@]4([C@@H]3CC1)CO5)O)O)CC(=O)[C@@H]2CC	(1R,2R,5R,6R,9S,10R,13R,15R,16S)-6-ethyl-15,16-dihydroxy-5-methyl-17-oxapentacyclo[14.2.1.01,13.02,10.05,9]nonadecan-7-one	Not found	0	0.4382727
NuBBE_992	C[C@]12[C@H]([C@H]3CC[C@@H]4C[C@H]([C@@]5(C[C@@]4([C@@H]3CC1)CO5)OC(=O)C)OC(=O)C)CC(=O)[C@@H]2CC	[(1R,2R,5R,6R,9S,10R,13R,15R,16R)-16-acetyloxy-6-ethyl-5-methyl-7-oxo-17-oxapentacyclo[14.2.1.01,13.02,10.05,9]nonadecan-15-yl] acetate	Not found	0	0.4382727
NuBBE_993	C[C@@]12[C@@H]([C@H]3CC[C@@H]4C[C@H](OC(=O)C)C(=O)C[C@]4(COC(=O)C)[C@H]3CC1)CC(=O)[C@@H]2CC	[(3S,5R,8R,9S,10R,13S,14R,17R)-3-acetyloxy-17-ethyl-13-methyl-2,16-dioxo-3,4,5,6,7,8,9,11,12,14,15,17-dodecahydro-1H-cyclopenta[a]phenanthren-10-yl]methyl acetate	Not found	0	0.4382727
NuBBE_994	C[C@]12[C@H](CC(=O)[C@@H]1CC)[C@H]1CC[C@H]3[C@@H](O)[C@@H](O)[C@@H](O)C[C@]3(C)[C@H]1CC2	(2S,3S,4R,5R,8S,9S,10R,13S,14R,17R)-17-ethyl-2,3,4-trihydroxy-10,13-dimethyl-1,2,3,4,5,6,7,8,9,11,12,14,15,17-tetradecahydrocyclopenta[a]phenanthren-16-one	Not found	0	0.4382727
NuBBE_996	C[C@]12[C@H](CC(=O)[C@@H]1CC)[C@H]1CC[C@H]3[C@@H](O)[C@H](O)[C@H](O)C[C@]3(C)[C@H]1CC2	(2R,3R,4R,5R,8S,9S,10R,13S,14R,17R)-17-ethyl-2,3,4-trihydroxy-10,13-dimethyl-1,2,3,4,5,6,7,8,9,11,12,14,15,17-tetradecahydrocyclopenta[a]phenanthren-16-one	Not found	0	0.4382727
NuBBE_998	C[C@@]12[C@@H]([C@H]3CC[C@@H]4C[C@H]([C@@H](C[C@@]4([C@H]3CC1)C)O)O)CC(=O)[C@@H]2CC	(2R,3R,5R,8S,9S,10S,13S,14R,17R)-17-ethyl-2,3-dihydroxy-10,13-dimethyl-1,2,3,4,5,6,7,8,9,11,12,14,15,17-tetradecahydrocyclopenta[a]phenanthren-16-one	Not found	0	0.4382727
NuBBE_999	C[C@]12[C@H](CC(=O)[C@@H]1CC)[C@H]1CC[C@H]3C[C@@H](OC(=O)C)[C@@H](OC(=O)C)C[C@]3(C)[C@H]1CC2	[(2S,3R,5S,8S,9S,10S,13S,14R,17R)-2-acetyloxy-17-ethyl-10,13-dimethyl-16-oxo-1,2,3,4,5,6,7,8,9,11,12,14,15,17-tetradecahydrocyclopenta[a]phenanthren-3-yl] acetate	Not found	0	0.4382727
NuBBE_1005	CC([C@@H](/C=C/[C@H]([C@H]1CC[C@]23[C@@]4(CC(=O)C5=CC(=O)CC[C@@]5([C@H]4CC[C@]12C)C)O3)C)C)C	(1S,3R,6R,7R,10R,11R)-6-[(E,2R,5S)-5,6-dimethylhept-3-en-2-yl]-7,11-dimethyl-2-oxapentacyclo[8.8.0.01,3.03,7.011,16]octadec-15-ene-14,17-dione	Not found	0	0.4382727
NuBBE_1033	CC1([C@@H](OC(=O)C)CC[C@@]2([C@@H]1CC[C@@]1([C@H]2CC=C2[C@@]1(CC[C@@]1([C@@H]2[C@H]([C@H](C)CC1)C)C(=O)O)C)C)C)C	(1S,2R,4aS,6aS,6aR,6bR,8aS,10S,12aS,14bR)-10-acetyloxy-1,2,6a,6b,9,9,12a-heptamethyl-2,3,4,5,6,6a,7,8,8a,10,11,12,13,14b-tetradecahydro-1H-picene-4a-carboxylic acid	Not found	0	0.4382727
NuBBE_1034	O[C@@H]1CC[C@@]2([C@@H](C1(C)C)CC[C@@]1([C@H]2CC=C2[C@]1(CC[C@@]1([C@@H]2[C@H]([C@H](C)CC1)C)C(=O)O)C)C)C	(1S,2R,4aS,6aS,6aS,6bR,8aS,10R,12aS,14bR)-10-hydroxy-1,2,6a,6b,9,9,12a-heptamethyl-2,3,4,5,6,6a,7,8,8a,10,11,12,13,14b-tetradecahydro-1H-picene-4a-carboxylic acid	Not found	0	0.4382727
NuBBE_1035	O=C1CC[C@]2(C)[C@H](CC[C@]3(C)[C@H]2CC=C2[C@]3(C)CC[C@]3(C(=O)O)[C@@H]2[C@@H](C)[C@H](C)CC3)C1(C)C	(1S,2R,4aS,6aS,6aR,6bR,8aS,12aS,14bR)-1,2,6a,6b,9,9,12a-heptamethyl-10-oxo-1,2,3,4,5,6,6a,7,8,8a,11,12,13,14b-tetradecahydropicene-4a-carboxylic acid	Not found	0	0.4382727
NuBBE_1036	C[C@@]12CC[C@@H](OC(=O)C)C(C)(C)[C@H]1CC[C@@]1([C@H]2CC=C2[C@]1(CC[C@@]1([C@@H]2[C@H]([C@H](C)CC1)C)C(=O)OC)C)C	methyl (1S,2R,4aS,6aS,6aS,6bR,8aS,10R,12aS,14bR)-10-acetyloxy-1,2,6a,6b,9,9,12a-heptamethyl-2,3,4,5,6,6a,7,8,8a,10,11,12,13,14b-tetradecahydro-1H-picene-4a-carboxylate	Not found	0	0.4382727
NuBBE_1037	C[C@@]12CC[C@@H](OC(=O)C)C([C@H]1CC[C@]1(C)[C@H]2CC=C2[C@]1(C)CC[C@]1(C(=O)O)[C@@H]2CC(CC1)(C)C)(C)C	(4aS,6aS,6aR,6bR,8aS,10R,12aS,14bR)-10-acetyloxy-2,2,6a,6b,9,9,12a-heptamethyl-1,3,4,5,6,6a,7,8,8a,10,11,12,13,14b-tetradecahydropicene-4a-carboxylic acid	Not found	0	0.4382727
NuBBE_1038	O=C1CC[C@]2(C)[C@H](CC[C@]3(C)[C@H]2CC=C2[C@]3(C)CC[C@]3(C(=O)O)[C@@H]2CC(C)(C)CC3)C1(C)C	(4aS,6aS,6aR,6bR,8aS,12aS,14bR)-2,2,6a,6b,9,9,12a-heptamethyl-10-oxo-3,4,5,6,6a,7,8,8a,11,12,13,14b-dodecahydro-1H-picene-4a-carboxylic acid	Not found	0	0.4382727
NuBBE_1039	C[C@]12C(=CC[C@H]3[C@@]1(C)CC[C@H]1[C@@]3(C)CC/C(=N/O)/C1(C)C)[C@H]1[C@@](CC2)(C(=O)O)CCC(C1)(C)C	(4aR,6aR,6aR,6bR,8aS,10Z,12aS,14bS)-10-hydroxyimino-2,2,6a,6b,9,9,12a-heptamethyl-3,4,5,6,6a,7,8,8a,11,12,13,14b-dodecahydro-1H-picene-4a-carboxylic acid	Not found	0	0.4382727
NuBBE_1040	O=C1CC[C@]2(C)[C@H](CC=C3[C@H]2CC[C@]2(C)[C@@]3(CC[C@H]2[C@@H](C)CC/C=C(/C)\OC=O)C)C1(C)C	[(Z,6S)-6-[(5S,9S,10S,13S,14S,17S)-4,4,10,13,14-pentamethyl-3-oxo-1,2,5,6,9,11,12,15,16,17-decahydrocyclopenta[a]phenanthren-17-yl]hept-2-en-2-yl] formate	Not found	0	0.4382727
NuBBE_1041	O[C@@H]1CC[C@@]2([C@@H](C1(C)C)CC=C1[C@H]2CC[C@@]2([C@@]1(C)CC[C@H]2[C@H](CC/C=C(\OC=O)/C)C)C)C	[(Z,6S)-6-[(3R,5S,9S,10S,13S,14R,17S)-3-hydroxy-4,4,10,13,14-pentamethyl-2,3,5,6,9,11,12,15,16,17-decahydro-1H-cyclopenta[a]phenanthren-17-yl]hept-2-en-2-yl] formate	Not found	0	0.4382727
NuBBE_1043	C[C@]12C3=CC[C@H]4[C@]([C@H]3CC[C@@]1(C)[C@@H](CC2)[C@H](CC/C=C(\C(=O)O)/C)C)(C)CC/C(=N\O)/C4(C)C	(Z,6S)-6-[(3E,5S,9R,10R,13S,14R,17S)-3-hydroxyimino-4,4,10,13,14-pentamethyl-1,2,5,6,9,11,12,15,16,17-decahydrocyclopenta[a]phenanthren-17-yl]-2-methylhept-2-enoic acid	Not found	0	0.4382727
NuBBE_1044	C[C@]12C3=CC[C@H]4[C@]([C@H]3CC[C@@]1(C)[C@@H](CC2)[C@H](CC/C=C(\C(=O)OC)/C)C)(C)CC/C(=N\O)/C4(C)C	methyl (Z,6S)-6-[(3E,5S,9R,10R,13S,14R,17S)-3-hydroxyimino-4,4,10,13,14-pentamethyl-1,2,5,6,9,11,12,15,16,17-decahydrocyclopenta[a]phenanthren-17-yl]-2-methylhept-2-enoate	Not found	0	0.4382727
NuBBE_1049	C[C@]12[C@@H]3C(=CC[C@H]1C(C)([C@@H](CC2)O)C)[C@]1([C@](C)([C@H]([C@@H](C)[C@H]2[C@H](O)[C@@H](O)C(C)(C)O2)CC1)CC3)C	(3R,4R,5S)-5-[(1R)-1-[(3R,5R,9R,10S,13S,14R,17S)-3-hydroxy-4,4,10,13,14-pentamethyl-2,3,5,6,9,11,12,15,16,17-decahydro-1H-cyclopenta[a]phenanthren-17-yl]ethyl]-2,2-dimethyloxolane-3,4-diol	Not found	0	0.4382727
NuBBE_1050	C[C@]12[C@@H]3C(=CC[C@H]1C(C)([C@@H](CC2)O)C)[C@]1([C@](C)([C@H]([C@@H](C)[C@H](O)C(=O)C=C(C)C)CC1)CC3)C	(5S,6R)-5-hydroxy-6-[(3R,5R,9R,10S,13S,14R,17S)-3-hydroxy-4,4,10,13,14-pentamethyl-2,3,5,6,9,11,12,15,16,17-decahydro-1H-cyclopenta[a]phenanthren-17-yl]-2-methylhept-2-en-4-one	Not found	0	0.4382727
NuBBE_1051	C[C@]12C3=CC[C@@H]4C(C)(C)C(=O)CC[C@]4(C)[C@H]3CC[C@@]1(C)[C@H]([C@H](C)[C@@H](O)C(=O)C=C(C)C)CC2	(5S,9R,10R,13S,14R,17S)-17-[(2S,3R)-3-hydroxy-6-methyl-4-oxohept-5-en-2-yl]-4,4,10,13,14-pentamethyl-1,2,5,6,9,11,12,15,16,17-decahydrocyclopenta[a]phenanthren-3-one	Not found	0	0.4382727
NuBBE_1062	CC1(C)[C@@H](O)CC[C@@]2(C)[C@H]1CC[C@@]1([C@@]3(CC[C@]4(C)[C@H](CC(C)(C)CC4)C3=CC(=O)[C@H]21)C)C	(4aR,6aR,6aS,6bS,8aR,10S,12aS,14bS)-10-hydroxy-2,2,4a,6a,6b,9,9,12a-octamethyl-3,4,5,6,6a,7,8,8a,10,11,12,14b-dodecahydro-1H-picen-13-one	Not found	0	0.4382727
NuBBE_1071	C[C@]12C3=CC[C@@H]4[C@](C)(CCC(=O)C4(C)C)[C@H]3CC[C@]1([C@H]([C@@H](C=O)CCC=C(C)C)CC2)C	(2S)-6-methyl-2-[(5R,9R,10R,13S,14R,17S)-4,4,10,13,14-pentamethyl-3-oxo-1,2,5,6,9,11,12,15,16,17-decahydrocyclopenta[a]phenanthren-17-yl]hept-5-enal	Not found	0	0.4382727
NuBBE_1113	C[C@]12C(=CC(=O)CC2)[C@H](O)C[C@H]2[C@@H]1CC[C@]1(C)[C@H]2CC[C@@H]1[C@H](C)CC[C@@H](CC)C(C)C	(6R,8R,9S,10R,13S,14S,17R)-17-[(2R,5R)-5-ethyl-6-methylheptan-2-yl]-6-hydroxy-10,13-dimethyl-1,2,6,7,8,9,11,12,14,15,16,17-dodecahydrocyclopenta[a]phenanthren-3-one	Not found	0	0.4382727
NuBBE_1121	C[C@]12[C@@H]3C(=CC[C@H]1C(C)([C@@H](CC2)O)C)[C@]1([C@](C)([C@H]([C@@H](C)C[C@@H](O)[C@H](O)C(O)(C)C)CC1)CC3)C	(3S,4R,6S)-6-[(3R,5R,9R,10S,13S,14R,17S)-3-hydroxy-4,4,10,13,14-pentamethyl-2,3,5,6,9,11,12,15,16,17-decahydro-1H-cyclopenta[a]phenanthren-17-yl]-2-methylheptane-2,3,4-triol	Not found	0	0.4382727
NuBBE_1131	C[C@]12[C@H](CC[C@]1([C@@H]1CC[C@H]3C(C)(C(=O)CC[C@]43C[C@@]14CC2)C)C)[C@H](C)CCC(=C)[C@@H](C)CO	(1S,3R,8R,11S,12S,15R,16S)-15-[(2R,6R)-7-hydroxy-6-methyl-5-methylideneheptan-2-yl]-7,7,12,16-tetramethylpentacyclo[9.7.0.01,3.03,8.012,16]octadecan-6-one	Not found	0	0.4382727
NuBBE_1145	C[C@@]12[C@H]([C@@]3(C)[C@@H](C[C@H]1OC(=O)C)C(C)(C)C(=O)C=C3)CC[C@]1(C2=CC[C@H]1[C@@H]1CC(=O)OC1)C	[(5R,7R,8S,9S,10S,13R,17S)-4,4,8,10,13-pentamethyl-3-oxo-17-[(3S)-5-oxooxolan-3-yl]-5,6,7,9,11,12,16,17-octahydrocyclopenta[a]phenanthren-7-yl] acetate	Not found	0	0.4382727
NuBBE_1146	C[C@]12[C@@H]3C(=CC[C@H]1C(C)(C(=O)CC2)C)[C@]1([C@](C)([C@H]([C@@H](C)C[C@@H](O)[C@H](O)C(O)(C)C)CC1)CC3)C	(5R,9R,10S,13S,14R,17S)-4,4,10,13,14-pentamethyl-17-[(2S,4R,5S)-4,5,6-trihydroxy-6-methylheptan-2-yl]-1,2,5,6,9,11,12,15,16,17-decahydrocyclopenta[a]phenanthren-3-one	Not found	0	0.4382727
NuBBE_1147	C[C@]12[C@@H]3C(=CC[C@H]1C(C)([C@@H](CC2)O)C)[C@]1([C@](C)([C@H]([C@@H](C)[C@@H](O)[C@@H](O)[C@@H](O)C(O)(C)C)CC1)CC3)C	(3R,4R,5R,6R)-6-[(3R,5R,9R,10S,13S,14R,17S)-3-hydroxy-4,4,10,13,14-pentamethyl-2,3,5,6,9,11,12,15,16,17-decahydro-1H-cyclopenta[a]phenanthren-17-yl]-2-methylheptane-2,3,4,5-tetrol	Not found	0	0.4382727
NuBBE_1148	C[C@]12[C@@H]3C(=CC[C@H]1C(C)(C(=O)CC2)C)[C@]1([C@](C)([C@H]([C@@H](C)C[C@@H](O)[C@@H]2OC2(C)C)CC1)CC3)C	(5R,9R,10S,13S,14R,17S)-17-[(2S,4R)-4-[(2S)-3,3-dimethyloxiran-2-yl]-4-hydroxybutan-2-yl]-4,4,10,13,14-pentamethyl-1,2,5,6,9,11,12,15,16,17-decahydrocyclopenta[a]phenanthren-3-one	Not found	0	0.4382727
NuBBE_1150	C[C@]12[C@@H]3C(=CC[C@H]1C(C)(C(=O)CC2)C)[C@]1([C@](C)([C@H]([C@@H](C)[C@@H]2OC(C)(C)[C@H]([C@H]2O)O)CC1)CC3)C	(5R,9R,10S,13S,14R,17S)-17-[(1R)-1-[(2S,3R,4S)-3,4-dihydroxy-5,5-dimethyloxolan-2-yl]ethyl]-4,4,10,13,14-pentamethyl-1,2,5,6,9,11,12,15,16,17-decahydrocyclopenta[a]phenanthren-3-one	Not found	0	0.4382727
NuBBE_1151	C[C@@H]([C@H]1CC[C@]2(C)[C@H]3CC[C@@H]4C(C)(C(=O)CC[C@]54C[C@@]35CC[C@]12C)C)CCC(=C)[C@@H](C)COC(=O)C	[(2R,6R)-2-methyl-3-methylidene-6-[(1S,3R,8S,11R,12R,15R,16R)-7,7,12,16-tetramethyl-6-oxo-15-pentacyclo[9.7.0.01,3.03,8.012,16]octadecanyl]heptyl] acetate	Not found	0	0.4382727
NuBBE_1175	CC1(C)CC[C@@]2(C(=O)O)CC[C@]3(C)[C@]4(C)C[C@@H](O)[C@@H]5[C@](C)(CO)[C@@H](O)[C@H](O)C[C@]5(C)[C@@H]4CC=C3[C@@H]2C1	(4aR,6aS,6aR,6bR,8R,8aS,9R,10R,11R,12aR,14bS)-8,10,11-trihydroxy-9-(hydroxymethyl)-2,2,6a,6b,9,12a-hexamethyl-1,3,4,5,6,6a,7,8,8a,10,11,12,13,14b-tetradecahydropicene-4a-carboxylic acid	Not found	0	0.4382727
NuBBE_1176	C[C@]12C[C@@H](O)[C@@H]3[C@](C)(CO)[C@H](O)[C@H](O)C[C@]3(C)[C@@H]1CC=C1[C@]2(C)CC[C@@]2(C(=O)O)[C@H]1[C@H](C)[C@H](C)CC2	(1R,2R,4aR,6aS,6aR,6bS,8R,8aS,9R,10S,11R,12aR,14bS)-8,10,11-trihydroxy-9-(hydroxymethyl)-1,2,6a,6b,9,12a-hexamethyl-2,3,4,5,6,6a,7,8,8a,10,11,12,13,14b-tetradecahydro-1H-picene-4a-carboxylic acid	Not found	0	0.4382727
NuBBE_1177	C[C@]12CC[C@@H]3[C@](C)(CO)[C@H](O)[C@H](O)C[C@]3(C)[C@@H]1CC=C1[C@]2(C)CC[C@@]2(C(=O)O)[C@H]1[C@H](C)[C@H](C)CC2	(1R,2R,4aR,6aS,6aR,6bS,8aS,9R,10S,11R,12aR,14bS)-10,11-dihydroxy-9-(hydroxymethyl)-1,2,6a,6b,9,12a-hexamethyl-2,3,4,5,6,6a,7,8,8a,10,11,12,13,14b-tetradecahydro-1H-picene-4a-carboxylic acid	Not found	0	0.4382727
NuBBE_1197	C[C@@]1(O[C@@H](C(C)(O)C)CC1)[C@H]1CC[C@@]2(C)[C@]3([C@H](CC[C@@H]12)[C@@]([C@@H](CC3)C(=C)C)(C)CCC(=O)O)C	3-[(3S,3aS,5aR,6S,7S,9aR,9bR)-3-[(2S,5R)-5-(2-hydroxypropan-2-yl)-2-methyloxolan-2-yl]-6,9a,9b-trimethyl-7-prop-1-en-2-yl-1,2,3,3a,4,5,5a,7,8,9-decahydrocyclopenta[a]naphthalen-6-yl]propanoic acid	Not found	0	0.4382727
NuBBE_1199	C[C@@]1(O[C@H](C(C)(O)C)CC1)[C@H]1CC[C@@]2(C)[C@]3([C@H](CC[C@@H]12)[C@@]([C@@H](CC3)C(=C)C)(C)CCC(=O)O)C	3-[(3S,3aS,5aR,6S,7S,9aR,9bR)-3-[(2S,5S)-5-(2-hydroxypropan-2-yl)-2-methyloxolan-2-yl]-6,9a,9b-trimethyl-7-prop-1-en-2-yl-1,2,3,3a,4,5,5a,7,8,9-decahydrocyclopenta[a]naphthalen-6-yl]propanoic acid	Not found	0	0.4382727
NuBBE_1203	C[C@@]12[C@H](CC[C@]3(C)[C@@H]1CC=C1[C@@]3(C)CC[C@@]3(C(=O)O)[C@@H]1CC(CC3)(C)C)C([C@H](O)[C@H](O)C2)(C)C	(4aR,6aR,6aS,6bR,8aS,10S,11R,12aS,14bR)-10,11-dihydroxy-2,2,6a,6b,9,9,12a-heptamethyl-1,3,4,5,6,6a,7,8,8a,10,11,12,13,14b-tetradecahydropicene-4a-carboxylic acid	Not found	0	0.4382727
NuBBE_1204	C[C@]12[C@@H](C(C)([C@@H]([C@@H](C1)O)O)C)CC[C@]1([C@H]2CC=C2[C@]1(CC[C@]1([C@@H]2[C@](C)([C@@H](CC1)C)O)C(=O)O)C)C	(1S,2R,4aR,6aS,6aS,6bS,8aS,10S,11R,12aS,14bR)-1,10,11-trihydroxy-1,2,6a,6b,9,9,12a-heptamethyl-2,3,4,5,6,6a,7,8,8a,10,11,12,13,14b-tetradecahydropicene-4a-carboxylic acid	Not found	0	0.4382727
NuBBE_1207	O[C@H]1[C@@H](C[C@]2([C@H]([C@@]1(C)CO)CC[C@@]1([C@@H]2CC=C2[C@]1(CC[C@@]1([C@H]2CC(C)(CC1)C)C(=O)O)C)C)C)O	(4aS,6aR,6aS,6bR,8aR,9S,10R,11R,12aR,14bS)-10,11-dihydroxy-9-(hydroxymethyl)-2,2,6a,6b,9,12a-hexamethyl-1,3,4,5,6,6a,7,8,8a,10,11,12,13,14b-tetradecahydropicene-4a-carboxylic acid	Not found	0	0.4382727
NuBBE_1209	O[C@H]1CC[C@@]23C[C@]42CC[C@@]2([C@](CC[C@@H]2[C@H](C)CCC(=C)[C@@H](CO)C)(C)[C@@H]4CC[C@H]3C1(C)C)C	(1R,3S,6S,8R,11S,12S,15R,16S)-15-[(2R,6S)-7-hydroxy-6-methyl-5-methylideneheptan-2-yl]-7,7,12,16-tetramethylpentacyclo[9.7.0.01,3.03,8.012,16]octadecan-6-ol	Not found	0	0.4382727
NuBBE_1210	O[C@H]1CC[C@@]23C[C@]42CC[C@@]2([C@](CC[C@@H]2[C@H](C)C/C=C/C(C)(O)C)(C)[C@@H]4CC[C@H]3C1(C)C)C	(1R,3S,6S,8R,11S,12S,15R,16S)-15-[(E,2R)-6-hydroxy-6-methylhept-4-en-2-yl]-7,7,12,16-tetramethylpentacyclo[9.7.0.01,3.03,8.012,16]octadecan-6-ol	Not found	0	0.4382727
NuBBE_1229	C[C@]12C(=CC[C@@H]2[C@](O)(C)[C@H](O)CCC(C)(O)C)C2=CC(=O)[C@H]3C[C@@H](O)[C@@H](O)C[C@]3(C)[C@H]2CC1	(2S,3R,5S,9R,10R,13S,17S)-2,3-dihydroxy-10,13-dimethyl-17-[(2R,3R)-2,3,6-trihydroxy-6-methylheptan-2-yl]-1,2,3,4,5,9,11,12,16,17-decahydrocyclopenta[a]phenanthren-6-one	Not found	0	0.4382727
NuBBE_1230	C[C@@]12[C@](CC[C@@H]1[C@](O)(C)[C@H]1CCC(C)(C)O1)(O)C1=CC(=O)[C@H]3C[C@@H](O)[C@@H](O)C[C@]3(C)[C@H]1CC2	(2S,3R,5S,9R,10R,13S,14S,17S)-17-[(1R)-1-[(2R)-5,5-dimethyloxolan-2-yl]-1-hydroxyethyl]-2,3,14-trihydroxy-10,13-dimethyl-2,3,4,5,9,11,12,15,16,17-decahydro-1H-cyclopenta[a]phenanthren-6-one	Not found	0	0.4382727
NuBBE_1231	C[C@]12[C@@H]3C(=CC[C@H]1C(C)([C@@H](CC2)O)C)[C@]1([C@](C)([C@H]([C@@H](C)[C@H]2[C@H](O)[C@H](O)C(C)(C)O2)CC1)CC3)C	(3S,4R,5S)-5-[(1R)-1-[(3R,5R,9R,10S,13S,14R,17S)-3-hydroxy-4,4,10,13,14-pentamethyl-2,3,5,6,9,11,12,15,16,17-decahydro-1H-cyclopenta[a]phenanthren-17-yl]ethyl]-2,2-dimethyloxolane-3,4-diol	Not found	0	0.4382727
NuBBE_1232	CC1(CC[C@@]2(C(=O)O)CC[C@]3(C)[C@]4(CC[C@@H]5C(C)(C(=O)CC[C@@]5([C@@H]4C(=O)C=C3[C@@H]2C1)C)C)C)C	(4aR,6aS,6aR,6bS,8aS,12aS,14bS)-2,2,6a,6b,9,9,12a-heptamethyl-10,13-dioxo-1,3,4,5,6,6a,7,8,8a,11,12,14b-dodecahydropicene-4a-carboxylic acid	Not found	0	0.4382727
NuBBE_1256	[C@@H]1(CC[C@@]2(C)[C@@H]1CC[C@H]1[C@@](C)(CCC(=O)O)[C@@H](CC[C@]21C)C(=C)C)[C@]1(C)CC[C@H](O1)C(C)(C)O	3-[(3S,3aR,5aS,6S,7S,9aS,9bS)-3-[(2S,5S)-5-(2-hydroxypropan-2-yl)-2-methyloxolan-2-yl]-6,9a,9b-trimethyl-7-prop-1-en-2-yl-1,2,3,3a,4,5,5a,7,8,9-decahydrocyclopenta[a]naphthalen-6-yl]propanoic acid	Not found	0	0.4382727
NuBBE_1259	O=C1C(=C2O[C@H](C)[C@@H](C)C(=O)C2=C(OC)[C@@]1(C[C@H]1C([C@H](C(=C)C)C1)(C)C)CC=C(C)C)[C@@H](CCC)CC(=O)OC	methyl (3S)-3-[(2R,3R,6S)-6-[[(1S,3S)-2,2-dimethyl-3-prop-1-en-2-ylcyclobutyl]methyl]-5-methoxy-2,3-dimethyl-6-(3-methylbut-2-enyl)-4,7-dioxo-2,3-dihydrochromen-8-yl]hexanoate	Not found	0	0.4382727
NuBBE_1260	O=C1C(=C2O[C@H](C)[C@@H](C)C(=O)C2=C(OC)[C@@]1(CC=C(C)C)C[C@@H](CC=C(C)C)C(=C)C)[C@@H](CCC)CC(=O)OC	methyl (3S)-3-[(2R,3R,6R)-5-methoxy-2,3-dimethyl-6-(3-methylbut-2-enyl)-6-[(2R)-5-methyl-2-prop-1-en-2-ylhex-4-enyl]-4,7-dioxo-2,3-dihydrochromen-8-yl]hexanoate	Not found	0	0.4382727
NuBBE_1269	O=c1c(C(C)(C)C=C)cc2c(O)c3C=CC(C)(C)Oc3c(C(C=C)(C)C)c2o1	5-hydroxy-2,2-dimethyl-7,10-bis(2-methylbut-3-en-2-yl)pyrano[3,2-g]chromen-8-one	Clausarin	0	0.4382727
NuBBE_1298	OC(=O)[C@H]1N(C)C[C@H](O)C1	(2S,4R)-4-hydroxy-1-methylpyrrolidine-2-carboxylic acid	4252-82-8	0	0.4382727
NuBBE_1343	Cc1cc(O)c([C@@H](C)CCC(=O)C(C)C)cc1	(6S)-6-(2-hydroxy-4-methylphenyl)-2-methylheptan-3-one	Not found	0	0.4382727
NuBBE_1347	CC1(C)[C@H](CC[C@]2(C)[C@@H]1CC[C@@]1(C)[C@H]2CC=C2[C@]1(C)CC[C@]1(C)[C@H]2[C@@H](C)[C@H](C)CC1)OC(=O)Cc1ccccc1	[(3S,4aS,6aS,6bR,8aR,11R,12S,12aR,14aS,14bS)-4,4,6a,6b,8a,11,12,14b-octamethyl-2,3,4a,5,6,7,8,9,10,11,12,12a,14,14a-tetradecahydro-1H-picen-3-yl] 2-phenylacetate	Not found	0	0.4382727
NuBBE_1348	CC1([C@@H](OC(=O)Cc2ccccc2)CC[C@@]2([C@@H]1CC[C@@]1([C@H]2CC=C2[C@@]1(CC[C@@]1([C@H]2CC(C)(CC1)C)C)C)C)C)C	[(3S,4aS,6aR,6bR,8aR,12aR,14aS,14bS)-4,4,6a,6b,8a,11,11,14b-octamethyl-1,2,3,4a,5,6,7,8,9,10,12,12a,14,14a-tetradecahydropicen-3-yl] 2-phenylacetate	Not found	0	0.4382727
NuBBE_1349	CC1(C)[C@@H](O)CC[C@]2(C)[C@@H]1CC[C@@]1(C)[C@H]2[C@@H](O)C=C2[C@]1(C)C[C@H](O)[C@]1(C)[C@H]2[C@@H](C)[C@H](C)CC1	(3S,4aS,6aS,6bR,8S,8aS,11R,12S,12aS,14S,14aS,14bR)-4,4,6a,6b,8a,11,12,14b-octamethyl-2,3,4a,5,6,7,8,9,10,11,12,12a,14,14a-tetradecahydro-1H-picene-3,8,14-triol	Not found	0	0.4382727
NuBBE_1353	CC1([C@H](O)CC[C@@]2([C@@H]1CC[C@@]1([C@H]2CC=C2[C@@]1(C[C@@H]([C@@]1([C@H]2[C@H]([C@@H](CC1)C)C)C)O)C)C)C)C	(3R,4aS,6aR,6bR,8S,8aS,11R,12S,12aS,14aS,14bS)-4,4,6a,6b,8a,11,12,14b-octamethyl-2,3,4a,5,6,7,8,9,10,11,12,12a,14,14a-tetradecahydro-1H-picene-3,8-diol	Not found	0	0.4382727
NuBBE_1354	CC1([C@H](O)CC[C@@]2([C@@H]1CC[C@@]1([C@H]2CC=C2[C@@]1(C[C@@H]([C@@]1([C@H]2CC(C)(CC1)C)C)O)C)C)C)C	(3R,4aS,6aR,6bR,8S,8aS,12aS,14aS,14bS)-4,4,6a,6b,8a,11,11,14b-octamethyl-1,2,3,4a,5,6,7,8,9,10,12,12a,14,14a-tetradecahydropicene-3,8-diol	Not found	0	0.4382727
NuBBE_1355	CC1(C)[C@@H](OC(=O)C)CC[C@]2(C)[C@H]1CC[C@]1(C)C2=CC=C2[C@@]1(C)C[C@H](OC(=O)C)[C@@]1(C)[C@@H]2[C@@H](C)[C@H](C)CC1	[(3S,4aR,6aS,6bR,8S,8aR,11R,12S,12aR,14bR)-8-acetyloxy-4,4,6a,6b,8a,11,12,14b-octamethyl-2,3,4a,5,6,7,8,9,10,11,12,12a-dodecahydro-1H-picen-3-yl] acetate	Not found	0	0.4382727
NuBBE_1356	CC1([C@H](OC(=O)C)CC[C@@]2([C@@H]1CC[C@@]1([C@H]2CC=C2[C@@]1(C[C@@H]([C@@]1([C@H]2[C@H]([C@H](CC1)C)C)C)OC(=O)C)C)C)C)C	[(3R,4aS,6aR,6bR,8S,8aS,11S,12S,12aS,14aS,14bS)-8-acetyloxy-4,4,6a,6b,8a,11,12,14b-octamethyl-2,3,4a,5,6,7,8,9,10,11,12,12a,14,14a-tetradecahydro-1H-picen-3-yl] acetate	Not found	0	0.4382727
NuBBE_1357	CC1([C@H](OC(=O)C)CC[C@@]2([C@@H]1CC[C@@]1([C@H]2CC=C2[C@@]1(C[C@@H]([C@@]1([C@H]2CC(C)(CC1)C)C)OC(=O)C)C)C)C)C	[(3R,4aS,6aR,6bR,8S,8aS,12aS,14aS,14bS)-8-acetyloxy-4,4,6a,6b,8a,11,11,14b-octamethyl-1,2,3,4a,5,6,7,8,9,10,12,12a,14,14a-tetradecahydropicen-3-yl] acetate	Not found	0	0.4382727
NuBBE_1360	O=C(C)N1CCCC(=C1)[C@@H]1[C@@H]2[C@H]3C[C@@H](O)CC[N@]3C[C@@H](C2)[C@H]2[N@]1CCCC2	1-[5-[(1R,2S,8S,9S,10R,12S)-12-hydroxy-7,15-diazatetracyclo[7.7.1.02,7.010,15]heptadecan-8-yl]-3,4-dihydro-2H-pyridin-1-yl]ethanone	Not found	0	0.4382727
NuBBE_1361	C=CC[C@@H]1N(C[C@H]2C[C@@H]1[C@@H](C1=CN(C(=O)C)CCC1)[N@]1[C@H]2CCCC1)C	1-[5-[(1R,2S,8S,9S,10S)-11-methyl-10-prop-2-enyl-7,11-diazatricyclo[7.3.1.02,7]tridecan-8-yl]-3,4-dihydro-2H-pyridin-1-yl]ethanone	Not found	0	0.4382727
NuBBE_1363	C=CC[C@@H]1[C@@H]2C[C@@]3(CC=C)[N@@](C2)[C@H]2[N@@]1[C@@H]3/C(=C/NC(=O)C)/CC2	N-[(E)-[(2R,6R,8R,9R,11R)-8,11-bis(prop-2-enyl)-1,7-diazatetracyclo[7.2.1.02,7.06,11]dodecan-5-ylidene]methyl]acetamide	Not found	0	0.4382727
NuBBE_1364	O=C1C(=C2C(=C([C@@]1(C[C@@H]1C(C)(C)[C@H](C1)C(=C)C)CC=C(C)C)OC)C(=O)[C@@H]([C@H](O2)C)C)[C@@H](CC(=O)OC)CCCCCC	methyl (3R)-3-[(2R,3R,6S)-6-[[(1R,3R)-2,2-dimethyl-3-prop-1-en-2-ylcyclobutyl]methyl]-5-methoxy-2,3-dimethyl-6-(3-methylbut-2-enyl)-4,7-dioxo-2,3-dihydrochromen-8-yl]nonanoate	Not found	0	0.4382727
NuBBE_1399	O=c1c2c([nH]c(c1)CCCCCCCCCCCC(C)(C)O)cccc2	2-(12-hydroxy-12-methyltridecyl)-1H-quinolin-4-one	Not found	0	0.4382727
NuBBE_1406	C[C@]12[C@@](C)([C@@H](CC1)[C@H]1[C@H](OC)O[C@H](C1)[C@@H](C(OC)(C)C)O)CC[C@H]1C2=CC[C@H]2[C@]1(C)CCC(=O)C2(C)C	(5S,9R,10R,13R,14R,17S)-17-[(2R,3S,5R)-5-[(1S)-1-hydroxy-2-methoxy-2-methylpropyl]-2-methoxyoxolan-3-yl]-4,4,10,13,14-pentamethyl-1,2,5,6,9,11,12,15,16,17-decahydrocyclopenta[a]phenanthren-3-one	Not found	0	0.4382727
NuBBE_1407	CC1=CC=C2[C@@](/C/1=C\C(=O)O)(CC[C@]1([C@@]2(CC[C@]2(C)[C@@H]1C[C@@H](C)C(=O)C2)C)C)C	Not found	2-acetylamino-3-[4-(2-acetylamino-2-carboxyethylsulfanylthiocarbonylamino)phenylthiocarbamoylsulfanyl]propionic acid	0	0.4382727
NuBBE_1424	O=c1oc2c3c(OC(C)([C@H](C3)O)C)ccc2cc1C(C)(C=C)C	(9S)-9-hydroxy-8,8-dimethyl-3-(2-methylbut-3-en-2-yl)-9,10-dihydropyrano[2,3-h]chromen-2-one	Not found	0	0.4382727
NuBBE_1426	O=C1CC[C@]2(C)[C@@H](CC=C3[C@H]2CC[C@H]2[C@]3(C)CC[C@H]2[C@H]2C[C@H]([C@@H](O)C(C)(O)C)C[C@@H]2O)C1(C)C	(5R,9S,10S,13R,14S,17R)-17-[(1R,2S,4S)-4-[(1R)-1,2-dihydroxy-2-methylpropyl]-2-hydroxycyclopentyl]-4,4,10,14-tetramethyl-2,5,6,9,11,12,13,15,16,17-decahydro-1H-cyclopenta[a]phenanthren-3-one	Not found	0	0.4382727
NuBBE_1442	CC1(C)C(=O)C[C@H]2[C@]3([C@H]4[C@@](C)(OC(=O)C[C@H]13)[C@@]13[C@H](C[C@@H](c5cocc5)[C@]3(C)C[C@@H]4O2)O1)C	(1S,3S,4S,6S,8R,9R,13S,17S,18R,19R)-4-(furan-3-yl)-3,9,14,14,18-pentamethyl-7,10,20-trioxahexacyclo[15.2.1.03,8.06,8.09,19.013,18]icosane-11,15-dione	Not found	0	0.4382727
NuBBE_1497	C(CCCCCCCCCC)CCCCC(=O)O	hexadecanoic acid	palmitic acid	0	0.4382727
NuBBE_1507	O[C@]12C[C@@]3(CO1)[C@H]1[C@H]([C@@H]4[C@@](CC1)(C)[C@H](C(=O)C4)CC)CC[C@H]3C[C@H]2O	(1S,2R,5S,6R,9R,10S,13S,15R,16R)-6-ethyl-15,16-dihydroxy-5-methyl-17-oxapentacyclo[14.2.1.01,13.02,10.05,9]nonadecan-7-one	Not found	0	0.4382727
NuBBE_1508	O(C(=O)C)[C@]12C[C@@]3(CO1)[C@H]1[C@H]([C@@H]4[C@@](CC1)(C)CC(=O)C4)CC[C@H]3C[C@@H]2OC(=O)C	[(1S,2R,5R,9R,10S,13S,15S,16S)-16-acetyloxy-5-methyl-7-oxo-17-oxapentacyclo[14.2.1.01,13.02,10.05,9]nonadecan-15-yl] acetate	Not found	0	0.4382727
NuBBE_1509	O[C@]12C[C@@]3(CO1)[C@H]1[C@H]([C@@H]4[C@@](CC1)(C)CC(=O)C4)CC[C@H]3C[C@@H]2O	(1S,2R,5R,9R,10S,13S,15S,16R)-15,16-dihydroxy-5-methyl-17-oxapentacyclo[14.2.1.01,13.02,10.05,9]nonadecan-7-one	Not found	0	0.4382727
NuBBE_1511	C[C@@]12[C@H]3[C@H]([C@@H]4[C@@](CC3)(C)[C@H](C(=O)C4)CC)CC[C@@H]1[C@@H](OC(=O)C)[C@H]([C@H](C2)OC(=O)C)OC(=O)C	[(2S,3S,4R,5S,8R,9R,10R,13S,14R,17R)-3,4-diacetyloxy-17-ethyl-10,13-dimethyl-16-oxo-1,2,3,4,5,6,7,8,9,11,12,14,15,17-tetradecahydrocyclopenta[a]phenanthren-2-yl] acetate	Not found	0	0.4382727
NuBBE_1512	C[C@@]12[C@H]3[C@H]([C@@H]4[C@@](CC3)(C)[C@H](C(=O)C4)CC)CC[C@@H]1[C@@H](O)[C@H]([C@H](C2)O)O	(2S,3S,4R,5S,8R,9R,10R,13S,14R,17R)-17-ethyl-2,3,4-trihydroxy-10,13-dimethyl-1,2,3,4,5,6,7,8,9,11,12,14,15,17-tetradecahydrocyclopenta[a]phenanthren-16-one	Not found	0	0.4382727
NuBBE_1519	C[C@]12[C@@](C)([C@@H](CC1)[C@H]1[C@@H](OC)O[C@H](C1)[C@@H](C(OC)(C)C)O)CC[C@H]1C2=CC[C@H]2[C@]1(C)CCC(=O)C2(C)C	(5S,9R,10R,13R,14R,17S)-17-[(2S,3S,5R)-5-[(1S)-1-hydroxy-2-methoxy-2-methylpropyl]-2-methoxyoxolan-3-yl]-4,4,10,13,14-pentamethyl-1,2,5,6,9,11,12,15,16,17-decahydrocyclopenta[a]phenanthren-3-one	Not found	0	0.4382727
NuBBE_1520	C[C@]12[C@]34[C@](C3)([C@@H](CC4)[C@H]3[C@@H](OC)O[C@H](C3)[C@@H](C(C)(C)O)O)CC[C@@H]1[C@]1(C)[C@@H](C[C@H]2O)C(C)(C)[C@H](CC1)OC(=O)c1c(NC)cccc1	[(1S,2R,3R,5R,7S,10S,11R,14R,15S)-15-[(2S,3S,5R)-5-[(1S)-1,2-dihydroxy-2-methylpropyl]-2-methoxyoxolan-3-yl]-3-hydroxy-2,6,6,10-tetramethyl-7-pentacyclo[12.3.1.01,14.02,11.05,10]octadecanyl] 2-(methylamino)benzoate	Not found	0	0.4382727
NuBBE_1521	C[C@]12[C@]34[C@](C3)([C@@H](CC4)[C@H]3[C@H](OC)O[C@H](C3)[C@@H](C(C)(C)O)O)CC[C@@H]1[C@]1(C)[C@@H](C[C@H]2O)C(C)(C)[C@H](CC1)OC(=O)c1c(NC)cccc1	[(1S,2R,3R,5R,7S,10S,11R,14R,15S)-15-[(2R,3S,5R)-5-[(1S)-1,2-dihydroxy-2-methylpropyl]-2-methoxyoxolan-3-yl]-3-hydroxy-2,6,6,10-tetramethyl-7-pentacyclo[12.3.1.01,14.02,11.05,10]octadecanyl] 2-(methylamino)benzoate	Not found	0	0.4382727
NuBBE_1523	C[C@@]12C3=CC[C@@H]4[C@](C)(CCC(=O)C4(C)C)[C@H]3CC[C@@]1([C@H]([C@@H]1C[C@H]([C@H]3C(C)(C)O3)O[C@@H]1O)CC2)C	(5R,9R,10R,13R,14S,17S)-17-[(2S,3S,5R)-5-[(2S)-3,3-dimethyloxiran-2-yl]-2-hydroxyoxolan-3-yl]-4,4,10,13,14-pentamethyl-1,2,5,6,9,11,12,15,16,17-decahydrocyclopenta[a]phenanthren-3-one	Not found	0	0.4382727
NuBBE_1524	C[C@]12C3=C(CC[C@]1([C@H]([C@@H](C(=O)O)CCC=C(C)C)CC2)C)[C@@]1([C@H](C(C)([C@H](O)CC1)C)CC3)C	(2S)-2-[(3R,5R,10S,13S,14R,17S)-3-hydroxy-4,4,10,13,14-pentamethyl-2,3,5,6,7,11,12,15,16,17-decahydro-1H-cyclopenta[a]phenanthren-17-yl]-6-methylhept-5-enoic acid	Not found	0	0.4382727
NuBBE_1525	Cc1c2c(CC[C@@](O2)(CCC[C@@H](CCC[C@@H](CCCC(C)C)C)C)C)cc(c1)O	(2S)-2,8-dimethyl-2-[(4R,8R)-4,8,12-trimethyltridecyl]-3,4-dihydrochromen-6-ol	Not found	0	0.4382727
NuBBE_1546	C[C@@]12[C@H]3[C@@H](CC[C@H]1[C@H]([C@H](OC(=O)C)[C@H](OC(=O)C)C2)OC(=O)C)[C@H]1[C@](C)([C@H](CC)C(=O)C1)CC3	[(2R,3R,4R,5R,8R,9R,10R,13R,14S,17S)-3,4-diacetyloxy-17-ethyl-10,13-dimethyl-16-oxo-1,2,3,4,5,6,7,8,9,11,12,14,15,17-tetradecahydrocyclopenta[a]phenanthren-2-yl] acetate	Not found	0	0.4382727
NuBBE_1547	C[C@@]12[C@H](CC(=O)[C@@H]1CC)[C@H]1[C@H]([C@@]3([C@@H](C[C@@H](O)[C@@H](O)C3)CC1)C)CC2	(2S,3R,5R,8R,9R,10S,13R,14R,17R)-17-ethyl-2,3-dihydroxy-10,13-dimethyl-1,2,3,4,5,6,7,8,9,11,12,14,15,17-tetradecahydrocyclopenta[a]phenanthren-16-one	Not found	0	0.4382727
NuBBE_1548	C[C@@]12[C@H]3[C@@H](CC[C@@H]1C[C@@H](OC(=O)C)[C@@H](OC(=O)C)C2)[C@H]1[C@](C)([C@H](CC)C(=O)C1)CC3	[(2S,3R,5R,8R,9R,10S,13R,14S,17S)-2-acetyloxy-17-ethyl-10,13-dimethyl-16-oxo-1,2,3,4,5,6,7,8,9,11,12,14,15,17-tetradecahydrocyclopenta[a]phenanthren-3-yl] acetate	Not found	0	0.4382727
NuBBE_1553	C[C@]12C3=CC[C@@H]4[C@](C)(CC[C@@H](O)C4(C)C)[C@H]3CC[C@]1([C@H]([C@@H](C(=O)O)CCC=C(C)C)CC2)C	(2S)-2-[(3R,5R,9R,10R,13S,14R,17S)-3-hydroxy-4,4,10,13,14-pentamethyl-2,3,5,6,9,11,12,15,16,17-decahydro-1H-cyclopenta[a]phenanthren-17-yl]-6-methylhept-5-enoic acid	Not found	0	0.4382727
NuBBE_1554	C[C@]12C3=C(CC[C@]1([C@H]([C@@H](C(=O)O)CCC=C(C)C)CC2)C)[C@@]1([C@H](C(C)(C(=O)CC1)C)CC3)C	(2S)-6-methyl-2-[(5R,10S,13S,14R,17S)-4,4,10,13,14-pentamethyl-3-oxo-1,2,5,6,7,11,12,15,16,17-decahydrocyclopenta[a]phenanthren-17-yl]hept-5-enoic acid	Not found	0	0.4382727
NuBBE_1579	O=C(N1[C@@H]2[C@@]3([C@@H]4/C(=C\C)/[C@@H](CC[N@@]4CC3)C2)c2cccc(O)c12)C	Not found	2-acetylamino-3-[4-(2-acetylamino-2-carboxyethylsulfanylthiocarbonylamino)phenylthiocarbamoylsulfanyl]propionic acid	0	0.4382727
NuBBE_1583	C[C@]12[C@]34[C@](C3)([C@@H](CC4)[C@@H]3C[C@@H](O[C@@H]3O)[C@H]3C(O3)(C)C)CC[C@@H]1[C@]1(C)[C@@H](C[C@H]2O)C(C)(C)C(=O)CC1	(1S,2R,3R,5R,10R,11R,14R,15S)-15-[(2S,3S,5R)-5-[(2S)-3,3-dimethyloxiran-2-yl]-2-hydroxyoxolan-3-yl]-3-hydroxy-2,6,6,10-tetramethylpentacyclo[12.3.1.01,14.02,11.05,10]octadecan-7-one	Not found	0	0.4382727
NuBBE_1602	C[C@]12C3=CC[C@H]4[C@](C)(CCC(=O)C4(C)C)[C@H]3CC[C@]1([C@H]([C@@H]1CO[C@H](C(C)(O)C)[C@@H](O)C1)CC2)C	(5S,9R,10R,13S,14R,17S)-17-[(3R,5S,6S)-5-hydroxy-6-(2-hydroxypropan-2-yl)oxan-3-yl]-4,4,10,13,14-pentamethyl-1,2,5,6,9,11,12,15,16,17-decahydrocyclopenta[a]phenanthren-3-one	Not found	0	0.4382727
NuBBE_1603	C[C@]12C3=CC[C@H]4[C@](C)(CCC(=O)C4(C)C)[C@H]3CC[C@]1([C@H]([C@@H]1C[C@H]([C@@H](O)C(C)(O)C)O[C@H]1O)CC2)C	(5S,9R,10R,13S,14R,17S)-17-[(2R,3S,5R)-5-[(1R)-1,2-dihydroxy-2-methylpropyl]-2-hydroxyoxolan-3-yl]-4,4,10,13,14-pentamethyl-1,2,5,6,9,11,12,15,16,17-decahydrocyclopenta[a]phenanthren-3-one	Not found	0	0.4382727
NuBBE_1605	Oc1cc2c(O[C@](CC/C=C(\C)/CC/C=C(\C)/CCC=C(C)C)(C)CC2)c(C)c1	(2S)-2,8-dimethyl-2-[(3E,7E)-4,8,12-trimethyltrideca-3,7,11-trienyl]-3,4-dihydrochromen-6-ol	Not found	0	0.4382727
NuBBE_1607	C[C@]12[C@H]3[C@@]4([C@@]5(C4)[C@@H](CC3)[C@H](C)[C@H](CC5)O[C@@H]3O[C@H](CO)[C@H]([C@@H]([C@H]3O)O)O)CC[C@@]1(C)[C@H](CC2)[C@@H](CCC(=C)C(C)C)C	(2R,3S,4S,5R,6R)-2-(hydroxymethyl)-6-[[(1R,3S,6S,7S,8S,11S,12S,15R,16S)-7,12,16-trimethyl-15-[(2R)-6-methyl-5-methylideneheptan-2-yl]-6-pentacyclo[9.7.0.01,3.03,8.012,16]octadecanyl]oxy]oxane-3,4,5-triol	Not found	0	0.4382727
NuBBE_1626	O=C(N1[C@@H]2[C@@]3([C@@H]4/C(=C\C)/[C@@H](CC[N@@]4CC3)C2)c2cccc(O)c12)CC	1-[(1S,9S,11S,17S,18Z)-18-ethylidene-6-hydroxy-8,14-diazapentacyclo[9.5.2.01,9.02,7.014,17]octadeca-2(7),3,5-trien-8-yl]propan-1-one	Not found	0	0.4382727
NuBBE_1628	C(C(=O)OC)[C@]1(C/C=C(/CC/C=C(/CCC=C(C)C)\C)\C)C(=O)C=C[C@@H](C1)O	methyl 2-[(1R,5R)-5-hydroxy-2-oxo-1-[(2E,6E)-3,7,11-trimethyldodeca-2,6,10-trienyl]cyclohex-3-en-1-yl]acetate	Not found	0	0.4382727
NuBBE_1629	C(/C=C(/CC/C=C(/CCC=C(C)C)\C)\C)[C@]1(CC(=O)OC)C[C@@H](OC(=O)C)C=CC1=O	methyl 2-[(1R,5R)-5-acetyloxy-2-oxo-1-[(2E,6E)-3,7,11-trimethyldodeca-2,6,10-trienyl]cyclohex-3-en-1-yl]acetate	Not found	0	0.4382727
NuBBE_1630	C(/C=C(/CC/C=C(/CCC=C(C)C)\C)\C)[C@]12C[C@H]([C@H](CC1=O)O)OC(=O)C2	(1R,5R,8S)-8-hydroxy-5-[(2E,6E)-3,7,11-trimethyldodeca-2,6,10-trienyl]-2-oxabicyclo[3.3.1]nonane-3,6-dione	Not found	0	0.4382727
NuBBE_1631	C(/C=C(/CC/C=C(/CCC=C(C)C)\C)\C)[C@]12C[C@H](OC(=O)C1)C=CC2=O	(1S,5S)-5-[(2E,6E)-3,7,11-trimethyldodeca-2,6,10-trienyl]-2-oxabicyclo[3.3.1]non-7-ene-3,6-dione	Not found	0	0.4382727
NuBBE_1642	CC(=CCC/C(=C/CC/C(=C/CC[C@@]1(C)Oc2c(C)cc(OC(=O)C)c(Oc3cc(C)c4O[C@](CC/C=C(\C)/CC/C=C(\C)/CCC=C(C)C)(C)CCc4c3)c2CC1)/C)/C)C	[(2R)-5-[[(2S)-2,8-dimethyl-2-[(3E,7E)-4,8,12-trimethyltrideca-3,7,11-trienyl]-3,4-dihydrochromen-6-yl]oxy]-2,8-dimethyl-2-[(3E,7E)-4,8,12-trimethyltrideca-3,7,11-trienyl]-3,4-dihydrochromen-6-yl] acetate	Not found	0	0.4382727
NuBBE_1643	O(c1c2c(O[C@](CC2)(CCC[C@@H](CCC[C@@H](CCCC(C)C)C)C)C)c(cc1O)C)c1cc2c(c(c1)C)O[C@](CC2)(CCC[C@@H](CCC[C@@H](CCCC(C)C)C)C)C	(2S)-5-[[(2S)-2,8-dimethyl-2-[(4R,8R)-4,8,12-trimethyltridecyl]-3,4-dihydrochromen-6-yl]oxy]-2,8-dimethyl-2-[(4R,8R)-4,8,12-trimethyltridecyl]-3,4-dihydrochromen-6-ol	Not found	0	0.4382727
NuBBE_1652	C[C@@]12[C@]3(C)[C@@H]([C@H](CC3)C(=C)CC/C=C(/C=O)\C)CC[C@H]1[C@@]1(C)[C@H](CC2)C(C)(C)C(=O)CC1	(2E)-2-methyl-6-[(5S,8S,9S,10S,13R,14S,17S)-4,4,8,10,14-pentamethyl-3-oxo-1,2,5,6,7,9,11,12,13,15,16,17-dodecahydrocyclopenta[a]phenanthren-17-yl]hepta-2,6-dienal	Not found	0	0.4382727
NuBBE_1653	C[C@]12[C@H]3[C@@]4([C@@]5(C4)[C@@H](CC3)C(C)(C)[C@@H](CC5)O)CC[C@@]1(C)[C@H](CC2)[C@@H](CC/C=C(/C=O)\C)C	(E,6R)-6-[(1R,3S,6R,8R,11S,12S,15R,16S)-6-hydroxy-7,7,12,16-tetramethyl-15-pentacyclo[9.7.0.01,3.03,8.012,16]octadecanyl]-2-methylhept-2-enal	Not found	0	0.4382727
NuBBE_1660	C[C@]12[C@H]3[C@@H]([C@](C)(O)c4c(C3)occ4)[C@H]([C@@H]([C@H]1C(C)(C)CCC2)O)O	(4aS,5R,6R,6aR,7S,11aR,11bS)-4,4,7,11b-tetramethyl-2,3,4a,5,6,6a,11,11a-octahydro-1H-naphtho[2,1-f][1]benzofuran-5,6,7-triol	Not found	0	0.4382727
NuBBE_1681	CCCCCC/C=C\CCCCCCCc1cc(O)cc(O)c1	5-[(Z)-pentadec-8-enyl]benzene-1,3-diol	Bilobol	0	0.4382727
NuBBE_1691	CCC/C=C\C/C=C\CCCCCCCc1cccc(O)c1C(=O)O	2-hydroxy-6-[(8Z,11Z)-pentadeca-8,11-dienyl]benzoic acid	Anacardic acid diene	0	0.4382727
NuBBE_1726	C[C@@]12[C@H]([C@@]3(C)[C@H](CC1)C(C)(C)[C@@H](CC3)OC(=O)C)CC[C@H]1[C@]2(C)CC[C@@H]1[C@@]1(C)OC(=O)CC1	[(3R,5S,8S,9S,10S,13R,14S,17S)-4,4,8,10,14-pentamethyl-17-[(2S)-2-methyl-5-oxooxolan-2-yl]-2,3,5,6,7,9,11,12,13,15,16,17-dodecahydro-1H-cyclopenta[a]phenanthren-3-yl] acetate	Not found	0	0.4382727
NuBBE_1728	C[C@@]12[C@H]([C@@]3(C)[C@H](CC1)C(C)(C)/C(=N/O)/CC3)CC[C@H]1[C@]2(C)CC[C@@H]1[C@@]1(C)O[C@@H](CC1)C(C)(C)O	Not found	2-acetylamino-3-[4-(2-acetylamino-2-carboxyethylsulfanylthiocarbonylamino)phenylthiocarbamoylsulfanyl]propionic acid	0	0.4382727
NuBBE_1758	C(=O)(OC)[C@]12[C@]3(Nc4c(C3=O)cccc4)CC[N@@]3[C@H]1[C@@H](CC)C[C@H](C2)C3	methyl (1'R,2R,7'S,8'S,9'S)-9'-ethyl-3-oxospiro[1H-indole-2,6'-3-azatricyclo[5.3.1.03,8]undecane]-7'-carboxylate	Not found	0	0.4382727
NuBBE_1759	C/C(=C\Cc1cc(C(=O)OC)cc(CC=C(C)C)c1O)/CCC=C(C)C	methyl 3-[(2E)-3,7-dimethylocta-2,6-dienyl]-4-hydroxy-5-(3-methylbut-2-enyl)benzoate	3-[(2E)-3,7-Dimethyl-2,6-octadienyl]-4-hydroxy-5-(3-methyl-2-butenyl)benzoic acid methyl ester	0	0.4382727
NuBBE_1792	O=C1[C@@H](CC(=O)OC)C[C@H](CCCCCCCCC=C)O1	methyl 2-[(3R,5S)-5-dec-9-enyl-2-oxooxolan-3-yl]acetate	Not found	0	0.4382727
NuBBE_1793	O=C1O[C@H](C[C@@H]1C[C@@H](CO)O)CCCCCCCCCC	(3S,5S)-5-decyl-3-[(2S)-2,3-dihydroxypropyl]oxolan-2-one	Not found	0	0.4382727
NuBBE_1794	C=CCCCCCCCC[C@H]1C[C@H](C[C@@H](OC(=O)C)COC(=O)C)C(=O)O1	[(2R)-2-acetyloxy-3-[(3R,5S)-5-dec-9-enyl-2-oxooxolan-3-yl]propyl] acetate	Not found	0	0.4382727
NuBBE_1795	C#CCCCCCCCC[C@H]1C[C@H](C[C@@H](OC(=O)C)COC(=O)C)C(=O)O1	[(2R)-2-acetyloxy-3-[(3R,5S)-5-dec-9-ynyl-2-oxooxolan-3-yl]propyl] acetate	Not found	0	0.4382727
NuBBE_1796	O=C1O[C@H](C[C@@H]1C[C@@H](OC(=O)C)COC(=O)C)CCCCCCCCCC	[(2R)-2-acetyloxy-3-[(3R,5S)-5-decyl-2-oxooxolan-3-yl]propyl] acetate	Not found	0	0.4382727
NuBBE_1799	O=C1O[C@H](C[C@@H]1C[C@@H](OC(C)C)COC(C)C)CCCCCCCCC=C	(3R,5S)-5-dec-9-enyl-3-[(2R)-2,3-di(propan-2-yloxy)propyl]oxolan-2-one	Not found	0	0.4382727
NuBBE_1800	O=C1O[C@H](C[C@@H]1C[C@@H](OC(C)C)COC(C)C)CCCCCCCCC#C	(3R,5S)-5-dec-9-ynyl-3-[(2R)-2,3-di(propan-2-yloxy)propyl]oxolan-2-one	Not found	0	0.4382727
NuBBE_1801	O=C1O[C@H](C[C@@H]1C[C@@H](OC(C)C)COC(C)C)CCCCCCCCCC	(3R,5S)-5-decyl-3-[(2R)-2,3-di(propan-2-yloxy)propyl]oxolan-2-one	Not found	0	0.4382727
NuBBE_1802	O=C1O[C@H](C[C@@H]1C[C@@H](OC)COC)CCCCCCCCC=C	(3R,5S)-5-dec-9-enyl-3-[(2R)-2,3-dimethoxypropyl]oxolan-2-one	Not found	0	0.4382727
NuBBE_1804	CCCCCCCCCC[C@H]1C[C@H](CC=O)C(=O)O1	2-[(3R,5S)-5-decyl-2-oxooxolan-3-yl]acetaldehyde	Not found	0	0.4382727
NuBBE_1805	CCCCCCCCCC[C@H]1C[C@H](CCO)C(=O)O1	(3S,5S)-5-decyl-3-(2-hydroxyethyl)oxolan-2-one	Not found	0	0.4382727
NuBBE_1806	OC[C@@H](O)C[C@@H](C[C@@H](CCCCCCCCC=C)O)CO	(2S,4R,6R)-4-(hydroxymethyl)hexadec-15-ene-1,2,6-triol	Not found	0	0.4382727
NuBBE_1827	C[C@H]1[C@@H](CC[C@]2(CC[C@]3(C4=CC[C@H]5C(C)(C(=O)CC[C@@]5([C@@H]4CC[C@]3([C@@H]12)C)C)C)C)C(=O)O)C	(1S,2R,4aR,6aS,6aR,8aR,12aR,14aS,14bR)-1,2,6a,9,9,12a,14a-heptamethyl-10-oxo-1,2,3,4,5,6,6a,8,8a,11,12,13,14,14b-tetradecahydropicene-4a-carboxylic acid	Not found	0	0.4382727
NuBBE_1906	C(CCCCCCCCCCC)CCCCCC(=O)O	octadecanoic acid	stearic acid	0	0.4382727
NuBBE_1950	C[C@]12[C@H]3[C@@]4([C@@]5(C4)[C@@H](CC3)C(C)(C)C(=O)CC5)CC[C@@]1(C)[C@H](CC2)[C@@H](CCC(=C)[C@@H](CO)C)C	(1R,3S,8R,11S,12S,15R,16S)-15-[(2R,6S)-7-hydroxy-6-methyl-5-methylideneheptan-2-yl]-7,7,12,16-tetramethylpentacyclo[9.7.0.01,3.03,8.012,16]octadecan-6-one	Not found	0	0.4382727
NuBBE_1951	C(=O)(O)[C@H]1N(C)CCC1	(2S)-1-methylpyrrolidine-2-carboxylic acid	N-Methyl-L-proline	0	0.4382727
NuBBE_1962	O=C(N1[C@H]2[C@]3([C@@]45[N@](CC3)CCC[C@]5(CCO4)CC2)c2cc(OC)c(OC)c(O)c12)CC	1-[(1R,4R,12R,16S)-7-hydroxy-8,9-dimethoxy-17-oxa-5,15-diazahexacyclo[13.4.3.01,16.04,12.06,11.012,16]docosa-6,8,10-trien-5-yl]propan-1-one	Aspidoalbine	0	0.4382727
NuBBE_1964	C(O)[C@H]1c2c([C@H]3[C@H]([C@H]1CCN3C)CC)c1c([nH]2)cccc1	Not found	2-acetylamino-3-[4-(2-acetylamino-2-carboxyethylsulfanylthiocarbonylamino)phenylthiocarbamoylsulfanyl]propionic acid	0	0.4382727
NuBBE_2070	O=C1[C@@]2(C)[C@]3(O)CC[C@]4(CO3)[C@@H]3[C@@H](C[C@H](O1)[C@H]24)C(=O)CCC3	(1S,2S,7R,9S,12R,13S,18S)-13-hydroxy-12-methyl-10,14-dioxapentacyclo[11.2.2.11,9.02,7.012,18]octadecane-6,11-dione	Not found	0	0.4382727
NuBBE_2072	O=C1[C@]2(C)[C@]3(O)CC[C@]4(CO3)[C@@H]3CCC[C@H](O)[C@H]3C[C@@H](O1)[C@@H]24	(1S,2R,6S,7S,9R,12S,13S,18R)-6,13-dihydroxy-12-methyl-10,14-dioxapentacyclo[11.2.2.11,9.02,7.012,18]octadecan-11-one	Not found	0	0.4382727
NuBBE_2073	O=C1[C@]2(C)[C@]3(O)CC[C@]4(CO3)[C@H]3[C@H](C[C@@H](O1)[C@@H]24)C(=O)CCC3	(1S,2R,7S,9R,12S,13S,18R)-13-hydroxy-12-methyl-10,14-dioxapentacyclo[11.2.2.11,9.02,7.012,18]octadecane-6,11-dione	Not found	0	0.4382727
NuBBE_2074	O=C1[C@]2(C)[C@]3(O)CC[C@]4(CO3)[C@@H]3CCC[C@H](OC(=O)C)[C@H]3C[C@@H](O1)[C@@H]24	[(1S,2R,6S,7S,9R,12S,13S,18R)-13-hydroxy-12-methyl-11-oxo-10,14-dioxapentacyclo[11.2.2.11,9.02,7.012,18]octadecan-6-yl] acetate	Not found	0	0.4382727
NuBBE_2075	O=C1[C@]2(C)[C@]3(OC)CC[C@]4(CO3)[C@@H]3CCC[C@H](O)[C@H]3C[C@@H](O1)[C@@H]24	(1S,2R,6S,7S,9R,12S,13S,18R)-6-hydroxy-13-methoxy-12-methyl-10,14-dioxapentacyclo[11.2.2.11,9.02,7.012,18]octadecan-11-one	Not found	0	0.4382727
NuBBE_2076	O=C1[C@]2(C)[C@]3(OC)CC[C@]4(CO3)[C@@H]3CCC[C@H](OC(=O)C)[C@H]3C[C@@H](O1)[C@@H]24	[(1S,2R,6S,7S,9R,12S,13S,18R)-13-methoxy-12-methyl-11-oxo-10,14-dioxapentacyclo[11.2.2.11,9.02,7.012,18]octadecan-6-yl] acetate	Not found	0	0.4382727
NuBBE_2077	O=C1[C@]2(C)[C@@]3(OC(=O)C)CC[C@@]4(CO3)[C@@H]3CCC5=C(OCC5=O)[C@@H]3C[C@H](O1)[C@@H]24	[(1R,2R,10R,12S,15S,16S,21R)-15-methyl-6,14-dioxo-8,13,17-trioxahexacyclo[14.2.2.11,12.02,10.05,9.015,21]henicos-5(9)-en-16-yl] acetate	Not found	0	0.4382727
NuBBE_2091	O=C(NCC(OC(=O)C)(C)C)/C=C\C=C/c1cc2OCOc2cc1	[1-[[(2Z,4Z)-5-(1,3-benzodioxol-5-yl)penta-2,4-dienoyl]amino]-2-methylpropan-2-yl] acetate	isocorcovadine	0	0.4382727
NuBBE_2143	OC(=O)CCCCCCCCCCC	dodecanoic acid	lauric acid	0	0.4382727
NuBBE_2144	OC(=O)CCCCCCCCCCCCC	tetradecanoic acid	Tetradecanoic acid	0	0.4382727
NuBBE_2188	O=C1CC[C@@]2(C)[C@H](C[C@@H]3OC(=O)Cc4c3c2ccc4C)C1(C)C	(2S,7S,9S)-2,6,6,14-tetramethyl-10-oxatetracyclo[7.7.1.02,7.013,17]heptadeca-1(17),13,15-triene-5,11-dione	Not found	0	0.4382727
NuBBE_2190	C[C@]12[C@@H](CC(=O)C3=C1[C@@H](O)C[C@@](C=C)(C)C3)C(C)(C)CCC2	(4aS,5S,7R,10aS)-7-ethenyl-5-hydroxy-1,1,4a,7-tetramethyl-2,3,4,5,6,8,10,10a-octahydrophenanthren-9-one	Not found	0	0.4382727
NuBBE_2191	C[C@]12[C@@H](CC(=O)C3=C1C(=O)C[C@@](C3)(C=C)C)C(C)(C)CCC2	(2R,4bS,8aS)-2-ethenyl-2,4b,8,8-tetramethyl-3,5,6,7,8a,9-hexahydro-1H-phenanthrene-4,10-dione	Not found	0	0.4382727
NuBBE_2192	C[C@]12[C@@H](CC(=O)C3=C1C(=O)[C@H]([C@@](C3)(C=C)C)O)C(C)(C)CCC2	(2S,3S,4bS,8aS)-2-ethenyl-3-hydroxy-2,4b,8,8-tetramethyl-3,5,6,7,8a,9-hexahydro-1H-phenanthrene-4,10-dione	Not found	0	0.4382727
NuBBE_2193	C[C@@]12[C@H](C[C@H](O)[C@]3(O)[C@@H]1CC[C@@](C=C)(C)C3)[C@](C)(CO)CCC2	(1R,4aR,4bR,7S,8aR,9S,10aS)-7-ethenyl-1-(hydroxymethyl)-1,4a,7-trimethyl-2,3,4,4b,5,6,8,9,10,10a-decahydrophenanthrene-8a,9-diol	Not found	0	0.4382727
NuBBE_2194	C[C@]12[C@@H](CC(=O)C3=C1C[C@@H](O)[C@@](C=C)(C)C3)C(C)(C)CCC2	(4aS,6R,7S,10aS)-7-ethenyl-6-hydroxy-1,1,4a,7-tetramethyl-2,3,4,5,6,8,10,10a-octahydrophenanthren-9-one	Not found	0	0.4382727
NuBBE_2195	C[C@@]1([C@@H]2C(=O)C[C@](C=C)(C)CC2)[C@@H](CC(=O)O)C(C)(C)CCC1	2-[(1S,2S)-2-[(1R,4S)-4-ethenyl-4-methyl-2-oxocyclohexyl]-2,6,6-trimethylcyclohexyl]acetic acid	Not found	0	0.4382727
NuBBE_2196	C[C@]12[C@@H](CC(=O)C3=C1C[C@@H](OC(=O)C)[C@@](C=C)(C)C3)C(C)(C)CCC2	[(2S,3R,4bS,8aS)-2-ethenyl-2,4b,8,8-tetramethyl-10-oxo-1,3,4,5,6,7,8a,9-octahydrophenanthren-3-yl] acetate	Not found	0	0.4382727
NuBBE_2199	C[C@]12[C@@H](C[C@H](O)C3=C1C(=O)C[C@@](C3)(C=C)C)C(C)(C)CCC2	(2R,4bS,8aS,10S)-2-ethenyl-10-hydroxy-2,4b,8,8-tetramethyl-1,3,5,6,7,8a,9,10-octahydrophenanthren-4-one	Not found	0	0.4382727
NuBBE_2200	C[C@]12[C@@H](CC(=O)C3=C1C(=O)[C@H]([C@@](C3)(C=C)C)OC(=O)C)C(C)(C)CCC2	[(2S,3S,4bS,8aS)-2-ethenyl-2,4b,8,8-tetramethyl-4,10-dioxo-3,5,6,7,8a,9-hexahydro-1H-phenanthren-3-yl] acetate	Not found	0	0.4382727
NuBBE_2201	C[C@@]1([C@@H]2C(=O)C[C@](C=C)(C)CC2)[C@@H](CC(=O)OC)C(C)(C)CCC1	methyl 2-[(1S,2S)-2-[(1R,4S)-4-ethenyl-4-methyl-2-oxocyclohexyl]-2,6,6-trimethylcyclohexyl]acetate	Not found	0	0.4382727
NuBBE_2238	O=C1C=C[C@@]23O[C@@]2(CC[C@H]2[C@@]3(C)[C@@H](O)C[C@](C)(C=C)C2)C1(C)C	(1S,2S,3S,5R,7R,10S)-5-ethenyl-3-hydroxy-2,5,11,11-tetramethyl-15-oxatetracyclo[8.4.1.01,10.02,7]pentadec-13-en-12-one	Not found	0	0.4382727
NuBBE_2239	O=C1C=C[C@@]23O[C@@]2(CC[C@H]2[C@@]3(C)[C@@H](OC(=O)C)C[C@](C)(C=C)C2)C1(C)C	[(1S,2S,3S,5R,7R,10S)-5-ethenyl-2,5,11,11-tetramethyl-12-oxo-15-oxatetracyclo[8.4.1.01,10.02,7]pentadec-13-en-3-yl] acetate	Not found	0	0.4382727
NuBBE_2241	CC1(C)CCC[C@@]23O[C@@]12C(=C)C(=C1[C@@]3(C)[C@@H](O)C[C@](C)(C=C)C1)O	(1S,2S,3S,5R,10R)-5-ethenyl-2,5,11,11-tetramethyl-9-methylidene-15-oxatetracyclo[8.4.1.01,10.02,7]pentadec-7-ene-3,8-diol	Not found	0	0.4382727
NuBBE_2242	CC1(C)CCC[C@@]23O[C@@]12C(=C)C(=C1[C@@]3(C)[C@@H](OC(=O)C)C[C@](C)(C=C)C1)OC(=O)C	[(1S,2S,3S,5R,10R)-8-acetyloxy-5-ethenyl-2,5,11,11-tetramethyl-9-methylidene-15-oxatetracyclo[8.4.1.01,10.02,7]pentadec-7-en-3-yl] acetate	Not found	0	0.4382727
NuBBE_2243	CC1(C)CCC[C@@]23O[C@@]12C(=C)C(=C1[C@@]3(C)[C@@H](OC(=O)C)C[C@](C)(C=C)C1)O	[(1S,2S,3S,5R,10R)-5-ethenyl-8-hydroxy-2,5,11,11-tetramethyl-9-methylidene-15-oxatetracyclo[8.4.1.01,10.02,7]pentadec-7-en-3-yl] acetate	Not found	0	0.4382727
NuBBE_2259	Cc1c2c(C(=O)[C@@H]([C@H](C2)C(C)(C)O)O)c(cc1)C	(2R,3S)-2-hydroxy-3-(2-hydroxypropan-2-yl)-5,8-dimethyl-3,4-dihydro-2H-naphthalen-1-one	Not found	0	0.4382727
NuBBE_2286	O=C1[C@@]2([C@H]3[C@](C)(C(=CCC3)C(=O)OC)CC[C@@H]2C)C[C@@H](O1)c1ccoc1	methyl (4aR,5S,5'R,6S,8aR)-5'-(furan-3-yl)-6,8a-dimethyl-2'-oxospiro[3,4,4a,6,7,8-hexahydronaphthalene-5,3'-oxolane]-1-carboxylate	Not found	0	0.4382727
NuBBE_2295	O=C(OC)[C@]1(C)[C@H]2CC[C@@H]3[C@@H](C)c4c(occ4)C[C@H]3[C@@]2(C)CCC1	methyl (4S,4aS,6aR,7R,11aR,11bR)-4,7,11b-trimethyl-1,2,3,4a,5,6,6a,7,11,11a-decahydronaphtho[2,1-f][1]benzofuran-4-carboxylate	Not found	0	0.4382727
NuBBE_2326	CC1=CC=C2[C@@](/C/1=C/C(=O)O)(CC[C@]1([C@@]2(CC[C@]2(C)[C@@H]1C[C@@H](C)C(=O)C2)C)C)C	Not found	2-acetylamino-3-[4-(2-acetylamino-2-carboxyethylsulfanylthiocarbonylamino)phenylthiocarbamoylsulfanyl]propionic acid	0	0.4382727
NuBBE_2332	COC(=O)/C(=C/CC/C(=C/CC/C(=C/CC/C(=C/C(=O)OC)/C)/C)/C)/C	Not found	2-acetylamino-3-[4-(2-acetylamino-2-carboxyethylsulfanylthiocarbonylamino)phenylthiocarbamoylsulfanyl]propionic acid	0	0.4382727
NuBBE_2352	CC(C)c1c(O)ccc2c1CC[C@H]1[C@]2(C)CC[C@H](O)C1(C)C	(2S,4aS,10aS)-1,1,4a-trimethyl-8-propan-2-yl-2,3,4,9,10,10a-hexahydrophenanthrene-2,7-diol	Not found	0	0.4382727
NuBBE_2354	C[C@]12[C@@H](CC=C3[C@@H]1CC[C@@](C=C)(C)C3)[C@](C)(C(=O)O)CCC2	(1R,4aR,4bS,7S,10aR)-7-ethenyl-1,4a,7-trimethyl-3,4,4b,5,6,8,10,10a-octahydro-2H-phenanthrene-1-carboxylic acid	ISOPIMARIC ACID	0	0.4382727
NuBBE_2356	CC(C)c1c(O)c(C)cc2c1CC[C@H]1[C@]2(C)CCC[C@@]1(C(=O)O)C	(1S,4aS,10aS)-7-hydroxy-1,4a,6-trimethyl-8-propan-2-yl-2,3,4,9,10,10a-hexahydrophenanthrene-1-carboxylic acid	Not found	0	0.4382727
NuBBE_2360	C[C@]1(C(=O)O)CCC[C@]2(C)[C@H]1CCc1c2cc(O)c(C(C)C)c1	(1S,4aR,10aR)-6-hydroxy-1,4a-dimethyl-7-propan-2-yl-2,3,4,9,10,10a-hexahydrophenanthrene-1-carboxylic acid	Not found	0	0.4382727
NuBBE_2364	C[C@@]1(C(=O)O)CCC[C@]2(C)[C@H]1CCc1c2cc(O)c(C(C)C)c1	(1R,4aR,10aR)-6-hydroxy-1,4a-dimethyl-7-propan-2-yl-2,3,4,9,10,10a-hexahydrophenanthrene-1-carboxylic acid	Not found	0	0.4382727
NuBBE_2373	Oc1c2c(cc(c1O)C(C)C)CC[C@@H]1C(=CCCC1(C)C)C2	(11S)-12,12-dimethyl-6-propan-2-yltricyclo[9.4.0.03,8]pentadeca-1(15),3,5,7-tetraene-4,5-diol	CHEMBL4870428	0	0.4382727
NuBBE_2376	C1([C@H]2[C@@H](Cc3c(cc(C(C)C)c(c3O)O)CC2)CCC1)(C)C	(1R,11R)-12,12-dimethyl-6-propan-2-yltricyclo[9.4.0.03,8]pentadeca-3,5,7-triene-4,5-diol	Not found	0	0.4382727
NuBBE_2378	C1([C@H]2[C@]3(C(=O)O[C@H](c4c3c(c(c(C(C)C)c4)O)O)C2)CCC1)(C)C	(1R,8S,10S)-3,4-dihydroxy-11,11-dimethyl-5-propan-2-yl-16-oxatetracyclo[6.6.2.01,10.02,7]hexadeca-2,4,6-trien-15-one	carnosol	0	0.4382727
NuBBE_2379	C1([C@H]2[C@]3(C(=O)O[C@H](c4c3c(c(c(C(C)C)c4)OC)OC)C2)CCC1)(C)C	(1R,8S,10S)-3,4-dimethoxy-11,11-dimethyl-5-propan-2-yl-16-oxatetracyclo[6.6.2.01,10.02,7]hexadeca-2,4,6-trien-15-one	11,12-Di-O-methylcarnosol	0	0.4382727
NuBBE_2380	C1([C@@H]2[C@@](C(=O)OC)(c3c(c(OC)c(cc3C=C2)C(C)C)OC)CCC1)(C)C	methyl (4aR,10aR)-5,6-dimethoxy-1,1-dimethyl-7-propan-2-yl-2,3,4,10a-tetrahydrophenanthrene-4a-carboxylate	Not found	0	0.4382727
NuBBE_2381	C1([C@@H]2[C@@](C(=O)OC)(c3c(c(OC)c(cc3CC2)C(C)C)OC)CCC1)(C)C	methyl (4aR,10aR)-5,6-dimethoxy-1,1-dimethyl-7-propan-2-yl-2,3,4,9,10,10a-hexahydrophenanthrene-4a-carboxylate	Not found	0	0.4382727
NuBBE_2385	C1([C@H]2[C@H](c3c(c(O)c(cc3CC2)C(C)C)O)CCC1)(C)C	(4bR,8aR)-8,8-dimethyl-2-propan-2-yl-5,6,7,8a,9,10-hexahydro-4bH-phenanthrene-3,4-diol	Not found	0	0.4382727
NuBBE_2391	C[C@]12[C@@H](C(C)(C)CCC1)CC=C([C@H]2CC/C(=C\C(=O)O)/C)C	Not found	2-acetylamino-3-[4-(2-acetylamino-2-carboxyethylsulfanylthiocarbonylamino)phenylthiocarbamoylsulfanyl]propionic acid	0	0.4382727
NuBBE_2392	C[C@@]12[C@H](CC[C@@]([C@H]1CC/C(=C/C(=O)O)/C)(C)O)C(C)(C)CCC2	(E)-5-[(1S,2R,4aR,8aR)-2-hydroxy-2,5,5,8a-tetramethyl-3,4,4a,6,7,8-hexahydro-1H-naphthalen-1-yl]-3-methylpent-2-enoic acid	Not found	0	0.4382727
NuBBE_2393	C[C@@]12[C@H](CC[C@@]([C@H]1CC[C@@H](CC(=O)O)C)(C)O)C(C)(C)CCC2	(3S)-5-[(1S,2R,4aR,8aR)-2-hydroxy-2,5,5,8a-tetramethyl-3,4,4a,6,7,8-hexahydro-1H-naphthalen-1-yl]-3-methylpentanoic acid	Not found	0	0.4382727
NuBBE_2423	C(=C\C(=O)OCCCCCCCCCCCCCCCCCCCCCCCC)/c1cc(OC)c(cc1)O	tetracosyl (E)-3-(4-hydroxy-3-methoxyphenyl)prop-2-enoate	tetracosyl ferulate	0	0.4382727
NuBBE_2484	C[C@H]1[C@]2(O[C@@H]3[C@@H]1[C@@]1(C)[C@@H](C3)[C@@H]3[C@H](CC1)[C@]1(C)C(=CC3)C[C@H](CC1)O)CC[C@H](CN2)CO	(1R,2S,4S,5'R,6R,7R,8S,9R,12S,13R,16S)-5'-(hydroxymethyl)-7,9,13-trimethylspiro[5-oxapentacyclo[10.8.0.02,9.04,8.013,18]icos-18-ene-6,2'-piperidine]-16-ol	Not found	0	0.4382727
NuBBE_2489	C[C@]12c3c(c(CC)c(cc3)C(=O)O)CC[C@H]1C(C)(C)CCC2	(4bR,8aS)-1-ethyl-4b,8,8-trimethyl-5,6,7,8a,9,10-hexahydrophenanthrene-2-carboxylic acid	Not found	0	0.4382727
NuBBE_2492	C=C[C@]1(C)CC[C@H]2[C@]3(C)CCC(=O)C(C)(C)[C@H]3C[C@@H](O)[C@]2(O)C1	(4aR,4bS,7R,8aS,9R,10aS)-7-ethenyl-8a,9-dihydroxy-1,1,4a,7-tetramethyl-4,4b,5,6,8,9,10,10a-octahydro-3H-phenanthren-2-one	Not found	0	0.4382727
NuBBE_2495	CCc1c(C)ccc2c1C(=O)C[C@H]1C(C)(C)C(=O)C=C[C@]21C	(4aS,10aR)-8-ethyl-1,1,4a,7-tetramethyl-10,10a-dihydrophenanthrene-2,9-dione	Not found	0	0.4382727
NuBBE_2504	CC(C)c1cc2c(c(O)c1O)[C@@]13CCCC(C)(C)[C@@H]1C[C@@H]2OC3	(1R,8S,10S)-11,11-dimethyl-5-propan-2-yl-16-oxatetracyclo[6.6.2.01,10.02,7]hexadeca-2,4,6-triene-3,4-diol	20-deoxocarnosol	0	0.4382727
NuBBE_2507	CC(C)C1=CC2=C(C(=O)C1=O)[C@@]13CCCC(C)(C)[C@H]1C[C@@H]2OC3	(1R,8S,10R)-11,11-dimethyl-5-propan-2-yl-16-oxatetracyclo[6.6.2.01,10.02,7]hexadeca-2(7),5-diene-3,4-dione	Not found	0	0.4382727
NuBBE_98	[C@H]12C[C@@H](/C(=C/C)/CO)C(=CN2CCc2c1[nH]c1c2cccc1)C(=O)OC	methyl (2S,12bS)-2-[(Z)-1-hydroxybut-2-en-2-yl]-1,2,6,7,12,12b-hexahydroindolo[2,3-a]quinolizine-3-carboxylate	Not found	0	0.43708542
NuBBE_109	[C@@H]1([C@@H]([C@@H](OC(=O)C)C)[C@@H](OC=C1C(=O)OC)O[C@@H]1O[C@@H]([C@H]([C@H](O)[C@H]1O)O)CO)CC(=O)O	2-[(2S,3S,4S)-3-[(1S)-1-acetyloxyethyl]-5-methoxycarbonyl-2-[(2S,3R,4S,5S,6R)-3,4,5-trihydroxy-6-(hydroxymethyl)oxan-2-yl]oxy-3,4-dihydro-2H-pyran-4-yl]acetic acid	Diderroside	0	0.43708542
NuBBE_252	[C@@H]12[C@@H](C(=O)[C@@H](O)[C@H]1C)C(=CCC1=C([C@H](C)CO)CC[C@@]1(C)C2)C=O	Not found	2-acetylamino-3-[4-(2-acetylamino-2-carboxyethylsulfanylthiocarbonylamino)phenylthiocarbamoylsulfanyl]propionic acid	0	0.43708542
NuBBE_336	O=C1O[C@@H](C)[C@H]2[C@@H](O)OC=C(C(=O)OC)[C@H]2C1	methyl (1S,4aS,8S,8aS)-8-hydroxy-1-methyl-3-oxo-4,4a,8,8a-tetrahydro-1H-pyrano[3,4-c]pyran-5-carboxylate	Not found	0	0.43708542
NuBBE_342	Oc1c(C(=O)/C=C(/C)\CCC=C(C)C)cc(C(=O)O)cc1	3-[(2Z)-3,7-dimethylocta-2,6-dienoyl]-4-hydroxybenzoic acid	Not found	0	0.43708542
NuBBE_440	[C@H]12C=C[C@@]3(O)[C@H]1[C@H](OC3)O[C@H](O)[C@H]2C(=O)OC	methyl (1R,4R,7S,8S,9S,11S)-4,9-dihydroxy-2,10-dioxatricyclo[5.3.1.04,11]undec-5-ene-8-carboxylate	Not found	0	0.43708542
NuBBE_465	O=C1[C@@](OC(=O)C)(C)[C@@H](OC(=O)C)C2=COC(=CC2=C1C=O)C	[(7R,8S)-7-acetyloxy-5-formyl-3,7-dimethyl-6-oxo-8H-isochromen-8-yl] acetate	Not found	0	0.43708542
NuBBE_474	O=C(C1=CO[C@@H]([C@H]2[C@@H]1[C@@H](C[C@@H]2C)O)O)OC	methyl (1S,4aS,5R,7S,7aR)-1,5-dihydroxy-7-methyl-1,4a,5,6,7,7a-hexahydrocyclopenta[c]pyran-4-carboxylate	Not found	0	0.43708542
NuBBE_476	O=C(C1=CO[C@H]([C@H]2[C@@H]1[C@@H](C[C@@H]2C)OC(=O)C)OC(=O)C)OC	methyl (1S,4aS,5R,7S,7aR)-1,5-diacetyloxy-7-methyl-1,4a,5,6,7,7a-hexahydrocyclopenta[c]pyran-4-carboxylate	Not found	0	0.43708542
NuBBE_580	O=C1C=CC[C@@H](O1)C[C@H]1O[C@@H]([C@@H](OC(=O)C)[C@H](OC(=O)C)C1)/C=C/c1ccccc1	[(2R,3S,4R,6R)-3-acetyloxy-6-[[(2R)-6-oxo-2,3-dihydropyran-2-yl]methyl]-2-[(E)-2-phenylethenyl]oxan-4-yl] acetate	Not found	0	0.43708542
NuBBE_1016	OC(=O)CCc1c2c(C=CC(C)(O2)C)c(OC)cc1	3-(5-methoxy-2,2-dimethylchromen-8-yl)propanoic acid	Not found	0	0.43708542
NuBBE_1193	O=c1ccc2c(o1)cc1c(c2OC)C=CC(C)(C)O1	5-methoxy-2,2-dimethylpyrano[3,2-g]chromen-8-one	Xanthoxyletin	0	0.43708542
NuBBE_1270	O=c1ccc2c(O)c3C=CC(C)(C)Oc3c(C(C=C)(C)C)c2o1	5-hydroxy-2,2-dimethyl-10-(2-methylbut-3-en-2-yl)pyrano[3,2-g]chromen-8-one	Not found	0	0.43708542
NuBBE_1528	C[C@@]12[C@@H](OC(=O)C1=C(C)CCC2)c1ccoc1	(3R,3aS)-3-(furan-3-yl)-3a,7-dimethyl-3,4,5,6-tetrahydro-2-benzofuran-1-one	Fraxinellone	0	0.43708542
NuBBE_1529	C[C@@]12C(=C(C)C(=O)CC1)C(=O)O[C@H]2c1ccoc1	(3R,3aS)-3-(furan-3-yl)-3a,7-dimethyl-4,5-dihydro-3H-2-benzofuran-1,6-dione	Not found	0	0.43708542
NuBBE_1530	C[C@@]12[C@]3([C@@](O3)(C)CCC1)C(=O)O[C@H]2c1ccoc1	(1S,3R,7R,8S)-8-(furan-3-yl)-3,7-dimethyl-2,9-dioxatricyclo[5.3.0.01,3]decan-10-one	Not found	0	0.43708542
NuBBE_1577	C[C@@]12[C@@H]3[C@@H]([C@@H]([C@H]([C@@H]1C(C)(C)CCC2)OC(=O)C)OC(=O)C)[C@@H](C=O)c1c(C3)occ1	[(4aR,5S,6S,6aR,7R,11aS,11bR)-5-acetyloxy-7-formyl-4,4,11b-trimethyl-1,2,3,4a,5,6,6a,7,11,11a-decahydronaphtho[2,1-f][1]benzofuran-6-yl] acetate	Not found	0	0.43708542
NuBBE_1654	O(C(=O)C(=C)C)[C@@H]1[C@H]2[C@@H](C[C@@]3(OC(=CC3=O)/C(=C/1)/C)C)OC(=O)C2=C	Not found	2-acetylamino-3-[4-(2-acetylamino-2-carboxyethylsulfanylthiocarbonylamino)phenylthiocarbamoylsulfanyl]propionic acid	0	0.43708542
NuBBE_1924	O=C1C=C2[C@](CC=C)(C=C1OC)[C@@H]([C@H](O2)c1ccccc1)C	(2S,3S,3aS)-5-methoxy-3-methyl-2-phenyl-3a-prop-2-enyl-2,3-dihydro-1-benzofuran-6-one	Not found	0	0.43708542
NuBBE_2078	O=C1[C@H](C)[C@H]2[C@@H](O1)C[C@H]1[C@@H]([C@@]32CCC(=O)OC3)CCC[C@@H]1O	(3R,3aR,4R,4aS,8S,8aS,9aS)-8-hydroxy-3-methylspiro[3,3a,4a,5,6,7,8,8a,9,9a-decahydrobenzo[f][1]benzofuran-4,5'-oxane]-2,2'-dione	Not found	0	0.43708542
NuBBE_2079	O=C1[C@@H](C)[C@H]2[C@@H](O1)C[C@H]1[C@@H]([C@@]32CCC(=O)OC3)CCC[C@@H]1O	(3S,3aR,4R,4aS,8S,8aS,9aS)-8-hydroxy-3-methylspiro[3,3a,4a,5,6,7,8,8a,9,9a-decahydrobenzo[f][1]benzofuran-4,5'-oxane]-2,2'-dione	Not found	0	0.43708542
NuBBE_2149	COc1c(OC)c(OC)cc([C@H]2[C@H](C)[C@@]3(CC=C)C(=O)[C@]2([C@@H]([C@@H](C3)OC)O)OC)c1	(1S,2R,3R,5S,6S,7R)-2-hydroxy-1,3-dimethoxy-6-methyl-5-prop-2-enyl-7-(3,4,5-trimethoxyphenyl)bicyclo[3.2.1]octan-8-one	Not found	0	0.43708542
NuBBE_2213	C(=O)(O)c1c2c(C(=O)O[C@@H](C2)C)c(cc1)O	(3R)-8-hydroxy-3-methyl-1-oxo-3,4-dihydroisochromene-5-carboxylic acid	Not found	0	0.43708542
NuBBE_2368	O=C1c2c(c3c([nH]2)cccc3)C[C@H]2[C@H]([C@H](C1)/C(=C\C)/CN2C)C(=O)OC	methyl (1S,14S,15E,18S)-15-ethylidene-17-methyl-12-oxo-10,17-diazatetracyclo[12.3.1.03,11.04,9]octadeca-3(11),4,6,8-tetraene-18-carboxylate	Vobasine	0	0.43708542
NuBBE_19	COc1c(OC)c(OC)cc(/C=C/C(=O)N2CCC=CC2=O)c1	1-[(E)-3-(3,4,5-trimethoxyphenyl)prop-2-enoyl]-2,3-dihydropyridin-6-one	Piperlongumine	0	0.4189246
NuBBE_397	CCC[C@@H]1OC(=O)C=CC1	(2S)-2-propyl-2,3-dihydropyran-6-one	Not found	0	0.4189246
NuBBE_469	O=C1c2ccccc2C2=C(CCC(C)(C)O2)C1=O	2,2-dimethyl-3,4-dihydrobenzo[h]chromene-5,6-dione	beta-Lapachone	0	0.4189246
NuBBE_571	O=C1[C@@]2(C=C(C)C(=O)[C@@H]2[C@@H]2[C@@](C)(O2)CC[C@@H]2[C@H](C2(C)C)C[C@H]1C)O	(1R,2R,4S,7R,9R,11R,13S)-13-hydroxy-4,8,8,11,15-pentamethyl-3-oxatetracyclo[11.3.0.02,4.07,9]hexadec-14-ene-12,16-dione	Not found	0	0.4189246
NuBBE_574	O=C1[C@@]2(C=C(C)C(=O)C2=C[C@@](C)(O)CC[C@H]2[C@H](C2(C)C)C[C@H]1C)O	(1S,3R,5R,7S,10S)-1,10-dihydroxy-3,6,6,10,14-pentamethyltricyclo[10.3.0.05,7]pentadeca-11,14-diene-2,13-dione	Not found	0	0.4189246
NuBBE_575	O=C1[C@@]2(C=C(C)C(=O)C2=C[C@@](C)(O)CC[C@H]2[C@H](C2(C)C)C[C@H]1C)O	(1S,3R,5R,7S,10S)-1,10-dihydroxy-3,6,6,10,14-pentamethyltricyclo[10.3.0.05,7]pentadeca-11,14-diene-2,13-dione	Not found	0	0.4189246
NuBBE_669	O=C1N2[C@@H](CCC2)C(=O)N[C@H]1C(C)C	(3S,8aS)-3-propan-2-yl-2,3,6,7,8,8a-hexahydropyrrolo[1,2-a]pyrazine-1,4-dione	2854-40-2	0	0.4189246
NuBBE_852	O=C1[C@]2(O)C[C@@H](OC2)C2=C1C[C@@H]1[C@](O2)(C)CC[C@H]1C(=C)CCl	Not found	2-acetylamino-3-[4-(2-acetylamino-2-carboxyethylsulfanylthiocarbonylamino)phenylthiocarbamoylsulfanyl]propionic acid	0	0.4189246
NuBBE_944	O=c1c2c(c3c(n1C)c(O)ccc3)OC(C=C2)(C)C	7-hydroxy-2,2,6-trimethylpyrano[3,2-c]quinolin-5-one	Not found	0	0.4189246
NuBBE_1022	CC1(C)Oc2c(c(OC)c(CCC(=O)O)cc2OC)C=C1	3-(5,8-dimethoxy-2,2-dimethylchromen-6-yl)propanoic acid	Not found	0	0.4189246
NuBBE_1381	CC(=CCC/C(=C\C=O)/C)C	(2Z)-3,7-dimethylocta-2,6-dienal	NERAL	0	0.4189246
NuBBE_1385	CC(=CCC/C(=C/C=O)/C)C	(2E)-3,7-dimethylocta-2,6-dienal	Citral	0	0.4189246
NuBBE_1439	O[C@@H]1CCc2c(nc3occc3c2OC)[C@]1(OC)CC=C(C)C	(7R,8R)-4,8-dimethoxy-8-(3-methylbut-2-enyl)-6,7-dihydro-5H-furo[2,3-b]quinolin-7-ol	Haplophyllidine	0	0.4189246
NuBBE_1901	COCc1c2c(C[C@H](C(C)(C)OC(=O)C)CC2=O)c(C)cc1	2-[(2S)-5-(methoxymethyl)-8-methyl-4-oxo-2,3-dihydro-1H-naphthalen-2-yl]propan-2-yl acetate	Not found	0	0.4189246
NuBBE_2211	C(=C\C)(/COC(=O)C)\C(=O)O	(Z)-2-(acetyloxymethyl)but-2-enoic acid	Not found	0	0.4189246
NuBBE_2245	CC1(C)CCCc2c1c(O)c1OC(=O)C[C@@](C)(C=C)Cc1c2C	(4S)-4-ethenyl-11-hydroxy-4,6,10,10-tetramethyl-5,7,8,9-tetrahydro-3H-benzo[h][1]benzoxepin-2-one	Not found	0	0.4189246
NuBBE_2261	Cc1c2c(C(=O)C(=O)C(=C2)C(C)(C)O)c(cc1)C	3-(2-hydroxypropan-2-yl)-5,8-dimethylnaphthalene-1,2-dione	Not found	0	0.4189246
NuBBE_2301	C(C)[C@]12[C@H]3[C@]4([C@H](CC1)N(c1c4cccc1OC)C(=O)C)CC[N@@]3CCC2	1-[(1R,9S,12R,19S)-12-ethyl-6-methoxy-8,16-diazapentacyclo[10.6.1.01,9.02,7.016,19]nonadeca-2(7),3,5-trien-8-yl]ethanone	Not found	0	0.4189246
NuBBE_2502	C=C1CC[C@@H]2C(=C)C(=O)O[C@H]2[C@@H]2C(=C)CC[C@@H]12	(3aR,6aR,9aS,9bR)-3,6,9-trimethylidene-3a,4,5,6a,7,8,9a,9b-octahydroazuleno[4,5-b]furan-2-one	Not found	0	0.4189246
NuBBE_2506	CC(=O)Oc1c(C(C)C)cc2c(c1OC(=O)C)[C@@]13CCCC(C)(C)[C@@H]1C[C@@H]2OC3	[(1R,8S,10S)-3-acetyloxy-11,11-dimethyl-5-propan-2-yl-16-oxatetracyclo[6.6.2.01,10.02,7]hexadeca-2,4,6-trien-4-yl] acetate	Not found	0	0.4189246
NuBBE_1299	O=c1c2c(O[C@H](C(=C)C)C2)c2ccccc2n1C	(2S)-5-methyl-2-prop-1-en-2-yl-2,3-dihydrofuro[3,2-c]quinolin-4-one	Not found	0	0.4142762
NuBBE_1669	CC[C@H]1[C@H]2CC[N@@]3CC[C@@]4([C@@H]13)[C@H](C2)Nc1ccccc41	(1S,9S,11S,17R,18S)-18-ethyl-8,14-diazapentacyclo[9.5.2.01,9.02,7.014,17]octadeca-2,4,6-triene	Not found	0	0.40443528
NuBBE_1812	C(=C\CO)/c1cc2c(cc1)OCO2	(E)-3-(1,3-benzodioxol-5-yl)prop-2-en-1-ol	3'-Hydroxyisosafrole	0	0.40224448
NuBBE_2382	C1([C@@H]2[C@@](CO)(c3c(c(OC)c(cc3CC2)C(C)C)OC)CCC1)(C)C	[(4aR,10aR)-5,6-dimethoxy-1,1-dimethyl-7-propan-2-yl-2,3,4,9,10,10a-hexahydrophenanthren-4a-yl]methanol	Not found	0	0.40224448
NuBBE_1711	COc1c2ccccc2[nH]c(=O)c1	4-methoxy-1H-quinolin-2-one	4-Methoxy-1H-quinolin-2-one	0	0.36657736
NuBBE_1714	O=c1c2c(oc3ccccc13)ccc1c2OCO1	[1,3]dioxolo[4,5-a]xanthen-11-one	Not found	0	0.36657736
NuBBE_375	O=C(N1CCCC1)/C=C/CCc1ccc2c(OCO2)c1	(E)-5-(1,3-benzodioxol-5-yl)-1-pyrrolidin-1-ylpent-2-en-1-one	(2E)-Piperamide-C5:1	0	0.34263992
NuBBE_399	c1(CSCc2ccccc2)ccccc1	benzylsulfanylmethylbenzene	Dibenzyl sulfide	0	0.34263992
NuBBE_400	c1(CSSCc2ccccc2)ccccc1	(benzyldisulfanyl)methylbenzene	Dibenzyl disulfide	0	0.34263992
NuBBE_733	C=CCc1cc2OCOc2cc1	5-prop-2-enyl-1,3-benzodioxole	safrole	0	0.34263992
NuBBE_1066	O=c1c2ccccc2nc2-c3c(CCn12)c1c([nH]3)cccc1	3,13,21-triazapentacyclo[11.8.0.02,10.04,9.015,20]henicosa-1(21),2(10),4,6,8,15,17,19-octaen-14-one	Rutaecarpine	0	0.34263992
NuBBE_1087	O=C(OC)c1coc(c2ccc3[nH]ccc3c2)c1	methyl 5-(1H-indol-5-yl)furan-3-carboxylate	Not found	0	0.34263992
NuBBE_1135	COCc1coc(c2ccc3[nH]ccc3c2)c1	5-[4-(methoxymethyl)furan-2-yl]-1H-indole	Not found	0	0.34263992
NuBBE_1437	O=c1cc(OC)c2c(n1C)c(ccc2)OC	4,8-dimethoxy-1-methylquinolin-2-one	Not found	0	0.34263992
NuBBE_1677	CCCCCC/C=C\CCCCCCCc1cc(O)ccc1	3-[(Z)-pentadec-8-enyl]phenol	Cardanol monoene	0	0.34263992
NuBBE_1963	O=c1c2c(oc3c1c(O)cc(c3)OC)cc(cc2C)OC	1-hydroxy-3,6-dimethoxy-8-methylxanthen-9-one	Lichexanthone	0	0.34263992
NuBBE_2226	C(=C)c1c(OC)cc(c(c1)OC)OC	1-ethenyl-2,4,5-trimethoxybenzene	2,4,5-Trimethoxystyrene	0	0.34263992
NuBBE_2402	O(C)c1cc2c(-c3c(CO2)c2c(o3)cc3c(c2)OCO3)cc1	16-methoxy-5,7,11,19-tetraoxapentacyclo[10.8.0.02,10.04,8.013,18]icosa-1(12),2,4(8),9,13(18),14,16-heptaene	Anhydropisatin	0	0.34263992
NuBBE_210	OC[C@@H](O)[C@H]([C@H](O)[C@H](O)CO)O	(2R,3R,4R,5R)-hexane-1,2,3,4,5,6-hexol	D-mannitol	0	0.3238354
NuBBE_254	Oc1c2c([C@H](O)CCC2=O)ccc1	(4R)-4,8-dihydroxy-3,4-dihydro-2H-naphthalen-1-one	Regiolone	0	0.30780706
NuBBE_670	O=c1cc[nH]c(=O)[nH]1	1H-pyrimidine-2,4-dione	uracil	0	0.30780706
NuBBE_1010	O=C1CC[C@H](O)c2cccc(O)c12	(4S)-4,8-dihydroxy-3,4-dihydro-2H-naphthalen-1-one	Isosclerone	0	0.30780706
NuBBE_594	C[C@H]1OC(=O)c2c(C1)ccc(O)c2O	(3R)-7,8-dihydroxy-3-methyl-3,4-dihydroisochromen-1-one	Not found	0	0.30678022
NuBBE_595	C[C@H]1OC(=O)c2c([C@H]1O)ccc(O)c2O	(3R,4R)-4,7,8-trihydroxy-3-methyl-3,4-dihydroisochromen-1-one	Not found	0	0.30678022
NuBBE_2052	Oc1c2c(cc(c1Cl)OC)cc(oc2=O)C	7-chloro-8-hydroxy-6-methoxy-3-methylisochromen-1-one	Not found	0	0.30678022
NuBBE_2	O=C(c1cc(O)c(cc1)OC/C=C(/CCC=C(C)C)\C)O	4-[(2E)-3,7-dimethylocta-2,6-dienoxy]-3-hydroxybenzoic acid	Not found	0	0.30136117
NuBBE_6	O[C@@H]1C[C@@](O)(C(=O)OC)C[C@@H](O)[C@@H]1OC(=O)/C=C/c1cc(O)c(O)cc1	methyl (3R,5R)-4-[(E)-3-(3,4-dihydroxyphenyl)prop-2-enoyl]oxy-1,3,5-trihydroxycyclohexane-1-carboxylate	Methyl 4-caffeoylquinate	0	0.30136117
NuBBE_18	O=C(N1CCC=CC1=O)/C=C\c1cc(OC)c(OC)c(OC)c1	1-[(Z)-3-(3,4,5-trimethoxyphenyl)prop-2-enoyl]-2,3-dihydropyridin-6-one	Not found	0	0.30136117
NuBBE_38	COc1cc(O)c2c(=O)cc(oc2c1[C@@H]1O[C@@H]([C@H]([C@H](O)[C@H]1O[C@@H]1O[C@H]([C@@H]([C@@H](O)[C@H]1O)O)C)O)CO)c1ccc(cc1)O	8-[(2S,3R,4S,5S,6R)-4,5-dihydroxy-6-(hydroxymethyl)-3-[(2S,3R,4R,5R,6S)-3,4,5-trihydroxy-6-methyloxan-2-yl]oxyoxan-2-yl]-5-hydroxy-2-(4-hydroxyphenyl)-7-methoxychromen-4-one	Isoswertisin 2''-rhamnoside	0	0.30136117
NuBBE_51	C[C@@H]1[C@@H](OC(=O)CCC)[C@H](OC(=O)C)[C@]23C(=C[C@H](OC)C[C@H]3[C@]1(C)C/C=C(\C=C)/C)[C@@H](OC(=O)CCC)O[C@H]2OC(=O)C	[(1S,3R,5R,6aS,7S,8S,9R,10R,10aS)-1,10-diacetyloxy-3-butanoyloxy-5-methoxy-7,8-dimethyl-7-[(2Z)-3-methylpenta-2,4-dienyl]-1,3,5,6,6a,8,9,10-octahydrobenzo[d][2]benzofuran-9-yl] butanoate	Not found	0	0.30136117
NuBBE_96	C=C[C@@H]1[C@@H](OC=C([C@@H]1C[C@H]1c2c(C[C@H](N1)C(=O)O)c1ccccc1[nH]2)C(=O)OC)O[C@@H]1O[C@@H]([C@H]([C@H](O)[C@H]1O)O)CO	Not found	2-acetylamino-3-[4-(2-acetylamino-2-carboxyethylsulfanylthiocarbonylamino)phenylthiocarbamoylsulfanyl]propionic acid	0	0.30136117
NuBBE_99	[C@H]12c3c(CC[N@@]1[C@H]([C@H]([C@H](C2)/C(=C/O)/C(=O)OC)C=C)O[C@@H]1O[C@@H]([C@H]([C@H](O)[C@H]1O)O)CO)c1ccccc1[nH]3	methyl (Z)-2-[(2S,3S,4S,12bS)-3-ethenyl-4-[(2S,3R,4S,5S,6R)-3,4,5-trihydroxy-6-(hydroxymethyl)oxan-2-yl]oxy-1,2,3,4,6,7,12,12b-octahydroindolo[2,3-a]quinolizin-2-yl]-3-hydroxyprop-2-enoate	Not found	0	0.30136117
NuBBE_102	C=C[C@@H]1[C@@H](OC=C([C@@H]1C[C@H]1c2c(CCN1)c1ccccc1[nH]2)C(=O)O)O[C@@H]1O[C@@H]([C@H]([C@H](O)[C@H]1O)O)CO	Not found	2-acetylamino-3-[4-(2-acetylamino-2-carboxyethylsulfanylthiocarbonylamino)phenylthiocarbamoylsulfanyl]propionic acid	0	0.30136117
NuBBE_137	Oc1ccc(/C=C/C(=O)O[C@H]2[C@H](O)[C@H](O)C[C@](C(=O)O)(O)C2)cc1O	(1S,3R,4R,5R)-3-[(E)-3-(3,4-dihydroxyphenyl)prop-2-enoyl]oxy-1,4,5-trihydroxycyclohexane-1-carboxylic acid	CHLOROGENIC ACID	0	0.30136117
NuBBE_192	O[C@H]1C=C(CO)[C@@H]2[C@H]1C(=CO[C@H]2O[C@@H]1O[C@H](CO)[C@@H](O)[C@H](O)[C@H]1O)C(=O)OC	methyl (1S,4aS,5S,7aS)-5-hydroxy-7-(hydroxymethyl)-1-[(2S,3R,4S,5S,6R)-3,4,5-trihydroxy-6-(hydroxymethyl)oxan-2-yl]oxy-1,4a,5,7a-tetrahydrocyclopenta[c]pyran-4-carboxylate	52613-28-2	0	0.30136117
NuBBE_205	OC(=O)C1=CO[C@H]([C@H]2[C@@H]1CC=C2CO)O[C@@H]1O[C@H](CO)[C@@H](O)[C@H](O)[C@H]1O	(1S,4aS,7aS)-7-(hydroxymethyl)-1-[(2S,3R,4S,5S,6R)-3,4,5-trihydroxy-6-(hydroxymethyl)oxan-2-yl]oxy-1,4a,5,7a-tetrahydrocyclopenta[c]pyran-4-carboxylic acid	Geniposidic acid	0	0.30136117
NuBBE_206	O=C(OC)C1=CO[C@H]([C@H]2[C@@H]1CC=C2CO)O[C@@H]1O[C@H](CO)[C@@H](O)[C@H](O)[C@H]1O	methyl (1S,4aS,7aS)-7-(hydroxymethyl)-1-[(2S,3R,4S,5S,6R)-3,4,5-trihydroxy-6-(hydroxymethyl)oxan-2-yl]oxy-1,4a,5,7a-tetrahydrocyclopenta[c]pyran-4-carboxylate	Geniposide	0	0.30136117
NuBBE_212	COc1c(c(OC)cc(/C=C/CO)c1)O[C@@H]1O[C@@H]([C@H]([C@H](O)[C@H]1O)O)CO	(2R,3S,4S,5R,6S)-2-(hydroxymethyl)-6-[4-[(E)-3-hydroxyprop-1-enyl]-2,6-dimethoxyphenoxy]oxane-3,4,5-triol	Syringin	0	0.30136117
NuBBE_213	COc1c(c(OC)cc(/C=C/C=O)c1)O[C@@H]1O[C@@H]([C@H]([C@H](O)[C@H]1O)O)CO	(E)-3-[3,5-dimethoxy-4-[(2S,3R,4S,5S,6R)-3,4,5-trihydroxy-6-(hydroxymethyl)oxan-2-yl]oxyphenyl]prop-2-enal	sinapaldehyde glucoside	0	0.30136117
NuBBE_233	C[C@@H]1[C@@H](OC(=O)CCC)[C@H](OC(=O)C)[C@]23C(=C[C@@H](O)C[C@H]3[C@]1(C)C/C=C(\C=C)/C)[C@@H](OC(=O)C)O[C@H]2OC(=O)C	[(1S,3R,5S,6aS,7S,8S,9R,10R,10aS)-1,3,10-triacetyloxy-5-hydroxy-7,8-dimethyl-7-[(2Z)-3-methylpenta-2,4-dienyl]-1,3,5,6,6a,8,9,10-octahydrobenzo[d][2]benzofuran-9-yl] butanoate	Not found	0	0.30136117
NuBBE_243	O[C@@H]1CC[C@@H]([C@@H]1O)OC(=O)/C=C/c1ccc(c(O)c1)O	[(1S,2R,3R)-2,3-dihydroxycyclopentyl] (E)-3-(3,4-dihydroxyphenyl)prop-2-enoate	Not found	0	0.30136117
NuBBE_251	Oc1cc(O)c(C=O)c(/C=C/C=C/C)c1	2,4-dihydroxy-6-[(1E,3E)-penta-1,3-dienyl]benzaldehyde	2,4-dihydro-6-[(1'E,3'E)-penta-1',3'-dienyl]-benzaldehyde	0	0.30136117
NuBBE_264	C=CC[C@]12C(=CC(=O)C(=C2)OC)O[C@@H](c2ccc3OCOc3c2)[C@H]1C	(2R,3S,3aS)-2-(1,3-benzodioxol-5-yl)-5-methoxy-3-methyl-3a-prop-2-enyl-2,3-dihydro-1-benzofuran-6-one	2-Epi-3a-epiburchellin	0	0.30136117
NuBBE_274	Oc1ccc(cc1OC)/C=C/C(=O)O[C@@H]1O[C@@H]([C@H]([C@@H]([C@H]1O)O)O)CO	[(2S,3R,4S,5S,6R)-3,4,5-trihydroxy-6-(hydroxymethyl)oxan-2-yl] (E)-3-(4-hydroxy-3-methoxyphenyl)prop-2-enoate	7196-71-6	0	0.30136117
NuBBE_279	Oc1c(C)c(C)c2O[C@@](CC/C=C(\C)/CC/C=C(\C(=O)O)/CCC=C(C)C)(C)C=Cc2c1	(2Z,6E)-9-[(2R)-6-hydroxy-2,7,8-trimethylchromen-2-yl]-6-methyl-2-(4-methylpent-3-enyl)nona-2,6-dienoic acid	Not found	0	0.30136117
NuBBE_289	Oc1c(C(=O)/C=C(\C)/CCC=C(C)C)cc(C(=O)O)cc1	3-[(2E)-3,7-dimethylocta-2,6-dienoyl]-4-hydroxybenzoic acid	Not found	0	0.30136117
NuBBE_311	N1[C@@H](C)[C@H](OC(=O)/C=C/c2ccc(O)cc2)CC[C@@H]1CCCCCCCCCCCCC(=O)C	[(2S,3R,6S)-2-methyl-6-(13-oxotetradecyl)piperidin-3-yl] (E)-3-(4-hydroxyphenyl)prop-2-enoate	Not found	0	0.30136117
NuBBE_312	N1[C@@H](C)[C@H](OC(=O)/C=C/c2ccc(O)c(OC)c2)CC[C@@H]1CCCCCCCCCCC(=O)C	[(2S,3R,6S)-2-methyl-6-(11-oxododecyl)piperidin-3-yl] (E)-3-(4-hydroxy-3-methoxyphenyl)prop-2-enoate	Not found	0	0.30136117
NuBBE_328	N1c2ccccc2[C@]2([C@H]3C[C@H]4[C@@H](C[N@@]3CC2)[C@@H](OC=C4C(=O)OC)C)C1=O	methyl (1S,4aS,5aR,6R,10aS)-1-methyl-2'-oxospiro[1,4a,5,5a,7,8,10,10a-octahydropyrano[3,4-f]indolizine-6,3'-1H-indole]-4-carboxylate	Uncarine F	0	0.30136117
NuBBE_332	O=C(C1=CO[C@@H]([C@@H]([C@@H]1CC(=O)O)[C@H](C)OC(=O)/C(=C/C)/C)O[C@@H]1O[C@@H]([C@H]([C@H](O)[C@H]1O)O)CO)OC	2-[(2R,3S,4S)-5-methoxycarbonyl-3-[(1S)-1-[(E)-2-methylbut-2-enoyl]oxyethyl]-2-[(2S,3R,4S,5S,6R)-3,4,5-trihydroxy-6-(hydroxymethyl)oxan-2-yl]oxy-3,4-dihydro-2H-pyran-4-yl]acetic acid	Not found	0	0.30136117
NuBBE_354	O=C(OC)c1cc(C[C@@H](O)C(C)(O)C)c(O)cc1	Not found	2-acetylamino-3-[4-(2-acetylamino-2-carboxyethylsulfanylthiocarbonylamino)phenylthiocarbamoylsulfanyl]propionic acid	0	0.30136117
NuBBE_357	Oc1c(C/C=C(\C)/CCC=C(C)C)cc(C(=O)O)cc1	3-[(2E)-3,7-dimethylocta-2,6-dienyl]-4-hydroxybenzoic acid	3-geranyl-4-hydroxybenzoic acid	0	0.30136117
NuBBE_362	Oc1ccc(cc1O)/C=C/C(=O)O[C@H]1[C@@H]([C@@H](C[C@](O)(C1)C(=O)OC)O)O	methyl (1S,3R,4R,5R)-3-[(E)-3-(3,4-dihydroxyphenyl)prop-2-enoyl]oxy-1,4,5-trihydroxycyclohexane-1-carboxylate	Methyl chlorogenate	0	0.30136117
NuBBE_420	OCC[C@H]1[C@H]([C@@H](OC=C1C(=O)O)O[C@@H]1O[C@@H]([C@H]([C@H](O)[C@H]1OC(=O)/C=C/c1cc(O)c(cc1)O)O)CO)C=C	(2S,3R,4S)-2-[(2S,3R,4S,5S,6R)-3-[(E)-3-(3,4-dihydroxyphenyl)prop-2-enoyl]oxy-4,5-dihydroxy-6-(hydroxymethyl)oxan-2-yl]oxy-3-ethenyl-4-(2-hydroxyethyl)-3,4-dihydro-2H-pyran-5-carboxylic acid	Not found	0	0.30136117
NuBBE_431	C[C@@H]1CC[C@]2(CC[C@@]3([C@]4(CC[C@H]5C(COC(=O)C)([C@H]([C@@H](C[C@@]5([C@H]4CC=C3[C@@H]2[C@]1(C)O)C)OC(=O)C)OC(=O)C)COC(=O)C)C)C)C	[(2R,3R,4aR,6aS,6bR,8aS,11R,12R,12aR,14aR,14bR)-2,3-diacetyloxy-4-(acetyloxymethyl)-12-hydroxy-6a,6b,8a,11,12,14b-hexamethyl-1,2,3,4a,5,6,7,8,9,10,11,12a,14,14a-tetradecahydropicen-4-yl]methyl acetate	Not found	0	0.30136117
NuBBE_435	[C@H]12C=C[C@]34[C@H](/C(=C/C)/C(=O)O3)O[C@H]([C@@H]14)OC=C2C(=O)OC	methyl (1S,4S,8R,10S,11Z,14S)-11-ethylidene-12-oxo-7,9,13-trioxatetracyclo[6.5.1.01,10.04,14]tetradeca-2,5-diene-5-carboxylate	Isoplumericin	0	0.30136117
NuBBE_442	O=C(C1=CO[C@H]([C@H]2[C@@H]1C=C[C@@]2(C(=O)OC)O)O[C@H]1[C@@H]([C@H]([C@@H]([C@H](O1)CO)O)O)O)OC	dimethyl (1S,4aS,7R,7aS)-7-hydroxy-1-[(2S,3R,4S,5S,6R)-3,4,5-trihydroxy-6-(hydroxymethyl)oxan-2-yl]oxy-4a,7a-dihydro-1H-cyclopenta[c]pyran-4,7-dicarboxylate	Not found	0	0.30136117
NuBBE_449	O[C@H]1[C@@H]2[C@@H](C)CC[C@@H]2C(=CO1)COC(=O)/C=C/c1ccc(O)c(O)c1	[(1R,4aS,7S,7aR)-1-hydroxy-7-methyl-1,4a,5,6,7,7a-hexahydrocyclopenta[c]pyran-4-yl]methyl (E)-3-(3,4-dihydroxyphenyl)prop-2-enoate	Not found	0	0.30136117
NuBBE_464	O[C@H]1[C@H]2OC(=O)[C@H]([C@H](c3ncccc3C(=O)OC[C@@]3(O[C@@]4([C@@]2(C)O)[C@H](OC(=O)C)[C@@H]3[C@@H](O)[C@@H](OC(=O)C)[C@@]4(COC(=O)C)[C@@H]1OC(=O)C)C)C)C	[(1R,3R,13R,14S,17R,18R,19S,20S,21S,22R,23S,24R,25S)-19,21,24-triacetyloxy-18,22,25-trihydroxy-3,13,14,25-tetramethyl-6,15-dioxo-2,5,16-trioxa-11-azapentacyclo[15.7.1.01,20.03,23.07,12]pentacosa-7(12),8,10-trien-20-yl]methyl acetate	Not found	0	0.30136117
NuBBE_470	C=C1[C@@H](O)[C@@H]2/C=C\C[C@@H](C)/C=C(/C)\[C@H](O)C(=O)/C=C/C(=O)[C@@]32[C@@H]([C@@H]1C)[C@@H](NC3=O)Cc1c[nH]c2ccccc12	Not found	2-acetylamino-3-[4-(2-acetylamino-2-carboxyethylsulfanylthiocarbonylamino)phenylthiocarbamoylsulfanyl]propionic acid	0	0.30136117
NuBBE_475	O=C(C1=CO[C@H]([C@H]2[C@@H]1C[C@@H]([C@@H]2C)OC(=O)C)OC(=O)C)OC	methyl (1S,4aS,6S,7R,7aS)-1,6-diacetyloxy-7-methyl-1,4a,5,6,7,7a-hexahydrocyclopenta[c]pyran-4-carboxylate	Not found	0	0.30136117
NuBBE_492	O=C1O[C@]2(C(=C1C(=O)[C@H](C)[C@H](OC(=O)[C@H](OC)c1ccccc1)C)C1=COC(=CC1=C(Cl)C2=O)/C=C/[C@@H](C)CC)C	[(2R,3R)-4-[(6aS)-5-chloro-6a-methyl-3-[(E,3S)-3-methylpent-1-enyl]-6,8-dioxofuro[2,3-h]isochromen-9-yl]-3-methyl-4-oxobutan-2-yl] (2R)-2-methoxy-2-phenylacetate	Not found	0	0.30136117
NuBBE_578	O=C1C=CC[C@@H](O1)/C=C/C[C@H](OC(=O)C)C[C@@H](OC(=O)C)/C=C/c1ccccc1	[(1E,4S,6R,7E)-6-acetyloxy-1-[(2R)-6-oxo-2,3-dihydropyran-2-yl]-8-phenylocta-1,7-dien-4-yl] acetate	Not found	0	0.30136117
NuBBE_582	O=C1C=CC[C@H](/C=C/C[C@H]2O[C@H](/C=C/c3ccccc3)[C@H]([C@@H](C2)OC(=O)C)OC(=O)C)O1	[(2R,3S,4R,6R)-3-acetyloxy-6-[(E)-3-[(2R)-6-oxo-2,3-dihydropyran-2-yl]prop-2-enyl]-2-[(E)-2-phenylethenyl]oxan-4-yl] acetate	Not found	0	0.30136117
NuBBE_637	O[C@H]1C=C2[C@@H](OC)O[C@H](OC(=O)C)[C@@]32[C@@H](O)[C@H](OC(=O)/C=C/C=C/CCCCC)[C@@H](C)[C@@](C)(CCC(=C)C=C)[C@@H]3C1	[(1R,3S,5R,6aS,7S,8S,9R,10R,10aS)-1-acetyloxy-5,10-dihydroxy-3-methoxy-7,8-dimethyl-7-(3-methylidenepent-4-enyl)-1,3,5,6,6a,8,9,10-octahydrobenzo[d][2]benzofuran-9-yl] (2E,4E)-deca-2,4-dienoate	Not found	0	0.30136117
NuBBE_640	[C@@H]12[C@@]3([C@@H](OC(=O)C)[C@H](OC(=O)/C=C/C=C/CCCCC)[C@@H](C)[C@@]1(C)CCC(=C)C=C)C(=C[C@H](OC(=O)C)C2)[C@@H](OC(=O)C)O[C@@H]3OC(=O)C	[(1R,3R,5R,6aS,7S,8S,9R,10R,10aS)-1,3,5,10-tetraacetyloxy-7,8-dimethyl-7-(3-methylidenepent-4-enyl)-1,3,5,6,6a,8,9,10-octahydrobenzo[d][2]benzofuran-9-yl] (2E,4E)-deca-2,4-dienoate	Not found	0	0.30136117
NuBBE_642	OC(=O)CCCCCCCCCCCCCCc1cc2OCOc2cc1	15-(1,3-benzodioxol-5-yl)pentadecanoic acid	Not found	0	0.30136117
NuBBE_674	O=C1C(=C2O[C@@]1(C[C@H]([C@H]1[C@H](/C=C/2\CO)OC(=O)C1=C)OC(=O)/C(=C\C)/C)C)Cc1c(c(C)cc(C(=O)C)c1O)O	Not found	2-acetylamino-3-[4-(2-acetylamino-2-carboxyethylsulfanylthiocarbonylamino)phenylthiocarbamoylsulfanyl]propionic acid	0	0.30136117
NuBBE_675	C[C@H](OC(=O)[C@H](OC)c1ccccc1)[C@H](C)C(=O)C1=C2C3=COC(=CC3=C(Cl)C(=O)[C@H]2OC1=O)/C=C/[C@@H](C)CC	[(2S,3S)-4-[(6aS)-5-chloro-3-[(E,3S)-3-methylpent-1-enyl]-6,8-dioxo-6aH-furo[2,3-h]isochromen-9-yl]-3-methyl-4-oxobutan-2-yl] (2R)-2-methoxy-2-phenylacetate	Not found	0	0.30136117
NuBBE_914	O=C(c1cccc(NC=O)c1O)N[C@H]1[C@H](OC(=O)[C@H](CCC(C)C)[C@H](O)[C@H](C)OC1=O)C	3-formamido-2-hydroxy-N-[(2R,3S,6S,7S,8R)-7-hydroxy-2,6-dimethyl-8-(3-methylbutyl)-4,9-dioxo-1,5-dioxonan-3-yl]benzamide	Not found	0	0.30136117
NuBBE_945	O=C1/C=C\[C@](C)(O)C[C@H](OC(=O)C(C)C)[C@H]2C(=C)C(=O)O[C@H]2/C=C/1\C	[(3aR,4S,6R,7Z,10E,11aS)-6-hydroxy-6,10-dimethyl-3-methylidene-2,9-dioxo-3a,4,5,11a-tetrahydrocyclodeca[b]furan-4-yl] 2-methylpropanoate	Not found	0	0.30136117
NuBBE_997	C[C@]12[C@H](CC(=O)[C@@H]1CC)[C@H]1CC[C@H]3[C@H](OC(=O)C)[C@H](OC(=O)C)[C@H](OC(=O)C)C[C@]3(C)[C@H]1CC2	[(2R,3R,4S,5R,8S,9S,10R,13S,14R,17R)-3,4-diacetyloxy-17-ethyl-10,13-dimethyl-16-oxo-1,2,3,4,5,6,7,8,9,11,12,14,15,17-tetradecahydrocyclopenta[a]phenanthren-2-yl] acetate	Not found	0	0.30136117
NuBBE_1031	O[C@@H]1[C@H](O[C@]([C@H]1O)(CO)OCCCC)CO	(2S,3S,4S,5R)-2-butoxy-2,5-bis(hydroxymethyl)oxolane-3,4-diol	n-Butyl |A-D-fructofuranoside	0	0.30136117
NuBBE_1082	O[C@@H]([C@H](c1c(OC)ccc(CCC(=O)O)c1O)O)C(C)(C)O	3-[2-hydroxy-4-methoxy-3-[(1S,2S)-1,2,3-trihydroxy-3-methylbutyl]phenyl]propanoic acid	Not found	0	0.30136117
NuBBE_1106	O=c1c2c(cccc2)n(O)c(=O)n1CCc1c[nH]c2c1c1c(cc2)OC(C)(C)C=C1	3-[2-(7,7-dimethyl-3H-pyrano[3,2-e]indol-1-yl)ethyl]-1-hydroxyquinazoline-2,4-dione	Not found	0	0.30136117
NuBBE_1136	OC[C@@]1(/C=C/c2ccc3[nH]ccc3c2)c2cc3c(cc[nH]3)cc2[C@@H](C=C(C)C)C1	[(5R,7S)-7-[(E)-2-(1H-indol-5-yl)ethenyl]-5-(2-methylprop-1-enyl)-5,6-dihydro-1H-cyclopenta[f]indol-7-yl]methanol	Not found	0	0.30136117
NuBBE_1139	CC(=C[C@@H]1C[C@@](c2c1cc1c(cc[nH]1)c2)(CO)/C=C/c1ccc2c(cc[nH]2)c1)C	[(5R,7S)-5-[(E)-2-(1H-indol-5-yl)ethenyl]-7-(2-methylprop-1-enyl)-6,7-dihydro-1H-cyclopenta[f]indol-5-yl]methanol	Not found	0	0.30136117
NuBBE_1143	O=c1ccc2cc3c(occ3)c(OC[C@@H](C(=C)C)O)c2o1	9-[(2R)-2-hydroxy-3-methylbut-3-enoxy]furo[3,2-g]chromen-7-one	Not found	0	0.30136117
NuBBE_1166	O[C@H]1[C@@H]([C@H](O[C@@H](Oc2cc(O)c3c(O[C@H](c4cc(O)c(cc4)OC)CC3=O)c2)[C@@H]1O)CO[C@@H]1O[C@@H](C)[C@H](O)[C@@H](O)[C@H]1O)O	(2S)-5-hydroxy-2-(3-hydroxy-4-methoxyphenyl)-7-[(2S,3R,4S,5S,6R)-3,4,5-trihydroxy-6-[[(2R,3R,4R,5R,6S)-3,4,5-trihydroxy-6-methyloxan-2-yl]oxymethyl]oxan-2-yl]oxy-2,3-dihydrochromen-4-one	hesperidin	0	0.30136117
NuBBE_1167	O[C@H]1[C@@H]([C@H](O[C@@H]([C@@H]1O)O[C@@]1(O[C@@H]([C@H]([C@@H]1O)O)CO)CO)CO)O	(2R,3R,4S,5S,6R)-2-[(2S,3S,4S,5R)-3,4-dihydroxy-2,5-bis(hydroxymethyl)oxolan-2-yl]oxy-6-(hydroxymethyl)oxane-3,4,5-triol	sucrose	0	0.30136117
NuBBE_1250	O=c1c2cc(O)c(c3oc(=O)c4c(c23)c(o1)c(O)c(O[C@@H]1O[C@H]([C@@H]([C@H]([C@H]1OC(=O)C)O)O)C)c4)O	[(2S,3R,4R,5R,6S)-4,5-dihydroxy-6-methyl-2-[(7,13,14-trihydroxy-3,10-dioxo-2,9-dioxatetracyclo[6.6.2.04,16.011,15]hexadeca-1(15),4,6,8(16),11,13-hexaen-6-yl)oxy]oxan-3-yl] acetate	Not found	0	0.30136117
NuBBE_1275	O=c1ccc2c(o1)cc1c(c2)[C@@H](O)[C@H](O)C(C)(C)O1	(3S,4R)-3,4-dihydroxy-2,2-dimethyl-3,4-dihydropyrano[3,2-g]chromen-8-one	CHEMBL5191516	0	0.30136117
NuBBE_1276	O=c1ccc2c(o1)c1c(cc2)OC([C@@H]([C@H]1O)OC(=O)CC(C)C)(C)C	[(9R,10S)-10-hydroxy-8,8-dimethyl-2-oxo-9,10-dihydropyrano[2,3-f]chromen-9-yl] 3-methylbutanoate	Not found	0	0.30136117
NuBBE_1281	O=c1oc2cc3c(c(OC(=O)CC(C)C)c2cc1)cco3	(7-oxofuro[3,2-g]chromen-4-yl) 3-methylbutanoate	Not found	0	0.30136117
NuBBE_1290	C[C@]12[C@H]([C@@H]3[C@@H]4[C@]([C@H]1CC(=O)OC)(C)C(=O)C=C[C@]4(CO3)C)O[C@@H]1C2=C(C)[C@@H](C1)c1ccoc1	methyl 2-[(1S,2R,4S,6R,9S,10S,11R,15R,18S)-6-(furan-3-yl)-7,9,11,15-tetramethyl-12-oxo-3,17-dioxapentacyclo[9.6.1.02,9.04,8.015,18]octadeca-7,13-dien-10-yl]acetate	Not found	0	0.30136117
NuBBE_1344	COc1c2c(ccc1)c1c(c(=O)n2COC(=O)C)C=CC(O1)(C)C	(7-methoxy-2,2-dimethyl-5-oxopyrano[3,2-c]quinolin-6-yl)methyl acetate	Not found	0	0.30136117
NuBBE_1366	O=C1C[C@@]2(O)[C@@]3(O)[C@@H]([C@]4(C)[C@]5(O)C[C@@]([C@H]([C@@H]([C@H]35)O)O)(C)[C@@H]4[C@H](C(=O)OC)O)CC[C@]2(C)[C@H](c2cocc2)O1	methyl (2R)-2-[(1R,2R,5R,6S,10S,11R,12S,13R,14R,15S,17S,18S)-6-(furan-3-yl)-10,11,13,14,17-pentahydroxy-1,5,15-trimethyl-8-oxo-7-oxapentacyclo[13.2.1.02,11.05,10.012,17]octadecan-18-yl]-2-hydroxyacetate	Not found	0	0.30136117
NuBBE_1370	O=C(OC(C)(C)C)C[C@]1(O)c2ccccc2-c2ccccc2C1=O	tert-butyl 2-[(9S)-9-hydroxy-10-oxophenanthren-9-yl]acetate	Not found	0	0.30136117
NuBBE_1432	CC(=CC[C@]1(OC)[C@H](OC(=O)C)CCc2c1nc1occc1c2OC)C	[(7R,8R)-4,8-dimethoxy-8-(3-methylbut-2-enyl)-6,7-dihydro-5H-furo[2,3-b]quinolin-7-yl] acetate	Not found	0	0.30136117
NuBBE_1619	O(C/C=C(/C[C@@H](C=C(C)C)O)\C)c1cc2c(cc1)ccc(=O)o2	7-[(2E,5S)-5-hydroxy-3,7-dimethylocta-2,6-dienoxy]chromen-2-one	Not found	0	0.30136117
NuBBE_1635	C[C@]12[C@@]34[C@](C)([C@@H](OC(=O)[C@@H]3O4)c3ccoc3)CC[C@@H]1[C@](/C=C/C(=O)OC)(C)[C@@]1(C(=O)[C@@H]2O)C(O1)(C)C	methyl (E)-3-[(1S,2S,3R,5S,6R,7R,10S,11S,14R)-11-(furan-3-yl)-3-hydroxy-2,3',3',6,10-pentamethyl-4,13-dioxospiro[12,15-dioxatetracyclo[8.5.0.01,14.02,7]pentadecane-5,2'-oxirane]-6-yl]prop-2-enoate	Not found	0	0.30136117
NuBBE_1639	Cc1c2c(cc(c1)OC(=O)C)CC[C@@](O2)(CC/C=C(/CC/C=C(/CCC=C(C)C)\C(=O)O)\C)C	(2Z,6E)-9-[(2S)-6-acetyloxy-2,8-dimethyl-3,4-dihydrochromen-2-yl]-6-methyl-2-(4-methylpent-3-enyl)nona-2,6-dienoic acid	Not found	0	0.30136117
NuBBE_1651	C(C=C(C)C)c1c2c(C[C@H](O2)[C@@](CCC=C(C)C)(C)O)cc(c1)C(=O)O	(2S)-2-[(2S)-2-hydroxy-6-methylhept-5-en-2-yl]-7-(3-methylbut-2-enyl)-2,3-dihydro-1-benzofuran-5-carboxylic acid	Not found	0	0.30136117
NuBBE_1699	C(OC(=O)C)[C@@]12[C@]34[C@@H](OC(=O)C)[C@H]([C@@H]([C@H]1OC(=O)C)OC(=O)C)[C@](O3)(C)COC(=O)c1c([C@@H]([C@@H](C(=O)O[C@@H]([C@]4(C)O)[C@H]([C@H]2OC(=O)c2ccccc2)O)C)C)nccc1	[(1R,3R,13R,14S,17R,18S,19S,20S,21S,22S,23S,24S,25S)-21,22,24-triacetyloxy-20-(acetyloxymethyl)-18,25-dihydroxy-3,13,14,25-tetramethyl-6,15-dioxo-2,5,16-trioxa-11-azapentacyclo[15.7.1.01,20.03,23.07,12]pentacosa-7(12),8,10-trien-19-yl] benzoate	Not found	0	0.30136117
NuBBE_1762	CO[C@]12[C@@H](c3ccc4OCOc4c3)[C@H](C)[C@](CC=C)(CC(=O)[C@@H]1O)[C@H]2O	(1S,2R,5S,6S,7R,8R)-7-(1,3-benzodioxol-5-yl)-2,8-dihydroxy-1-methoxy-6-methyl-5-prop-2-enylbicyclo[3.2.1]octan-3-one	Not found	0	0.30136117
NuBBE_1764	CO[C@]12[C@@H](c3ccc4OCOc4c3)[C@H](C)[C@](CC=C)(C[C@@H](OC)[C@@H]1O)[C@H]2O	(1S,2S,3R,5S,6S,7R,8R)-7-(1,3-benzodioxol-5-yl)-1,3-dimethoxy-6-methyl-5-prop-2-enylbicyclo[3.2.1]octane-2,8-diol	Not found	0	0.30136117
NuBBE_1778	Oc1c2[C@@H](O[C@@H](C)C(=O)c2cc2cc(O)cc(O[C@H]3[C@H](O)[C@@H](O)[C@H](O)[C@@H](CO)O3)c12)C	(1S,3S)-7,10-dihydroxy-1,3-dimethyl-9-[(2S,3R,4S,5S,6R)-3,4,5-trihydroxy-6-(hydroxymethyl)oxan-2-yl]oxy-1H-benzo[g]isochromen-4-one	Not found	0	0.30136117
NuBBE_1819	Oc1cc(O[C@H]2[C@H](O)[C@@H](O)[C@H](O)[C@@H](CO)O2)c2c(O)c(c(cc2c1)C)C(=O)C	1-[1,6-dihydroxy-3-methyl-8-[(2S,3R,4S,5S,6R)-3,4,5-trihydroxy-6-(hydroxymethyl)oxan-2-yl]oxynaphthalen-2-yl]ethanone	23566-96-3	0	0.30136117
NuBBE_2041	C(C=C)[C@]12C(=CC(=O)C(=C1)OC)O[C@@H]([C@H]2C)c1cc(OC)c(c(c1)OC)OC	(2S,3S,3aR)-5-methoxy-3-methyl-3a-prop-2-enyl-2-(3,4,5-trimethoxyphenyl)-2,3-dihydro-1-benzofuran-6-one	Not found	0	0.30136117
NuBBE_2043	O(C)[C@@]12[C@H](C)[C@H]([C@@H](C1=O)C(=O)C(=C2)CC=C)c1cc(OC)c(c(c1)OC)OC	(1R,5R,6R,7R)-5-methoxy-6-methyl-3-prop-2-enyl-7-(3,4,5-trimethoxyphenyl)bicyclo[3.2.1]oct-3-ene-2,8-dione	Not found	0	0.30136117
NuBBE_2296	C=CC[C@@]12C=C(OC)C(=O)[C@@](OC)([C@H]1O)[C@@H]([C@H]2C)c1cc2OCOc2cc1	(1S,5R,6R,7S,8S)-7-(1,3-benzodioxol-5-yl)-8-hydroxy-1,3-dimethoxy-6-methyl-5-prop-2-enylbicyclo[3.2.1]oct-3-en-2-one	Not found	0	0.30136117
NuBBE_2341	COc1c2OCOc2cc([C@H]2OC3=CC(=O)[C@](C=C3[C@@H]2C)(CC=C)OC)c1	(2S,3S,5R)-5-methoxy-2-(7-methoxy-1,3-benzodioxol-5-yl)-3-methyl-5-prop-2-enyl-2,3-dihydro-1-benzofuran-6-one	Not found	0	0.30136117
NuBBE_253	Oc1c2c([C@H](O)[C@H](O)CC2=O)ccc1	(3R,4S)-3,4,8-trihydroxy-3,4-dihydro-2H-naphthalen-1-one	Cis-4-hydroxy-6-deoxyscytalone	0	0.2977037
NuBBE_1171	O=c1n(C)ccc(OC)c1C#N	4-methoxy-1-methyl-2-oxopyridine-3-carbonitrile	RICININE	0	0.2912324
NuBBE_17	Oc1c(C)nc(CCCCCCC(=O)CCCCCO)cc1	1-hydroxy-12-(5-hydroxy-6-methylpyridin-2-yl)dodecan-6-one	1-hydroxy-12-(5-hydroxy-6-methylpyridin-2-yl)dodecan-6-one	0	0.2859747
NuBBE_23	O=C(NCC(C)C)/C=C/CCc1cc2OCOc2cc1	(E)-5-(1,3-benzodioxol-5-yl)-N-(2-methylpropyl)pent-2-enamide	4,5-Dihydropiperlonguminine	0	0.2859747
NuBBE_28	O=C(N1CCCCC1)CCCCc1cc2OCOc2cc1	5-(1,3-benzodioxol-5-yl)-1-piperidin-1-ylpentan-1-one	Tetrahydropiperine	0	0.2859747
NuBBE_81	O=C(N1CCCC1)CCCCc1ccc2c(OCO2)c1	5-(1,3-benzodioxol-5-yl)-1-pyrrolidin-1-ylpentan-1-one	Not found	0	0.2859747
NuBBE_87	O=C1C(=C(C)C2=CC=C3[C@]4(CC[C@]5(C)[C@H](C[C@](C)(C(=O)OC)CC5)[C@@]4(C)CC[C@@]3(C)C2=C1)C)O	methyl (2R,4aS,6aR,6aS,14aR,14bS)-10-hydroxy-2,4a,6a,6a,9,14a-hexamethyl-11-oxo-1,3,4,5,6,13,14,14b-octahydropicene-2-carboxylate	Not found	0	0.2859747
NuBBE_149	OC(=O)c1ccc2OC(C)(C=Cc2c1)C	2,2-dimethylchromene-6-carboxylic acid	2,2-Dimethyl-2H-chromene-6-carboxylic acid	0	0.2859747
NuBBE_151	O=C(OC)c1cc(O)c2OC(C)(C)C=Cc2c1	methyl 8-hydroxy-2,2-dimethylchromene-6-carboxylate	Not found	0	0.2859747
NuBBE_152	CC1(C)Oc2c(CC=C(C)C)cc(C(=O)OC)cc2C=C1	methyl 2,2-dimethyl-8-(3-methylbut-2-enyl)chromene-6-carboxylate	Not found	0	0.2859747
NuBBE_157	O=C(OC)c1cc(O)c2OC(C)(C)CCc2c1	methyl 8-hydroxy-2,2-dimethyl-3,4-dihydrochromene-6-carboxylate	Not found	0	0.2859747
NuBBE_158	O=C(OC)c1cc(CC=C(C)C)c2OC(C)(C)CCc2c1	methyl 2,2-dimethyl-8-(3-methylbut-2-enyl)-3,4-dihydrochromene-6-carboxylate	Not found	0	0.2859747
NuBBE_159	CC1(C)Oc2c(OC(=O)C)cc(C(=O)OC)cc2C=C1	methyl 8-acetyloxy-2,2-dimethylchromene-6-carboxylate	Not found	0	0.2859747
NuBBE_163	COc1cc2c([C@]34C[C@@H](O)C=CC3=CC[N@]4C[C@H]2O)cc1OC	(2R,9S,13bS)-11,12-dimethoxy-2,6,8,9-tetrahydro-1H-indolo[7a,1-a]isoquinoline-2,9-diol	(+)-11alpha-hydroxyerytravine	0	0.2859747
NuBBE_189	O[C@H]1[C@H](C(C)([C@H]2[C@](C1)(C)[C@H]1[C@]3(CC2)C[C@@](C)(O)[C@@H](CC1)C3)C)O	(1S,4R,6S,7R,9S,10R,13S,14R)-5,5,9,14-tetramethyltetracyclo[11.2.1.01,10.04,9]hexadecane-6,7,14-triol	Not found	0	0.2859747
NuBBE_573	CC1=C[C@]2(O)/C(=C/[C@](O)(C)CC[C@H]3[C@H](C3(C)C)C[C@@H](C)C2=O)/C1=O	(1S,3R,5R,7S,10S,11Z)-1,10-dihydroxy-3,6,6,10,14-pentamethyltricyclo[10.3.0.05,7]pentadeca-11,14-diene-2,13-dione	Not found	0	0.2859747
NuBBE_606	C[C@@]12[C@]3(CC[C@@H]4C(C)([C@H](CC[C@]4([C@@H]3CC[C@H]1[C@@H]1[C@](C)(CC2)CC[C@H]1C(=C)C)C)OC(=O)CCc1ccccc1)C)C	[(1R,3aS,5aS,5bS,7aS,9S,11aS,11bS,13aS,13bR)-3a,5a,5b,8,8,11a-hexamethyl-1-prop-1-en-2-yl-1,2,3,4,5,6,7,7a,9,10,11,11b,12,13,13a,13b-hexadecahydrocyclopenta[a]chrysen-9-yl] 3-phenylpropanoate	Not found	0	0.2859747
NuBBE_612	C[C@]12[C@H]([C@H]3[C@@H](NC(=O)[C@]43[C@H](OC(=O)C)[C@H]3[C@@H]([C@@](O)(C(=O)[C@H](C/C=C\[C@@H]4[C@H]1O2)C)C)O3)Cc1ccccc1)C	[(1S,2S,3S,5S,6R,8S,10Z,12S,13R,15S,16S,17R,18S)-18-benzyl-6-hydroxy-6,8,15,16-tetramethyl-7,20-dioxo-4,14-dioxa-19-azapentacyclo[10.8.0.01,17.03,5.013,15]icos-10-en-2-yl] acetate	Not found	0	0.2859747
NuBBE_648	CC(=C)[C@@H]1Cc2c(O1)cc1oc(=O)ccc1c2	(2S)-2-prop-1-en-2-yl-2,3-dihydrofuro[3,2-g]chromen-7-one	Not found	0	0.2859747
NuBBE_661	O=c1oc2c(c(OC)ccc2cc1)[C@@H]1O[C@H]1C(C)C	7-methoxy-8-[(2S,3S)-3-propan-2-yloxiran-2-yl]chromen-2-one	Not found	0	0.2859747
NuBBE_662	COc1ccc2c(c1CC=C(C)C)oc(=O)cc2	7-methoxy-8-(3-methylbut-2-enyl)chromen-2-one	Osthole	0	0.2859747
NuBBE_672	C[C@@H]1OC(=O)c2c(C1)cccc2OC	(3S)-8-methoxy-3-methyl-3,4-dihydroisochromen-1-one	Not found	0	0.2859747
NuBBE_910	C([C@@]1(O)C(=O)N(C)CC(=O)N1)c1ccc(cc1)OCC=C(C)C	(3R)-3-hydroxy-1-methyl-3-[[4-(3-methylbut-2-enoxy)phenyl]methyl]piperazine-2,5-dione	Not found	0	0.2859747
NuBBE_911	C(=C\1/C(=O)N(C)[C@@H](C(=O)N1C)SC)\c1ccc(cc1)OCC=C(C)C	(3Z,6R)-1,4-dimethyl-3-[[4-(3-methylbut-2-enoxy)phenyl]methylidene]-6-methylsulfanylpiperazine-2,5-dione	Not found	0	0.2859747
NuBBE_949	OC(=O)CCc1ccccc1	3-phenylpropanoic acid	hydrocinnamic acid	0	0.2859747
NuBBE_950	OC(=O)CC/C=C\CCCc1ccccc1	(Z)-8-phenyloct-4-enoic acid	Not found	0	0.2859747
NuBBE_969	CC(C)(O)[C@H]1C[C@@H](C(=C)C)[C@](COC(=O)C)(C=C)CC1	[(1R,2S,4R)-1-ethenyl-4-(2-hydroxypropan-2-yl)-2-prop-1-en-2-ylcyclohexyl]methyl acetate	Not found	0	0.2859747
NuBBE_970	CC(O)([C@H]1CC[C@H](CCCC(=C)[C@H](C1)O)CO)C	(1S,6S,9S)-6-(hydroxymethyl)-9-(2-hydroxypropan-2-yl)-2-methylidenecyclodecan-1-ol	Not found	0	0.2859747
NuBBE_1024	CC1(C)Oc2c(c(OC)c(CCC(=O)O)cc2)C=C1	3-(5-methoxy-2,2-dimethylchromen-6-yl)propanoic acid	Not found	0	0.2859747
NuBBE_1084	C[C@@H](CCCC(C)C)CCc1c(O)c(CCC(C)C)cc(C(=O)O)c1	3-[(3S)-3,7-dimethyloctyl]-4-hydroxy-5-(3-methylbutyl)benzoic acid	Not found	0	0.2859747
NuBBE_1086	[nH]1c2ccc([C@H]3[C@H](CC=C(C)C)C(=C)CO3)cc2cc1	5-[(2R,3R)-3-(3-methylbut-2-enyl)-4-methylideneoxolan-2-yl]-1H-indole	Not found	0	0.2859747
NuBBE_1100	O=c1c2c(occ2)n(C)c2c3c(OC(C)(C)C=C3)ccc12	5,5,17-trimethyl-6,15-dioxa-17-azatetracyclo[8.7.0.02,7.012,16]heptadeca-1(10),2(7),3,8,12(16),13-hexaen-11-one	Not found	0	0.2859747
NuBBE_1108	C/C(=C\Cc1c(OC)c2c(n(C)c1=O)cccc2)/CC[C@@H](O)C(O)(C)C	3-[(E,6R)-6,7-dihydroxy-3,7-dimethyloct-2-enyl]-4-methoxy-1-methylquinolin-2-one	Not found	0	0.2859747
NuBBE_1165	CC(=CCc1c(OC)c2c(n(C)c1=O)cccc2)C	4-methoxy-1-methyl-3-(3-methylbut-2-enyl)quinolin-2-one	Not found	0	0.2859747
NuBBE_1241	O=c1oc2cc3c(C[C@@H](C(C)(O)C)O3)cc2cc1	(2S)-2-(2-hydroxypropan-2-yl)-2,3-dihydrofuro[3,2-g]chromen-7-one	Marmesin	0	0.2859747
NuBBE_1246	O=c1c(OC)c(CCCCCCCCCCC(C)(O)C)[nH]c2ccccc12	2-(11-hydroxy-11-methyldodecyl)-3-methoxy-1H-quinolin-4-one	Not found	0	0.2859747
NuBBE_1261	O=C1C(=C2O[C@H](C)[C@@H](C)C(=O)C2=C(OC)[C@@]1(CC=C(C)C)C[C@@H](CCC(=C)C)C(=C)C)[C@@H](CCC)CC(=O)OC	methyl (3S)-3-[(2R,3R,6R)-5-methoxy-2,3-dimethyl-6-(3-methylbut-2-enyl)-6-[(2R)-5-methyl-2-prop-1-en-2-ylhex-5-enyl]-4,7-dioxo-2,3-dihydrochromen-8-yl]hexanoate	Not found	0	0.2859747
NuBBE_1296	Cc1c2c(CC[C@](O2)(CCC[C@@H](CCC[C@@H](CCCC(C)C)C)C)C)c(c(c1C)O)C	(2R)-2,5,7,8-tetramethyl-2-[(4R,8R)-4,8,12-trimethyltridecyl]-3,4-dihydrochromen-6-ol	VITAMIN E	0	0.2859747
NuBBE_1337	O(C/C=C(/CCC=C(C)C)\C)c1cc2oc(=O)ccc2cc1	7-[(2E)-3,7-dimethylocta-2,6-dienoxy]chromen-2-one	Auraptene	0	0.2859747
NuBBE_1346	O=C(O[C@H]1C[C@H](C(C)C)C=CC1=C)Cc1ccccc1	[(1S,5R)-2-methylidene-5-propan-2-ylcyclohex-3-en-1-yl] 2-phenylacetate	Not found	0	0.2859747
NuBBE_1516	C[C@@]12[C@H]3[C@H]([C@@H]4[C@@](CC3)(C)[C@H](C(=O)C4)CC)CC[C@@H]1[C@@H](O)[C@@H]([C@@H](C2)O)O	(2R,3R,4R,5S,8R,9R,10R,13S,14R,17R)-17-ethyl-2,3,4-trihydroxy-10,13-dimethyl-1,2,3,4,5,6,7,8,9,11,12,14,15,17-tetradecahydrocyclopenta[a]phenanthren-16-one	Not found	0	0.2859747
NuBBE_1517	O=c1c2c([nH]c(c1)CCCCCCCCC)cccc2	2-nonyl-1H-quinolin-4-one	2-Nonylquinolin-4(1h)-One	0	0.2859747
NuBBE_1522	C[C@]12[C@]34[C@](C3)([C@@H](CC4)[C@@H]3C[C@@H](O[C@@H]3O)[C@@H](C(C)(C)O)O)CC[C@@H]1[C@]1(C)[C@@H](C[C@H]2O)C(C)(C)[C@H](CC1)OC(=O)c1c(NC)cccc1	[(1S,2R,3R,5R,7S,10S,11R,14R,15S)-15-[(2S,3S,5R)-5-[(1S)-1,2-dihydroxy-2-methylpropyl]-2-hydroxyoxolan-3-yl]-3-hydroxy-2,6,6,10-tetramethyl-7-pentacyclo[12.3.1.01,14.02,11.05,10]octadecanyl] 2-(methylamino)benzoate	Not found	0	0.2859747
NuBBE_1527	Oc1ccc(C(=O)CC2=CCCNC2=O)cc1	5-[2-(4-hydroxyphenyl)-2-oxoethyl]-2,3-dihydro-1H-pyridin-6-one	3-(2-(4-hydroxyphenyl)-2-oxoethyl)-5,6-dihydropyridin-2(1h)-one	0	0.2859747
NuBBE_1587	C[C@]12[C@H]3[C@H]([C@H](C[C@H]1C(C)(C)CCC2)OC(=O)C)[C@@H](C)c1c(C3)occ1	[(4aS,6S,6aR,7R,11aR,11bS)-4,4,7,11b-tetramethyl-1,2,3,4a,5,6,6a,7,11,11a-decahydronaphtho[2,1-f][1]benzofuran-6-yl] acetate	Not found	0	0.2859747
NuBBE_1638	Cc1c2c(CC[C@@](O2)(CC/C=C(/CC/C=C(/CCC=C(C)C)\C(=O)OC)\C)C)cc(c1)O	methyl (2Z,6E)-9-[(2S)-6-hydroxy-2,8-dimethyl-3,4-dihydrochromen-2-yl]-6-methyl-2-(4-methylpent-3-enyl)nona-2,6-dienoate	Not found	0	0.2859747
NuBBE_1641	CC(=CCC/C(=C/CC/C(=C/CC[C@@]1(C)Oc2c(C)cc(O)c(Oc3cc(C)c4O[C@](CC/C=C(\C)/CC/C=C(\C)/CCC=C(C)C)(C)CCc4c3)c2CC1)/C)/C)C	(2R)-5-[[(2S)-2,8-dimethyl-2-[(3E,7E)-4,8,12-trimethyltrideca-3,7,11-trienyl]-3,4-dihydrochromen-6-yl]oxy]-2,8-dimethyl-2-[(3E,7E)-4,8,12-trimethyltrideca-3,7,11-trienyl]-3,4-dihydrochromen-6-ol	Not found	0	0.2859747
NuBBE_1676	CCCCCCCCCCCCCCCc1cccc(O)c1	3-pentadecylphenol	3-Pentadecylphenol	0	0.2859747
NuBBE_1688	CCC/C=C\C/C=C/CCCCCCCc1cc(O)cc(O)c1	Not found	2-acetylamino-3-[4-(2-acetylamino-2-carboxyethylsulfanylthiocarbonylamino)phenylthiocarbamoylsulfanyl]propionic acid	0	0.2859747
NuBBE_1729	C[C@@]12[C@H]([C@@]3(C)[C@H](CC1)C(C)(C)[C@@H](CC3)OC(=O)C)CC[C@H]1[C@]2(C)CC[C@@H]1[C@@]1(C)O[C@@H](CC1)C(OC(=O)C)(C)C	[(3R,5S,8S,9S,10S,13R,14S,17S)-17-[(2S,5S)-5-(2-acetyloxypropan-2-yl)-2-methyloxolan-2-yl]-4,4,8,10,14-pentamethyl-2,3,5,6,7,9,11,12,13,15,16,17-dodecahydro-1H-cyclopenta[a]phenanthren-3-yl] acetate	Not found	0	0.2859747
NuBBE_1760	O=C(OC)c1cc(CC=C(C)C)c2O[C@@H](Cc2c1)[C@@](C)(O)CCC=C(C)C	methyl (2S)-2-[(2S)-2-hydroxy-6-methylhept-5-en-2-yl]-7-(3-methylbut-2-enyl)-2,3-dihydro-1-benzofuran-5-carboxylate	Not found	0	0.2859747
NuBBE_1786	C(=O)(C)N1[C@@H]2[C@@]3(c4c1cccc4)[C@H]1[N@](CC3)CC3=CCO[C@H]([C@H]2[C@@H]3C1)O	Not found	2-acetylamino-3-[4-(2-acetylamino-2-carboxyethylsulfanylthiocarbonylamino)phenylthiocarbamoylsulfanyl]propionic acid	0	0.2859747
NuBBE_1789	C([C@H](CO)O)[C@H]1C[C@H](OC1=O)CCCCCCCCC=C	(3S,5R)-5-dec-9-enyl-3-[(2R)-2,3-dihydroxypropyl]oxolan-2-one	RUBRENOLIDE	0	0.2859747
NuBBE_1810	COOCCCCCCCCCOOC	1,9-bis(methylperoxy)nonane	Not found	0	0.2859747
NuBBE_1896	COCc1ccc(C)c2C[C@H](C(C)(O)C)[C@@H](O)C(=O)c12	(2R,3S)-2-hydroxy-3-(2-hydroxypropan-2-yl)-8-(methoxymethyl)-5-methyl-3,4-dihydro-2H-naphthalen-1-one	Emmotin A	0	0.2859747
NuBBE_1897	CC(O)([C@@H]1[C@H](C(=O)c2c(c(CO)ccc2COC)C1)O)C	(2R,3S)-2-hydroxy-5-(hydroxymethyl)-3-(2-hydroxypropan-2-yl)-8-(methoxymethyl)-3,4-dihydro-2H-naphthalen-1-one	Not found	0	0.2859747
NuBBE_1961	CC[C@H]1[C@H]2c3c4ccccc4[nH]c3C(=C)[C@@H]1CCN2C	(1S,12R,16R)-16-ethyl-15-methyl-11-methylidene-9,15-diazatetracyclo[10.3.1.02,10.03,8]hexadeca-2(10),3,5,7-tetraene	Not found	0	0.2859747
NuBBE_2060	O=c1oc2c(OC)c(OC[C@@H]3OC3(C)C)c(cc2cc1)OC	7-[[(2S)-3,3-dimethyloxiran-2-yl]methoxy]-6,8-dimethoxychromen-2-one	Not found	0	0.2859747
NuBBE_2093	CC(C)(O)CNC(=O)/C=C/C=C/c1ccc2OCOc2c1	(2E,4E)-5-(1,3-benzodioxol-5-yl)-N-(2-hydroxy-2-methylpropyl)penta-2,4-dienamide	Not found	0	0.2859747
NuBBE_2094	COc1ccc(C/C=C/C=C/C(=O)NCC(C)C)cc1	(2E,4E)-6-(4-methoxyphenyl)-N-(2-methylpropyl)hexa-2,4-dienamide	Piperovatine	0	0.2859747
NuBBE_2146	OC(=O)CCCCCCC/C=C\C/C=C\CCCCC	(9Z,12Z)-octadeca-9,12-dienoic acid	linoleic acid	0	0.2859747
NuBBE_2171	CC1(Oc2c(C=C1)cc(cc2)[C@@H]1CC(=O)c2ccc3c(C=CC(C)(C)O3)c2O1)C	(2S)-2-(2,2-dimethylchromen-6-yl)-8,8-dimethyl-2,3-dihydropyrano[2,3-f]chromen-4-one	Not found	0	0.2859747
NuBBE_2304	c1(cccc2[C@]34[C@@H]5[C@@]6(CC[C@@]3(N(c12)C(=O)C)CCC6)CCC[N@]5CC4)O	1-[(1S,9R,16R,22S)-4-hydroxy-2,12-diazahexacyclo[14.3.2.19,12.01,9.03,8.016,22]docosa-3(8),4,6-trien-2-yl]ethanone	Not found	0	0.2859747
NuBBE_2359	CC(C)c1c(O)ccc2c1CC[C@H]1[C@]2(C)CCC[C@@]1(C(=O)O)C	(1S,4aS,10aS)-7-hydroxy-1,4a-dimethyl-8-propan-2-yl-2,3,4,9,10,10a-hexahydrophenanthrene-1-carboxylic acid	Not found	0	0.2859747
NuBBE_2365	CC[C@@H]1[C@H]2c3c(C(=C)[C@@H]1CCN2C)[nH]c1c3cccc1	(1S,12R,16S)-16-ethyl-15-methyl-11-methylidene-9,15-diazatetracyclo[10.3.1.02,10.03,8]hexadeca-2(10),3,5,7-tetraene	Not found	0	0.2859747
NuBBE_2383	C1([C@@H]2[C@@](C(O)O)(c3c(c(OC)c(cc3CC2)C(C)C)OC)CCC1)(C)C	[(4aR,10aR)-5,6-dimethoxy-1,1-dimethyl-7-propan-2-yl-2,3,4,9,10,10a-hexahydrophenanthren-4a-yl]methanediol	Not found	0	0.2859747
NuBBE_2390	C[C@@]12[C@H]([C@](C(=O)O)(C)CCC1)CCC(=C)[C@@H]2CC[C@@H](CCO)C	(1S,4aR,5S,8aR)-5-[(3S)-5-hydroxy-3-methylpentyl]-1,4a-dimethyl-6-methylidene-3,4,5,7,8,8a-hexahydro-2H-naphthalene-1-carboxylic acid	Imbricatolic Acid	0	0.2859747
NuBBE_2410	C/C=C/1\CN(C)[C@H]2Cc3c([nH]c4ccccc34)[C@@H](c3c(OC)ccc4c5CC[N@@]6C[C@H]7C[C@H](CC)[C@@H]6[C@@H](C7)c5[nH]c34)C[C@@H]1[C@H]2C(=O)OC	Not found	2-acetylamino-3-[4-(2-acetylamino-2-carboxyethylsulfanylthiocarbonylamino)phenylthiocarbamoylsulfanyl]propionic acid	0	0.2859747
NuBBE_2412	C(CCCCCCCCCCCCCCCCCC[C@H]1[C@@H](O)[C@@H](OC1=O)C)c1cc2c(cc1)OCO2	(3S,4R,5S)-3-[19-(1,3-benzodioxol-5-yl)nonadecyl]-4-hydroxy-5-methyloxolan-2-one	Not found	0	0.2859747
NuBBE_112	O=C(C1=CO[C@H]([C@@H]([C@@H]1CC(=O)O)[C@@H](C)OC(=O)C)O[C@H]1[C@@H]([C@H]([C@@H]([C@H](O1)COC(=O)C)O)O)O)OC	2-[(2S,3S,4S)-3-[(1R)-1-acetyloxyethyl]-2-[(2S,3R,4S,5S,6R)-6-(acetyloxymethyl)-3,4,5-trihydroxyoxan-2-yl]oxy-5-methoxycarbonyl-3,4-dihydro-2H-pyran-4-yl]acetic acid	Not found	0	0.28499073
NuBBE_275	Cc1c(O)cc(O)c(C(=O)OCC)c1C	ethyl 4,6-dihydroxy-2,3-dimethylbenzoate	ethyl 2,4-dihydroxy-5,6-dimethylbenzoate	0	0.28499073
NuBBE_447	[C@H]12C=C[C@](O)(CO)[C@H]1[C@H](O)OC=C2C(=O)OC	methyl (1R,4aS,7R,7aS)-1,7-dihydroxy-7-(hydroxymethyl)-4a,7a-dihydro-1H-cyclopenta[c]pyran-4-carboxylate	Not found	0	0.28499073
NuBBE_933	CC1=C2c3c4c(ccc3OC[C@@H]2OC1=O)cc(c(=O)o4)CC	(13R)-5-ethyl-16-methyl-3,11,14-trioxatetracyclo[8.7.0.02,7.013,17]heptadeca-1(10),2(7),5,8,16-pentaene-4,15-dione	Not found	0	0.28499073
NuBBE_938	C(=C(C)C)(C=O)c1c2c(ccc1OC)ccc(=O)o2	2-(7-methoxy-2-oxochromen-8-yl)-3-methylbut-2-enal	Murralongin	0	0.28499073
NuBBE_1268	O=c1ccc2c(o1)cc(c(c2)/C=C\C(O)(C)C)OC	6-[(Z)-3-hydroxy-3-methylbut-1-enyl]-7-methoxychromen-2-one	Not found	0	0.28499073
NuBBE_1658	[C@@H](C=C)(C1=CC(=O)C(=CC1=O)OC)c1ccccc1	2-methoxy-5-[(1S)-1-phenylprop-2-enyl]cyclohexa-2,5-diene-1,4-dione	(S)-4-Methoxydalbergione	0	0.28499073
NuBBE_1717	C[C@]12[C@H]3[C@@H]([C@H](C(=O)OC)c4c(C3)occ4)[C@H]([C@@H]([C@H]1C(C)(C)CCC2)O)O	methyl (4aS,5R,6R,6aS,7S,11aR,11bS)-5,6-dihydroxy-4,4,11b-trimethyl-1,2,3,4a,5,6,6a,7,11,11a-decahydronaphtho[2,1-f][1]benzofuran-7-carboxylate	Not found	0	0.28499073
NuBBE_1791	O=C1[C@@H](CC(=O)O)C[C@H](CCCCCCCCC=C)O1	2-[(3R,5S)-5-dec-9-enyl-2-oxooxolan-3-yl]acetic acid	Not found	0	0.28499073
NuBBE_1830	O=C1C=C2O[C@@H](c3cc4c(cc3)OCO4)[C@H]([C@@]2(C=C1OC)CC=C)C	(2R,3S,3aR)-2-(1,3-benzodioxol-5-yl)-5-methoxy-3-methyl-3a-prop-2-enyl-2,3-dihydro-1-benzofuran-6-one	Not found	0	0.28499073
NuBBE_1959	O=C1C[C@@]2([C@H](O)[C@@H]([C@H]([C@@H]2c2cc3c(OCO3)c(OC)c2)C)[C@@H]1O)CC=C	(1S,4S,5R,6S,7R,8R)-4,8-dihydroxy-7-(7-methoxy-1,3-benzodioxol-5-yl)-6-methyl-1-prop-2-enylbicyclo[3.2.1]octan-3-one	Not found	0	0.28499073
NuBBE_2063	[O-]C(=O)[C@@H]([N+](C)(C)C)Cc1c[nH]c2ccccc12	(2S)-3-(1H-indol-3-yl)-2-(trimethylazaniumyl)propanoate	Hypaphorine	0	0.28499073
NuBBE_2212	C(=O)c1c2c(C(=O)O[C@@H](C2)C)c(cc1)O	(3R)-8-hydroxy-3-methyl-1-oxo-3,4-dihydroisochromene-5-carbaldehyde	Not found	0	0.28499073
NuBBE_2262	C(=O)c1c2c(cc(c(c2O)O)C(C)(C)O)c(cc1)C	7,8-dihydroxy-6-(2-hydroxypropan-2-yl)-4-methylnaphthalene-1-carbaldehyde	Not found	0	0.28499073
NuBBE_2317	C1(=O)[C@@]2([C@](CC=C1)([C@@H]([C@H](O2)c1ccc2c(c1)OCO2)C)CC=C)O	(2S,3S,3aR,7aS)-2-(1,3-benzodioxol-5-yl)-7a-hydroxy-3-methyl-3a-prop-2-enyl-3,4-dihydro-2H-1-benzofuran-7-one	Not found	0	0.28499073
NuBBE_2339	COc1c(OC)c(OC)cc([C@H]2OC3=CC(=O)C(=C[C@]3(CC=C)[C@@H]2C)OC)c1	(2S,3S,3aS)-5-methoxy-3-methyl-3a-prop-2-enyl-2-(3,4,5-trimethoxyphenyl)-2,3-dihydro-1-benzofuran-6-one	Not found	0	0.28499073
NuBBE_2515	C(C=C)[C@@]12C(=CC(=O)C(=C1)OC)O[C@H]([C@@H]2C)Cc1cc2c(cc1)OCO2	(2S,3R,3aS)-2-(1,3-benzodioxol-5-ylmethyl)-5-methoxy-3-methyl-3a-prop-2-enyl-2,3-dihydro-1-benzofuran-6-one	Not found	0	0.28499073
NuBBE_673	Oc1c2c(C[C@H](C)OC2=O)c(O)cc1	(3S)-5,8-dihydroxy-3-methyl-3,4-dihydroisochromen-1-one	Not found	0	0.28242853
NuBBE_739	O=C/C=C/c1cc2OCOc2cc1	(E)-3-(1,3-benzodioxol-5-yl)prop-2-enal	58095-77-5	0	0.28242853
NuBBE_1012	Oc1c2c([C@@H]([C@H]3[C@@H]([C@@H]2O)O3)O)ccc1	(1aR,2R,7S,7aS)-1a,2,7,7a-tetrahydronaphtho[2,3-b]oxirene-2,3,7-triol	Not found	0	0.28242853
NuBBE_593	C[C@H]1OC(=O)c2c([C@H]1O)c(C(=O)O)c(O)cc2	(3R,4R)-4,6-dihydroxy-3-methyl-1-oxo-3,4-dihydroisochromene-5-carboxylic acid	Not found	0	0.2814519
NuBBE_1006	O=C1c2c(O)cccc2[C@@H](O)[C@@H](C)O1	(3R,4R)-4,8-dihydroxy-3-methyl-3,4-dihydroisochromen-1-one	cis-4-Hydroxymellein	0	0.2814519
NuBBE_1	O=C(OC/C=C(\C)/CCC=C(C)C)c1cc(O)c(O)cc1	[(2E)-3,7-dimethylocta-2,6-dienyl] 3,4-dihydroxybenzoate	Not found	0	0.27630195
NuBBE_60	O[C@H]1C=C2[C@@H](O[C@@H](OC(=O)C)[C@]32[C@H](OC(=O)c2ccccc2)C[C@H](C)[C@](C)(C/C=C(\C)/C=C)[C@H]3C1)OC(=O)C	[(1S,3S,5R,6aR,7S,8S,10R,10aR)-1,3-diacetyloxy-5-hydroxy-7,8-dimethyl-7-[(2E)-3-methylpenta-2,4-dienyl]-1,3,5,6,6a,8,9,10-octahydrobenzo[d][2]benzofuran-10-yl] benzoate	Not found	0	0.27630195
NuBBE_70	CC(=CCC/C(=C/CC[C@@](C)(c1cc(O)c(O)cc1)C=C)/C)C	4-[(3R,6E)-3,7,11-trimethyldodeca-1,6,10-trien-3-yl]benzene-1,2-diol	Not found	0	0.27630195
NuBBE_100	C=C[C@@H]1[C@@H](OC=C([C@@H]1CC1=NCCc2c1[nH]c1ccccc21)C(=O)OC)O[C@@H]1O[C@@H]([C@H]([C@H](O)[C@H]1O)O)CO	Not found	2-acetylamino-3-[4-(2-acetylamino-2-carboxyethylsulfanylthiocarbonylamino)phenylthiocarbamoylsulfanyl]propionic acid	0	0.27630195
NuBBE_101	C=C[C@@H]1[C@H](O[C@H]2[C@H](O)[C@H]([C@@H]([C@H](O2)CO)O)O)OC=C(C(=O)O)[C@@H]1CC1=NCCc2c1[nH]c1ccccc21	Not found	2-acetylamino-3-[4-(2-acetylamino-2-carboxyethylsulfanylthiocarbonylamino)phenylthiocarbamoylsulfanyl]propionic acid	0	0.27630195
NuBBE_117	O=C(C1=CO[C@H]([C@H]2[C@@H]1CC=C2C(=O)O)O[C@@H]1O[C@@H]([C@H]([C@@H]([C@H]1O)O)O)CO)O	(1S,4aS,7aS)-1-[(2S,3R,4S,5S,6R)-3,4,5-trihydroxy-6-(hydroxymethyl)oxan-2-yl]oxy-1,4a,5,7a-tetrahydrocyclopenta[c]pyran-4,7-dicarboxylic acid	Ixoside	0	0.27630195
NuBBE_186	O=C(O)CCCCCCCCCCCCCCCCCCc1cc2OCOc2cc1	19-(1,3-benzodioxol-5-yl)nonadecanoic acid	Not found	0	0.27630195
NuBBE_273	Oc1cc(/C=C/C(=O)O[C@@H]2O[C@@H]([C@H]([C@@H]([C@H]2O)O)O)CO)ccc1O	[(2S,3R,4S,5S,6R)-3,4,5-trihydroxy-6-(hydroxymethyl)oxan-2-yl] (E)-3-(3,4-dihydroxyphenyl)prop-2-enoate	1-Caffeoyl-beta-D-glucose	0	0.27630195
NuBBE_310	N1[C@@H](C)[C@H](OC(=O)/C=C/c2ccc(O)cc2)CC[C@@H]1CCCCCCCCCCC(=O)C	[(2S,3R,6S)-2-methyl-6-(11-oxododecyl)piperidin-3-yl] (E)-3-(4-hydroxyphenyl)prop-2-enoate	Not found	0	0.27630195
NuBBE_412	COc1cc(CCCO[C@@H]2O[C@@H]([C@H]([C@H](O)[C@H]2O)O)CO)cc2c1oc(c1cc3c(cc1)OCO3)c2	(2R,3R,4S,5S,6R)-2-[3-[2-(1,3-benzodioxol-5-yl)-7-methoxy-1-benzofuran-5-yl]propoxy]-6-(hydroxymethyl)oxane-3,4,5-triol	egonol glucoside	0	0.27630195
NuBBE_418	[C@H]12[C@H]([C@@H](OC=C1C(=O)O)O[C@@H]1O[C@@H]([C@H]([C@H](O)[C@H]1OC(=O)/C=C/c1cc(OC)c(cc1)OC)O)CO)[C@H]([C@H](C2)O)C	(1S,4aS,6S,7R,7aS)-1-[(2S,3R,4S,5S,6R)-3-[(E)-3-(3,4-dimethoxyphenyl)prop-2-enoyl]oxy-4,5-dihydroxy-6-(hydroxymethyl)oxan-2-yl]oxy-6-hydroxy-7-methyl-1,4a,5,6,7,7a-hexahydrocyclopenta[c]pyran-4-carboxylic acid	Not found	0	0.27630195
NuBBE_444	[C@H]12[C@H]([C@@H](O[C@@H]([C@H]1C(=O)O)OC(=O)C)O[C@@H]1O[C@@H]([C@H]([C@H](OC(=O)C)[C@H]1OC(=O)C)OC(=O)C)COC(=O)C)[C@H](C=C2)COC(=O)C	(1S,3R,4S,4aS,7S,7aS)-3-acetyloxy-7-(acetyloxymethyl)-1-[(2S,3R,4S,5R,6R)-3,4,5-triacetyloxy-6-(acetyloxymethyl)oxan-2-yl]oxy-1,3,4,4a,7,7a-hexahydrocyclopenta[c]pyran-4-carboxylic acid	Not found	0	0.27630195
NuBBE_471	ClC1=C2C(=COC(=C2)/C=C/[C@@H](C)[C@H](OC(=O)[C@H](OC)c2ccccc2)C)[C@H]2[C@@](C1=O)(C)O[C@@]1(O)[C@@H]2C(=O)O[C@@H]([C@H]1C)C	Not found	2-acetylamino-3-[4-(2-acetylamino-2-carboxyethylsulfanylthiocarbonylamino)phenylthiocarbamoylsulfanyl]propionic acid	0	0.27630195
NuBBE_478	O=C(/C=C/c1cc(O)c(cc1)O)OC[C@@H](CCO)C	[(2R)-4-hydroxy-2-methylbutyl] (E)-3-(3,4-dihydroxyphenyl)prop-2-enoate	Not found	0	0.27630195
NuBBE_953	O=c1c2c(cc(O)c(CC=C(C)C)c2O)n(C)c2c(O)ccc(CC=C(C)C)c12	1,3,5-trihydroxy-10-methyl-2,8-bis(3-methylbut-2-enyl)acridin-9-one	Not found	0	0.27630195
NuBBE_1179	Oc1c(O)c2-c3c(O)c(O)c(O)cc3C(=O)O[C@@H]3[C@H]4[C@@H]5[C@H](c6c(c(-c7c(C(=O)O4)c(-c4c(C(=O)O[C@H]3COC(=O)c2cc1O)cc(c(c4O)O)O)c(O)c(O)c7O)c(O)c(O)c6O)C(=O)O5)O	(1R,2S,20S,42S,46S)-7,8,9,12,13,14,25,26,27,30,31,32,35,36,37,46-hexadecahydroxy-3,18,21,41,43-pentaoxanonacyclo[27.13.3.138,42.02,20.05,10.011,16.023,28.033,45.034,39]hexatetraconta-5,7,9,11,13,15,23,25,27,29(45),30,32,34(39),35,37-pentadecaene-4,17,22,40,44-pentone	Not found	0	0.27630195
NuBBE_1182	O[C@@H]1[C@@H]([C@H]([C@@H](O[C@H]1Oc1c(c2c3c(c(=O)oc4c3c(c(=O)o2)cc(O)c4O)c1)O)C)OC(=O)C)O	[(2S,3R,4S,5R,6S)-4,5-dihydroxy-2-methyl-6-[(7,13,14-trihydroxy-3,10-dioxo-2,9-dioxatetracyclo[6.6.2.04,16.011,15]hexadeca-1(15),4,6,8(16),11,13-hexaen-6-yl)oxy]oxan-3-yl] acetate	Not found	0	0.27630195
NuBBE_1190	C(OC(=O)/C=C/c1cc(O)c(cc1)O)[C@@H]1[C@@H](O)[C@H](O)[C@H]([C@@H](O1)O)O	[(2R,3S,4S,5R,6R)-3,4,5,6-tetrahydroxyoxan-2-yl]methyl (E)-3-(3,4-dihydroxyphenyl)prop-2-enoate	Not found	0	0.27630195
NuBBE_1196	C[C@@]1(O[C@@H](C(C)(O)C)C[C@@H]1O)[C@H]1CC[C@@]2(C)[C@]3([C@H](CC[C@@H]12)[C@@]([C@@H](C[C@@H]3O)C(=C)C)(C)CCC(=O)O)C	3-[(3S,3aS,5aR,6S,7S,9S,9aR,9bR)-9-hydroxy-3-[(2R,3S,5R)-3-hydroxy-5-(2-hydroxypropan-2-yl)-2-methyloxolan-2-yl]-6,9a,9b-trimethyl-7-prop-1-en-2-yl-1,2,3,3a,4,5,5a,7,8,9-decahydrocyclopenta[a]naphthalen-6-yl]propanoic acid	Not found	0	0.27630195
NuBBE_1244	Oc1c(c2c(c(c1[C@@H]1O[C@H](CO)[C@H]([C@@H]([C@H]1O)O)O)O)c(=O)cc(o2)c1ccc(cc1)O)[C@H]1[C@H](O)[C@@H](O)[C@H](CO1)O	5,7-dihydroxy-2-(4-hydroxyphenyl)-6-[(2S,3R,4R,5S,6R)-3,4,5-trihydroxy-6-(hydroxymethyl)oxan-2-yl]-8-[(2S,3R,4S,5S)-3,4,5-trihydroxyoxan-2-yl]chromen-4-one	Schaftoside	0	0.27630195
NuBBE_1267	O=c1ccc2c(o1)cc(c(c2)/C=C/C(O)(C)C)OC	6-[(E)-3-hydroxy-3-methylbut-1-enyl]-7-methoxychromen-2-one	Suberenol	0	0.27630195
NuBBE_1279	Oc1c2c(OC(C)(C=C2)C)c(c2c1C(=O)[C@@H]([C@H](O2)c1c(cccc1)O)OC)CC=C(C)C	(7R,8R)-5-hydroxy-8-(2-hydroxyphenyl)-7-methoxy-2,2-dimethyl-10-(3-methylbut-2-enyl)-7,8-dihydropyrano[3,2-g]chromen-6-one	Not found	0	0.27630195
NuBBE_1618	C(=C\C(=O)OC)/c1c(OC)c2c(nc1C(=O)OC)occ2	methyl 4-methoxy-5-[(E)-3-methoxy-3-oxoprop-1-enyl]furo[2,3-b]pyridine-6-carboxylate	Not found	0	0.27630195
NuBBE_1687	C=CC/C=C\C/C=C\CCCCCCCc1cc(O)cc(O)c1	5-[(8Z,11Z)-pentadeca-8,11,14-trienyl]benzene-1,3-diol	Cardol triene	0	0.27630195
NuBBE_1838	O(C)[C@@]12C(=CC(=O)C(=C1)CC=C)O[C@@H]([C@H]2C)c1cc(OC)c(c(c1)OC)OC	(2S,3R,3aS)-3a-methoxy-3-methyl-5-prop-2-enyl-2-(3,4,5-trimethoxyphenyl)-2,3-dihydro-1-benzofuran-6-one	Mirandin A	0	0.27630195
NuBBE_1850	C[C@H]1C2=C[C@](C(=O)C=C2O[C@@H]1c1cc2c(cc1)OCO2)(CC=C)OC	(2S,3S,5S)-2-(1,3-benzodioxol-5-yl)-5-methoxy-3-methyl-5-prop-2-enyl-2,3-dihydro-1-benzofuran-6-one	57430-03-2	0	0.27630195
NuBBE_1899	O[C@H]1[C@@H]2c3c(C(=O)O2)ccc(C)c3C=C1C(C)(O)C	(1S,11R)-11-hydroxy-10-(2-hydroxypropan-2-yl)-7-methyl-2-oxatricyclo[6.3.1.04,12]dodeca-4(12),5,7,9-tetraen-3-one	Not found	0	0.27630195
NuBBE_2155	COc1c2OCOc2cc([C@@H]2[C@@H](C)OC3=C(OC)C(=O)[C@H](C[C@]23CCC)OC)c1	(2R,3S,3aR,5S)-5,7-dimethoxy-3-(7-methoxy-1,3-benzodioxol-5-yl)-2-methyl-3a-propyl-2,3,4,5-tetrahydro-1-benzofuran-6-one	Not found	0	0.27630195
NuBBE_2177	O([C@@]1(OC)C(=CC(=O)[C@@H](C1)CC=C)OC)c1c(CC=C)cc(c(c1)OC)OC	(4R,6R)-4-(4,5-dimethoxy-2-prop-2-enylphenoxy)-3,4-dimethoxy-6-prop-2-enylcyclohex-2-en-1-one	Not found	0	0.27630195
NuBBE_2208	C(=O)(CC(C)(C)O)c1cc([C@@H](C)O)ccc1O	3-hydroxy-1-[2-hydroxy-5-[(1R)-1-hydroxyethyl]phenyl]-3-methylbutan-1-one	Not found	0	0.27630195
NuBBE_2215	Oc1c2c(c(c(c1)OC)C)C[C@H](OC2=O)C	(3R)-8-hydroxy-6-methoxy-3,5-dimethyl-3,4-dihydroisochromen-1-one	Not found	0	0.27630195
NuBBE_2223	O(C)C1=C[C@]2(c3c(c(OC)c(c(c3)O)O)CCC2)C=CC1=O	(4R)-6,7-dihydroxy-2',8-dimethoxyspiro[2,3-dihydro-1H-naphthalene-4,4'-cyclohexa-2,5-diene]-1'-one	Not found	0	0.27630195
NuBBE_2363	C[C@]1(C(=O)O)CCC[C@]2(C)[C@H]1CCc1c2cc(O)cc1	(1S,4aR,10aR)-6-hydroxy-1,4a-dimethyl-2,3,4,9,10,10a-hexahydrophenanthrene-1-carboxylic acid	Not found	0	0.27630195
NuBBE_2517	C(C=C)[C@]12[C@H](C)[C@H]([C@H]([C@H]1O)[C@@H](C(=O)C2)O)c1cc2c(cc1)OCO2	(1S,4S,5R,6R,7R,8R)-6-(1,3-benzodioxol-5-yl)-4,8-dihydroxy-7-methyl-1-prop-2-enylbicyclo[3.2.1]octan-3-one	Not found	0	0.27630195
NuBBE_2518	C(C=C)[C@]12[C@@H](O)[C@H]([C@@H]([C@H]1C)c1cc3c(cc1)OCO3)[C@@H](C(=O)C2)OC	(1R,4S,5S,6R,7R,8S)-6-(1,3-benzodioxol-5-yl)-8-hydroxy-4-methoxy-7-methyl-1-prop-2-enylbicyclo[3.2.1]octan-3-one	Not found	0	0.27630195
NuBBE_2519	C(C=C)[C@]12[C@@H](O)[C@H]([C@@H]([C@H]1C)c1cc3c(cc1)OCO3)[C@H](C(=O)C2)OC	(1R,4R,5S,6R,7R,8S)-6-(1,3-benzodioxol-5-yl)-8-hydroxy-4-methoxy-7-methyl-1-prop-2-enylbicyclo[3.2.1]octan-3-one	Not found	0	0.27630195
NuBBE_2520	C(C=C)[C@]12[C@@H](C)[C@@H]([C@@H](C1=O)C(=O)[C@@H](C2)OC)c1cc(OC)c(cc1)O	Not found	2-acetylamino-3-[4-(2-acetylamino-2-carboxyethylsulfanylthiocarbonylamino)phenylthiocarbamoylsulfanyl]propionic acid	0	0.27630195
NuBBE_401	c1(CSSSCc2ccccc2)ccccc1	(benzyltrisulfanyl)methylbenzene	6493-73-8	0	0.27534816
NuBBE_4	Oc1ccc(C(=O)OC/C=C(\C)/CCC=C(C)C)cc1	[(2E)-3,7-dimethylocta-2,6-dienyl] 4-hydroxybenzoate	Not found	0	0.27011696
NuBBE_220	Oc1cc2c(c([C@@H](CO)C)ccc2C)cc1C	5-[(2S)-1-hydroxypropan-2-yl]-3,8-dimethylnaphthalen-2-ol	Not found	0	0.27011696
NuBBE_909	S(C)[C@@]12N([C@H]3C(=CC=C[C@@H]3O)C1)C(=O)[C@@](N(C2=O)C)(CO)SC	(3R,5aS,6S,10aS)-6-hydroxy-3-(hydroxymethyl)-2-methyl-3,10a-bis(methylsulfanyl)-6,10-dihydro-5aH-pyrazino[1,2-a]indole-1,4-dione	Not found	0	0.27011696
NuBBE_941	COc1c2[nH]c(=O)c3c(OC([C@@H]([C@H]3O)O)(C)C)c2ccc1	(3R,4S)-3,4-dihydroxy-7-methoxy-2,2-dimethyl-4,6-dihydro-3H-pyrano[3,2-c]quinolin-5-one	Not found	0	0.27011696
NuBBE_1020	CC1(Oc2c(C=C1)c(OC)c(c(OC)c2)CCC(=O)O)C	3-(5,7-dimethoxy-2,2-dimethylchromen-6-yl)propanoic acid	Not found	0	0.27011696
NuBBE_1021	CC1(C)Oc2c(c(OC)c(CCC(=O)OC)cc2OC)C=C1	methyl 3-(5,8-dimethoxy-2,2-dimethylchromen-6-yl)propanoate	Not found	0	0.27011696
NuBBE_1129	CSc1ccc2c(c1)N(c1c([S@@]2=O)cccc1)CC[C@H]1CCCCN1C	(5R)-10-[2-[(2R)-1-methylpiperidin-2-yl]ethyl]-2-methylsulfanylphenothiazine 5-oxide	Not found	0	0.27011696
NuBBE_1286	CC1(Oc2c(C=C1)c(=O)n(c1c2cccc1)C)C	2,2,6-trimethylpyrano[3,2-c]quinolin-5-one	N-Methylflindersine	0	0.27011696
NuBBE_1345	COc1cccc2c3c(C=CC(C)(C)O3)c(=O)[nH]c12	7-methoxy-2,2-dimethyl-6H-pyrano[3,2-c]quinolin-5-one	Not found	0	0.27011696
NuBBE_1506	C([C@]1(SC)C(=O)N[C@@H](C(=O)N1)SC)c1ccc(cc1)OCC=C(C)C	(3S,6R)-3-[[4-(3-methylbut-2-enoxy)phenyl]methyl]-3,6-bis(methylsulfanyl)piperazine-2,5-dione	Not found	0	0.27011696
NuBBE_1957	Cn1c2c(c(=O)c3c1O[C@H](C3)C(=C)C)cccc2OC	(2R)-8-methoxy-9-methyl-2-prop-1-en-2-yl-2,3-dihydrofuro[2,3-b]quinolin-4-one	Not found	0	0.27011696
NuBBE_2012	C(OC)c1c2c(CC(=C(C)C)[C@H](C2=O)O)c(cc1)C	(2R)-2-hydroxy-8-(methoxymethyl)-5-methyl-3-propan-2-ylidene-4H-naphthalen-1-one	Not found	0	0.27011696
NuBBE_2013	C(OC)c1c2c(C[C@@H]([C@H](C2=O)O)C(=C)C)c(cc1)C	(2R,3R)-2-hydroxy-8-(methoxymethyl)-5-methyl-3-prop-1-en-2-yl-3,4-dihydro-2H-naphthalen-1-one	Not found	0	0.27011696
NuBBE_2260	Cc1c2c(cc(c(c2)C(C)(C)O)O)c(cc1)C	3-(2-hydroxypropan-2-yl)-5,8-dimethylnaphthalen-2-ol	Not found	0	0.27011696
NuBBE_2264	Cc1ccc(C)c2cc(OC(=O)C)c(C(C)(OC(=O)C)C)cc12	[3-(2-acetyloxypropan-2-yl)-5,8-dimethylnaphthalen-2-yl] acetate	Not found	0	0.27011696
NuBBE_2267	C1=C(C(=O)C(=O)c2c1c(ccc2C)C)C(=C)C	5,8-dimethyl-3-prop-1-en-2-ylnaphthalene-1,2-dione	Not found	0	0.27011696
NuBBE_2302	c1(cccc2[C@@]34[C@H]5[C@]6(CC[C@]3(N(c12)C(=O)C)CCC6)[C@H](CC[N@@]5CC4)OC)OC	1-[(1R,9S,15S,16S,22S)-4,15-dimethoxy-2,12-diazahexacyclo[14.3.2.19,12.01,9.03,8.016,22]docosa-3(8),4,6-trien-2-yl]ethanone	Not found	0	0.27011696
NuBBE_2303	c1(cccc2[C@@]34[C@H]5[C@]6(CC[C@]3(N(c12)C(=O)C)CCC6)CCC[N@@]5CC4)OC	1-[(1R,9S,16S,22R)-4-methoxy-2,12-diazahexacyclo[14.3.2.19,12.01,9.03,8.016,22]docosa-3(8),4,6-trien-2-yl]ethanone	Not found	0	0.27011696
NuBBE_2438	O1c2c(OC)c3oc(=O)ccc3cc2C=CC1(C)C	10-methoxy-2,2-dimethylpyrano[3,2-g]chromen-8-one	Luvangetin	0	0.27011696
NuBBE_55	Oc1c(O)c(O)cc(C(=O)OCC)c1	ethyl 3,4,5-trihydroxybenzoate	ETHYL GALLATE	0	0.26999772
NuBBE_120	Oc1ccc(cc1)c1c(O)c(=O)c2c(O)cc(O)cc2o1	3,5,7-trihydroxy-2-(4-hydroxyphenyl)chromen-4-one	kaempferol	0	0.26999772
NuBBE_122	O=c1c2c(O)cc(O)cc2oc(c2ccc(O)c(O)c2)c1O	2-(3,4-dihydroxyphenyl)-3,5,7-trihydroxychromen-4-one	quercetin	0	0.26999772
NuBBE_128	Oc1ccc(cc1O)c1oc2c(c(=O)c1)c(c(c(c2)OC)O)O	2-(3,4-dihydroxyphenyl)-5,6-dihydroxy-7-methoxychromen-4-one	Pedalitin	0	0.26999772
NuBBE_134	OC(=O)/C=C/c1cc(O)c(cc1)O	(E)-3-(3,4-dihydroxyphenyl)prop-2-enoic acid	caffeic acid	0	0.26999772
NuBBE_135	OC(=O)/C=C/c1cc(OC)c(cc1)O	(E)-3-(4-hydroxy-3-methoxyphenyl)prop-2-enoic acid	ferulic acid	0	0.26999772
NuBBE_138	Oc1cc(C(=O)O)cc(O)c1O	3,4,5-trihydroxybenzoic acid	Gallic acid	0	0.26999772
NuBBE_139	O=C1c2c(O[C@@H]([C@H]1O)c1cc(O)c(cc1)O)cc(cc2O)O	(2R,3R)-2-(3,4-dihydroxyphenyl)-3,5,7-trihydroxy-2,3-dihydrochromen-4-one	TAXIFOLIN	0	0.26999772
NuBBE_160	Oc1cc(O)c2c(=O)c(O)c(c3cc(O)c(O)c(O)c3)oc2c1	3,5,7-trihydroxy-2-(3,4,5-trihydroxyphenyl)chromen-4-one	myricetin	0	0.26999772
NuBBE_181	O=c1cc(oc2c1ccc(O)c2)c1ccc(cc1)O	7-hydroxy-2-(4-hydroxyphenyl)chromen-4-one	7,4'-Dihydroxyflavone	0	0.26999772
NuBBE_195	OC(=O)c1cc(O)c(O)cc1	3,4-dihydroxybenzoic acid	3,4-DIHYDROXYBENZOIC ACID	0	0.26999772
NuBBE_241	O[C@@H]1Cc2c(O)cc(O)cc2O[C@@H]1c1cc(O)c(O)c(O)c1	(2R,3R)-2-(3,4,5-trihydroxyphenyl)-3,4-dihydro-2H-chromene-3,5,7-triol	(-)-Epigallocatechin	0	0.26999772
NuBBE_277	O=C(O)Cc1ccccc1O	2-(2-hydroxyphenyl)acetic acid	2-Hydroxyphenylacetic acid	0	0.26999772
NuBBE_320	Oc1ccc(cc1)c1cc(=O)c2c(O)cc(O)cc2o1	5,7-dihydroxy-2-(4-hydroxyphenyl)chromen-4-one	apigenin	0	0.26999772
NuBBE_363	O=c1cc(c2ccccc2)oc2c1c(cc(c2)O)O	5,7-dihydroxy-2-phenylchromen-4-one	chrysin	0	0.26999772
NuBBE_376	Oc1cc(CO)cc2c1C(=O)c1c(C2=O)ccc(O)c1	1,7-dihydroxy-3-(hydroxymethyl)anthracene-9,10-dione	1,7-dihydroxy-3-hydroxymethyl-9,10-anthraquinone	0	0.26999772
NuBBE_562	Oc1cc(O)c2C(=O)C[C@H](c3cc(O)c(O)cc3)Oc2c1	(2R)-2-(3,4-dihydroxyphenyl)-5,7-dihydroxy-2,3-dihydrochromen-4-one	Not found	0	0.26999772
NuBBE_564	Oc1cc(O)c2c(=O)cc(c3cc(O)c(O)cc3)oc2c1	2-(3,4-dihydroxyphenyl)-5,7-dihydroxychromen-4-one	luteolin	0	0.26999772
NuBBE_565	Oc1ccc2c(=O)cc(c3cc(O)c(O)cc3)oc2c1	2-(3,4-dihydroxyphenyl)-7-hydroxychromen-4-one	2150-11-0	0	0.26999772
NuBBE_566	Oc1cc(O)c(C(=O)/C=C/c2cc(O)c(O)cc2)cc1	(E)-1-(2,4-dihydroxyphenyl)-3-(3,4-dihydroxyphenyl)prop-2-en-1-one	butein	0	0.26999772
NuBBE_567	Oc1ccc(cc1O)/C=C\1/C(=O)c2ccc(O)cc2O1	(2Z)-2-[(3,4-dihydroxyphenyl)methylidene]-6-hydroxy-1-benzofuran-3-one	Sulfuretin	0	0.26999772
NuBBE_624	O=C(OC)c1cc(O)c(O)c(O)c1	methyl 3,4,5-trihydroxybenzoate	METHYL GALLATE	0	0.26999772
NuBBE_633	Oc1ccc(/C=C/C(=O)O)cc1	(E)-3-(4-hydroxyphenyl)prop-2-enoic acid	p-coumaric acid	0	0.26999772
NuBBE_665	Oc1cc2c(cc1)ccc(=O)o2	7-hydroxychromen-2-one	Umbelliferone	0	0.26999772
NuBBE_671	Oc1c2c([C@H](O)[C@H](C)OC2=O)ccc1	(3S,4S)-4,8-dihydroxy-3-methyl-3,4-dihydroisochromen-1-one	4-Hydroxymellein, (3S-cis)-	0	0.26999772
NuBBE_1009	O=c1c2c(O)c(O)c(O)cc2cc(C)o1	6,7,8-trihydroxy-3-methylisochromen-1-one	Not found	0	0.26999772
NuBBE_1172	O=c1oc2c3c4c1cc(O)c(O)c4oc(=O)c3cc(c2O)O	6,7,13,14-tetrahydroxy-2,9-dioxatetracyclo[6.6.2.04,16.011,15]hexadeca-1(15),4,6,8(16),11,13-hexaene-3,10-dione	ellagic acid	0	0.26999772
NuBBE_1475	Oc1cc(O)c2c(c1OC)[nH]c1c(c2=O)cccc1O	1,3,5-trihydroxy-4-methoxy-10H-acridin-9-one	Not found	0	0.26999772
NuBBE_1712	O=c1c2c(ccc(O)c2)oc2ccccc12	2-hydroxyxanthen-9-one	2-Hydroxyxanthone	0	0.26999772
NuBBE_1770	C(=O)(C1=Cc2c(CO1)cc(c(c2)O)O)c1c(O)cc(cc1)O	(6,7-dihydroxy-1H-isochromen-3-yl)-(2,4-dihydroxyphenyl)methanone	Peltochalcone	0	0.26999772
NuBBE_1772	c1c(C(=O)C2=Cc3ccc(c(c3CO2)O)O)c(cc(c1)O)O	(7,8-dihydroxy-1H-isochromen-3-yl)-(2,4-dihydroxyphenyl)methanone	Mopachalcone	0	0.26999772
NuBBE_1787	O=c1c2c(oc(c1O)c1cc(OC)c(cc1)O)cc(cc2O)O	3,5,7-trihydroxy-2-(4-hydroxy-3-methoxyphenyl)chromen-4-one	Isorhamnetin	0	0.26999772
NuBBE_1855	Oc1cc(/C=C/c2cc(O)c(O)cc2)cc(O)c1	4-[(E)-2-(3,5-dihydroxyphenyl)ethenyl]benzene-1,2-diol	piceatannol	0	0.26999772
NuBBE_2449	Oc1c(oc2c(c1=O)ccc(c2)O)c1ccc(cc1)O	3,7-dihydroxy-2-(4-hydroxyphenyl)chromen-4-one	3,7,4'-Trihydroxyflavone	0	0.26999772
NuBBE_2451	O=c1c2c(oc(c1O)c1ccccc1)cc(cc2)O	3,7-dihydroxy-2-phenylchromen-4-one	3,7-dihydroxyflavone	0	0.26999772
NuBBE_2051	Oc1c2c(c(c(c1)OC)Cl)cc(oc2=O)C	5-chloro-8-hydroxy-6-methoxy-3-methylisochromen-1-one	Not found	0	0.26669395
NuBBE_5	O=C(O)c1ccc(OC/C=C(\C)/CCC=C(C)C)cc1	4-[(2E)-3,7-dimethylocta-2,6-dienoxy]benzoic acid	Not found	0	0.26171565
NuBBE_24	O=C(NCC(C)C)/C=C/c1cc2OCOc2cc1	(E)-3-(1,3-benzodioxol-5-yl)-N-(2-methylpropyl)prop-2-enamide	Fagaramide	0	0.26171565
NuBBE_79	O=C(N1CCCC1)/C=C/C=C/c1ccc2c(OCO2)c1	(2E,4E)-5-(1,3-benzodioxol-5-yl)-1-pyrrolidin-1-ylpenta-2,4-dien-1-one	Piperyline	0	0.26171565
NuBBE_218	Oc1cc2c(cc1C)[C@@H](C[C@H]([C@@H]2C)O)[C@@H](CO)C	(1R,2R,4S)-4-[(2S)-1-hydroxypropan-2-yl]-1,6-dimethyl-1,2,3,4-tetrahydronaphthalene-2,7-diol	Not found	0	0.26171565
NuBBE_849	[C@@H]12C(=O)N[C@@H](Cc3ccccc3)C(=O)N2CCC1	(3S,8aS)-3-benzyl-2,3,6,7,8,8a-hexahydropyrrolo[1,2-a]pyrazine-1,4-dione	3705-26-8	0	0.26171565
NuBBE_1023	CC1(C)Oc2c(c(OC)c(CCC(=O)OC)cc2)C=C1	methyl 3-(5-methoxy-2,2-dimethylchromen-6-yl)propanoate	Not found	0	0.26171565
NuBBE_1085	CC(=C[C@H]1C[C@@](/C=C\c2cc3[nH]ccc3cc2)(C)c2cc3c(cc[nH]3)cc12)C	(5R,7R)-7-[(Z)-2-(1H-indol-6-yl)ethenyl]-7-methyl-5-(2-methylprop-1-enyl)-5,6-dihydro-1H-cyclopenta[f]indole	Not found	0	0.26171565
NuBBE_1239	O=c1c(C(=O)OC)c2n(C(=O)C(=C2)OC)c2ccccc12	methyl 2-methoxy-1,5-dioxopyrrolo[1,2-a]quinoline-4-carboxylate	Not found	0	0.26171565
NuBBE_1342	Oc1c(cc(C)cc1)[C@@H](C(C)C)CCC(=O)C	(5R)-5-(2-hydroxy-5-methylphenyl)-6-methylheptan-2-one	Not found	0	0.26171565
NuBBE_1461	O=c1c(C(C)(C)C=C)cc2c(o1)c(c(cc2)O)OC	7-hydroxy-8-methoxy-3-(2-methylbut-3-en-2-yl)chromen-2-one	Not found	0	0.26171565
NuBBE_1503	C(CC(=O)C[C@H](CCCCC)O)c1cc(OC)c(cc1)O	(5S)-5-hydroxy-1-(4-hydroxy-3-methoxyphenyl)decan-3-one	6-Gingerol	0	0.26171565
NuBBE_1782	C(Cc1ccccc1)[C@H]1CC(=CC(=O)O1)OC	(2S)-4-methoxy-2-(2-phenylethyl)-2,3-dihydropyran-6-one	Dihydrokavain	0	0.26171565
NuBBE_1891	CC1(C)C=Cc2c3c([C@@H]4[C@@H](c5c(cc6OCOc6c5)O4)CO3)ccc2O1	(1S,14S)-7,7-dimethyl-6,12,18,20,24-pentaoxahexacyclo[12.10.0.02,11.05,10.015,23.017,21]tetracosa-2(11),3,5(10),8,15,17(21),22-heptaene	Not found	0	0.26171565
NuBBE_2069	O=C1[C@]2(C)[C@@]3(O)CC[C@]4(CO3)[C@H]3CCC[C@@H](O)[C@@H]3C[C@@H](O1)[C@@H]24	Not found	2-acetylamino-3-[4-(2-acetylamino-2-carboxyethylsulfanylthiocarbonylamino)phenylthiocarbamoylsulfanyl]propionic acid	0	0.26171565
NuBBE_2216	Cc1c2c(c(c(c1OC)OC)O)C(=O)O[C@@H](C2)C	(3R)-8-hydroxy-6,7-dimethoxy-3,5-dimethyl-3,4-dihydroisochromen-1-one	Not found	0	0.26171565
NuBBE_2229	C(=O)(/C=C/c1ccccc1)c1c2c3[C@H]4[C@@H](C(O2)(C)C)CC[C@](C4)(Oc3cc1O)C	(E)-1-[(1R,4S,13R)-9-hydroxy-1,5,5-trimethyl-6,15-dioxatetracyclo[9.3.1.04,13.07,12]pentadeca-7,9,11-trien-8-yl]-3-phenylprop-2-en-1-one	Not found	0	0.26171565
NuBBE_2411	C=C(C(=O)OC)[C@@H]1C[C@H]2[N@](CC[C@]32C(=O)Nc2ccccc32)C[C@@H]1CC	methyl 2-[(3S,6'R,7'R,8'aR)-6'-ethyl-2-oxospiro[1H-indole-3,1'-3,5,6,7,8,8a-hexahydro-2H-indolizine]-7'-yl]prop-2-enoate	Not found	0	0.26171565
NuBBE_2441	O(CC=C(C)C)c1c2c(cc(c1OC)CC=C(C)C)ccc(=O)o2	7-methoxy-8-(3-methylbut-2-enoxy)-6-(3-methylbut-2-enyl)chromen-2-one	Not found	0	0.26171565
NuBBE_1117	C=C(C)[C@H]1Cc2c(O1)cc(c1c2oc(=O)cc1)O	(8R)-5-hydroxy-8-prop-1-en-2-yl-8,9-dihydrofuro[2,3-h]chromen-2-one	Not found	0	0.26078463
NuBBE_1904	O=C(C)O[C@H]1[C@@H]2c3c(c(C)ccc3C(=O)O2)C=C1C(C)(O)C	[(1S,11R)-10-(2-hydroxypropan-2-yl)-7-methyl-3-oxo-2-oxatricyclo[6.3.1.04,12]dodeca-4(12),5,7,9-tetraen-11-yl] acetate	Not found	0	0.26078463
NuBBE_2056	O=c1oc2cc(OC[C@H]3OC3(C)C)c3OCOc3c2cc1	4-[[(2R)-3,3-dimethyloxiran-2-yl]methoxy]-[1,3]dioxolo[4,5-f]chromen-7-one	Not found	0	0.26078463
NuBBE_2103	O(C)[C@@]12[C@@H]([C@@H]([C@]([C@H]1O)(CC=C)C=C(C2=O)OC)C)c1cc2c(c(c1)OC)OCO2	(1S,5R,6S,7S,8R)-8-hydroxy-1,3-dimethoxy-7-(7-methoxy-1,3-benzodioxol-5-yl)-6-methyl-5-prop-2-enylbicyclo[3.2.1]oct-3-en-2-one	Not found	0	0.26078463
NuBBE_2207	C(=O)(C=C(C)C)c1cc([C@@H](OC(=O)/C(=C\C)/COC(=O)C)C)ccc1O	[(1S)-1-[4-hydroxy-3-(3-methylbut-2-enoyl)phenyl]ethyl] (Z)-2-(acetyloxymethyl)but-2-enoate	Not found	0	0.26078463
NuBBE_2214	O(C)c1c2c(C(=O)O[C@@H](C2)C)c(cc1)O	(3R)-8-hydroxy-5-methoxy-3-methyl-3,4-dihydroisochromen-1-one	Not found	0	0.26078463
NuBBE_105	OC(=O)c1cc2c(c(C)n1)[nH]c1ccccc21	1-methyl-9H-pyrido[3,4-b]indole-3-carboxylic acid	22329-38-0	0	0.2556267
NuBBE_209	OC(=O)c1c(O)cccc1	2-hydroxybenzoic acid	salicylic acid	0	0.2556267
NuBBE_406	Cc1cc(O)c2c(c1)C(=O)c1c(C2=O)cc(cc1)O	1,7-dihydroxy-3-methylanthracene-9,10-dione	1,7-Dihydroxy-3-methylanthracene-9,10-dione	0	0.2556267
NuBBE_411	Cc1cc(O)c2c(c1)C(=O)c1c(C2=O)ccc(c1)O	1,6-dihydroxy-3-methylanthracene-9,10-dione	Phomarin	0	0.2556267
NuBBE_668	Cc1cc(O)cc(O)c1	5-methylbenzene-1,3-diol	Orcinol	0	0.2556267
NuBBE_1008	O=c1c2c(cc(cc2cc(o1)C)O)O	6,8-dihydroxy-3-methylisochromen-1-one	1204-37-1	0	0.2556267
NuBBE_1015	OCCc1ccc(O)cc1	4-(2-hydroxyethyl)phenol	Tyrosol	0	0.2556267
NuBBE_1200	Oc1ccc(C(=O)O)cc1	4-hydroxybenzoic acid	4-HYDROXYBENZOIC ACID	0	0.2556267
NuBBE_1612	O=c1oc2c3c(ccc2cc1OC)occ3	3-methoxyfuro[2,3-h]chromen-2-one	Not found	0	0.2556267
NuBBE_1708	O=c1c2c(O)cccc2oc2c(O)cccc12	1,5-dihydroxyxanthen-9-one	1,5-Dihydroxyxanthone	0	0.2556267
NuBBE_1709	O=c1c2c(O)cccc2oc2ccc(O)cc12	1,7-dihydroxyxanthen-9-one	Euxanthone	0	0.2556267
NuBBE_1710	O=c1c2c(O)cccc2oc2cc(O)ccc12	1,6-dihydroxyxanthen-9-one	1,6-Dihydroxyxanthone	0	0.2556267
NuBBE_1767	Oc1c2c(cc(c1O)OC)ccc(=O)o2	7,8-dihydroxy-6-methoxychromen-2-one	Fraxetin	0	0.2556267
NuBBE_1910	O=c1c2c(oc3c1cccc3)c(O)c1c(OCO1)c2	4-hydroxy-[1,3]dioxolo[4,5-b]xanthen-10-one	Not found	0	0.2556267
NuBBE_2228	Oc1c2-c3c4c(C(=O)c2ccc1)nccc4cc1c3OCO1	18-hydroxy-3,5-dioxa-11-azapentacyclo[10.7.1.02,6.08,20.014,19]icosa-1(20),2(6),7,9,11,14(19),15,17-octaen-13-one	Not found	0	0.2556267
NuBBE_196	OC(=O)c1cc(OC)c(O)cc1	4-hydroxy-3-methoxybenzoic acid	Vanillic acid	0	0.2547099
NuBBE_663	O=c1ccc2c(o1)cc1c(c2OC)cco1	4-methoxyfuro[3,2-g]chromen-7-one	Bergapten	0	0.2547099
NuBBE_666	O=c1oc2ccccc2cc1	chromen-2-one	coumarin	0	0.2547099
NuBBE_1007	O=C1c2c(O)ccc(O)c2C[C@@H](C)O1	(3R)-5,8-dihydroxy-3-methyl-3,4-dihydroisochromen-1-one	Not found	0	0.2547099
NuBBE_1011	Oc1c2c(cccc2O)ccc1	naphthalene-1,8-diol	Naphthalene-1,8-diol	0	0.2547099
NuBBE_1115	OC(=O)c1cc(OC)c(O)c(OC)c1	4-hydroxy-3,5-dimethoxybenzoic acid	SYRINGIC ACID	0	0.2547099
NuBBE_1119	O=c1ccc2c(o1)cc(c(c2)C=O)OC	7-methoxy-2-oxochromene-6-carbaldehyde	Crenulatin coumarin	0	0.2547099
NuBBE_1223	O=c1c(OC)c(oc2c1c(O)cc(O)c2)c1cc(O)c(cc1)O	2-(3,4-dihydroxyphenyl)-5,7-dihydroxy-3-methoxychromen-4-one	3-O-Methylquercetin	0	0.2547099
NuBBE_1266	O=c1ccc2c(o1)cc(c(c2)C(=O)O)OC	7-methoxy-2-oxochromene-6-carboxylic acid	Buntansin A	0	0.2547099
NuBBE_1716	O=c1c2c(OC)c(O)ccc2oc2cccc(O)c12	2,8-dihydroxy-1-methoxyxanthen-9-one	2,8-dihydroxy-1-methoxyxanthone	0	0.2547099
NuBBE_2442	O=c1oc2c(cc1)cc1c(c2)occ1	furo[3,2-g]chromen-7-one	Psoralen	0	0.2547099
NuBBE_3	Oc1c(OC/C=C(\C)/CCC=C(C)C)cc(C(=O)O)cc1	3-[(2E)-3,7-dimethylocta-2,6-dienoxy]-4-hydroxybenzoic acid	Not found	0	0.24987906
NuBBE_8	O=c1c2c(cc(cc2oc(c2cc(O)c(cc2)O)c1O[C@@H]1O[C@@H]([C@@H]([C@H](O)[C@H]1O)O)CO)O)O	2-(3,4-dihydroxyphenyl)-5,7-dihydroxy-3-[(2S,3R,4S,5R,6R)-3,4,5-trihydroxy-6-(hydroxymethyl)oxan-2-yl]oxychromen-4-one	Hyperoside	0	0.24987906
NuBBE_9	O=c1c2c(cc(cc2oc(c2cc(O)c(cc2)O)c1O[C@@H]1OC[C@H]([C@H](O)[C@H]1O)O)O)O	2-(3,4-dihydroxyphenyl)-5,7-dihydroxy-3-[(2S,3R,4S,5R)-3,4,5-trihydroxyoxan-2-yl]oxychromen-4-one	Reynoutrin	0	0.24987906
NuBBE_11	O([C@H]1[C@H](O)[C@H](O)[C@H]([C@@H](O1)C)O)[C@@H]1[C@H](Oc2c(C1=O)c(O)cc(c2)O)c1cc(O)c(cc1)O	(2R,3R)-2-(3,4-dihydroxyphenyl)-5,7-dihydroxy-3-[(2S,3R,4R,5R,6S)-3,4,5-trihydroxy-6-methyloxan-2-yl]oxy-2,3-dihydrochromen-4-one	Astilbin	0	0.24987906
NuBBE_13	c1c(c(OC)cc([C@@H]2[C@H]3CO[C@@H]([C@H]3CO2)c2cc3c(cc2)OCO3)c1)OC	5-[(3S,3aR,6S,6aR)-6-(3,4-dimethoxyphenyl)-1,3,3a,4,6,6a-hexahydrofuro[3,4-c]furan-3-yl]-1,3-benzodioxole	kobusin	0	0.24987906
NuBBE_20	COc1c(OC)c(OC)cc(CCC(=O)N2CCC=CC2=O)c1	1-[3-(3,4,5-trimethoxyphenyl)propanoyl]-2,3-dihydropyridin-6-one	8,9-DIHYDROPIPLARTINE	0	0.24987906
NuBBE_30	OC(=O)/C=C/C=C/c1cc2OCOc2cc1	(2E,4E)-5-(1,3-benzodioxol-5-yl)penta-2,4-dienoic acid	Piperic acid	0	0.24987906
NuBBE_35	COc1c2OCOc2cc([C@H]2[C@H]3CO[C@H](c4cc(OC)c(OC)c(OC)c4)[C@H]3CO2)c1	6-[(3R,3aR,6S,6aR)-6-(3,4,5-trimethoxyphenyl)-1,3,3a,4,6,6a-hexahydrofuro[3,4-c]furan-3-yl]-4-methoxy-1,3-benzodioxole	Not found	0	0.24987906
NuBBE_36	COc1c2OCOc2cc([C@@H]2[C@H]3CO[C@H](c4cc(OC)c(OC)c(OC)c4)[C@H]3CO2)c1	6-[(3S,3aR,6S,6aR)-6-(3,4,5-trimethoxyphenyl)-1,3,3a,4,6,6a-hexahydrofuro[3,4-c]furan-3-yl]-4-methoxy-1,3-benzodioxole	Sesartemin	0	0.24987906
NuBBE_37	COc1cc(O)c2c(=O)cc(c3ccc(OC)cc3)oc2c1[C@H]1[C@H](O[C@H]2[C@H](O)[C@@H]([C@H]([C@@H](O2)C)O)O)[C@H]([C@@H]([C@H](O1)CO)O)O	8-[(2S,3R,4S,5S,6R)-4,5-dihydroxy-6-(hydroxymethyl)-3-[(2S,3R,4R,5R,6S)-3,4,5-trihydroxy-6-methyloxan-2-yl]oxyoxan-2-yl]-5-hydroxy-7-methoxy-2-(4-methoxyphenyl)chromen-4-one	Not found	0	0.24987906
NuBBE_46	Oc1cc(O)c2c(=O)c(O[C@@H]3O[C@H](CO[C@H]4[C@H](O)[C@H](O)[C@@H](O)[C@H](C)O4)[C@@H](O)[C@H](O)[C@H]3O)c(c3cc(O)c(O)cc3)oc2c1	2-(3,4-dihydroxyphenyl)-5,7-dihydroxy-3-[(2S,3R,4S,5S,6R)-3,4,5-trihydroxy-6-[[(2R,3R,4R,5R,6S)-3,4,5-trihydroxy-6-methyloxan-2-yl]oxymethyl]oxan-2-yl]oxychromen-4-one	RUTIN	0	0.24987906
NuBBE_48	C[C@@H]1[C@@H](OC(=O)CCC)[C@H](OC(=O)C)[C@]23C(=C[C@H](OC)C[C@H]3[C@]1(C)C/C=C(\C=C)/C)[C@@H](OC(=O)C)O[C@@H]2OC(=O)C	[(1R,3R,5R,6aS,7S,8S,9R,10R,10aS)-1,3,10-triacetyloxy-5-methoxy-7,8-dimethyl-7-[(2Z)-3-methylpenta-2,4-dienyl]-1,3,5,6,6a,8,9,10-octahydrobenzo[d][2]benzofuran-9-yl] butanoate	Not found	0	0.24987906
NuBBE_54	Oc1c(c(O)c2-c3c(cc(O)c(O)c3O)C(=O)OC[C@H]3O[C@H]([C@@H]([C@H](OC(=O)c2c1)[C@@H]3O)O)OC(=O)c1cc(O)c(c(O)c1)O)O	[(1R,19R,21S,22R,23R)-6,7,8,11,12,13,22,23-octahydroxy-3,16-dioxo-2,17,20-trioxatetracyclo[17.3.1.04,9.010,15]tricosa-4,6,8,10,12,14-hexaen-21-yl] 3,4,5-trihydroxybenzoate	Not found	0	0.24987906
NuBBE_56	O[C@@H]1[C@@H]([C@H]([C@@H](O[C@H]1Oc1cc(O)c2c(=O)c(O[C@@H]3O[C@H]([C@@H]([C@H]([C@H]3O)O)O)C)c(oc2c1)c1ccc(cc1)O)C)O)O	5-hydroxy-2-(4-hydroxyphenyl)-3,7-bis[[(2S,3R,4R,5R,6S)-3,4,5-trihydroxy-6-methyloxan-2-yl]oxy]chromen-4-one	Kaempferitrin	0	0.24987906
NuBBE_61	O[C@@H]1C=C2[C@@H](O[C@@H](OC(=O)C)[C@]32[C@H](OC(=O)/C=C/c2ccccc2)C[C@H](C)[C@](C)(C/C=C(\C)/C=C)[C@H]3C1)OC(=O)C	[(1S,3S,5S,6aR,7S,8S,10R,10aR)-1,3-diacetyloxy-5-hydroxy-7,8-dimethyl-7-[(2E)-3-methylpenta-2,4-dienyl]-1,3,5,6,6a,8,9,10-octahydrobenzo[d][2]benzofuran-10-yl] (E)-3-phenylprop-2-enoate	Not found	0	0.24987906
NuBBE_63	Oc1ccc([C@@H]2CC(=O)c3c(cc(c([C@@H]4O[C@@H]([C@H]([C@H](O)[C@H]4O)O)CO[C@@H]4O[C@@H]([C@H]([C@H](O)[C@H]4O)O)CO)c3O2)O)O)cc1	(2S)-5,7-dihydroxy-2-(4-hydroxyphenyl)-8-[(2S,3R,4R,5S,6R)-3,4,5-trihydroxy-6-[[(2R,3R,4S,5S,6R)-3,4,5-trihydroxy-6-(hydroxymethyl)oxan-2-yl]oxymethyl]oxan-2-yl]-2,3-dihydrochromen-4-one	Not found	0	0.24987906
NuBBE_64	Oc1ccc([C@@H]2CC(=O)c3c(cc(c([C@@H]4O[C@@H]([C@H]([C@H](O)[C@H]4O)O)CO)c3O2)O)O)cc1	(2S)-5,7-dihydroxy-2-(4-hydroxyphenyl)-8-[(2S,3R,4R,5S,6R)-3,4,5-trihydroxy-6-(hydroxymethyl)oxan-2-yl]-2,3-dihydrochromen-4-one	Isohemiphloin	0	0.24987906
NuBBE_65	Oc1c(c2c(c(c1)O)c(=O)cc(o2)c1cc(O)c(cc1)O)[C@@H]1O[C@H](CO)[C@H]([C@@H]([C@H]1O)O)O	2-(3,4-dihydroxyphenyl)-5,7-dihydroxy-8-[(2S,3R,4R,5S,6R)-3,4,5-trihydroxy-6-(hydroxymethyl)oxan-2-yl]chromen-4-one	Orientin	0	0.24987906
NuBBE_67	Oc1c(cc([C@@H]2CC(=O)c3c(cc(cc3O2)OC)O)cc1)OC	(2S)-5-hydroxy-2-(4-hydroxy-3-methoxyphenyl)-7-methoxy-2,3-dihydrochromen-4-one	Eriodictyol 7,3'-dimethyl ether	0	0.24987906
NuBBE_68	Oc1c2C(=O)C[C@H](Oc2cc(OC)c1)c1cc(OC)c(cc1)OC	(2S)-2-(3,4-dimethoxyphenyl)-5-hydroxy-7-methoxy-2,3-dihydrochromen-4-one	7,3',4'-Tri-O-methyleriodictyol	0	0.24987906
NuBBE_69	OC[C@@H]([C@H](CO)Cc1cc2c(cc1)OCO2)Cc1cc2c(OCO2)cc1	(2R,3R)-2,3-bis(1,3-benzodioxol-5-ylmethyl)butane-1,4-diol	Dihydrocubebin	0	0.24987906
NuBBE_82	C[C@H]1[C@H](C)[C@@H](c2cc(OC)c3OCOc3c2)O[C@H]1c1cc(OC)c(O)c(OC)c1	2,6-dimethoxy-4-[(2R,3S,4S,5S)-5-(7-methoxy-1,3-benzodioxol-5-yl)-3,4-dimethyloxolan-2-yl]phenol	Not found	0	0.24987906
NuBBE_83	C[C@H]1[C@H](C)[C@@H](c2cc(OC)c3OCOc3c2)O[C@H]1c1cc(OC)c(OC)c(OC)c1	6-[(2S,3S,4S,5R)-3,4-dimethyl-5-(3,4,5-trimethoxyphenyl)oxolan-2-yl]-4-methoxy-1,3-benzodioxole	Not found	0	0.24987906
NuBBE_84	C[C@H]1[C@@H]([C@H](O[C@H]1c1cc(OC)c(c(OC)c1)OC)c1cc(OC)c(c(OC)c1)O)C	4-[(2S,3S,4S,5R)-3,4-dimethyl-5-(3,4,5-trimethoxyphenyl)oxolan-2-yl]-2,6-dimethoxyphenol	Not found	0	0.24987906
NuBBE_85	C[C@H]1[C@H](C)[C@@H](c2cc(OC)c3OCOc3c2)O[C@H]1c1cc2OCOc2c(OC)c1	4-methoxy-6-[(2R,3S,4S,5S)-5-(7-methoxy-1,3-benzodioxol-5-yl)-3,4-dimethyloxolan-2-yl]-1,3-benzodioxole	Not found	0	0.24987906
NuBBE_86	C[C@@H]1[C@@H](c2cc(OC)c3OCOc3c2)O[C@@H](c2cc(OC)c(OC)c(OC)c2)[C@H]1CO	[(2R,3R,4S,5S)-5-(7-methoxy-1,3-benzodioxol-5-yl)-4-methyl-2-(3,4,5-trimethoxyphenyl)oxolan-3-yl]methanol	Not found	0	0.24987906
NuBBE_95	C=C[C@@H]1[C@@H](OC=C([C@@H]1C[C@H]1c2c(CCN1)c1ccccc1[nH]2)C(=O)OC)O[C@@H]1O[C@@H]([C@H]([C@H](O)[C@H]1O)O)CO	Not found	2-acetylamino-3-[4-(2-acetylamino-2-carboxyethylsulfanylthiocarbonylamino)phenylthiocarbamoylsulfanyl]propionic acid	0	0.24987906
NuBBE_103	C=C[C@@H]1[C@@H](OC=C([C@@H]1Cc1nc(C(=O)O)cc2c1[nH]c1ccc(cc21)O)C(=O)OC)O[C@@H]1O[C@@H]([C@H]([C@H](O)[C@H]1O)O)CO	1-[[(2S,3S,4R)-3-ethenyl-5-methoxycarbonyl-2-[(2S,3R,4S,5S,6R)-3,4,5-trihydroxy-6-(hydroxymethyl)oxan-2-yl]oxy-3,4-dihydro-2H-pyran-4-yl]methyl]-6-hydroxy-9H-pyrido[3,4-b]indole-3-carboxylic acid	Not found	0	0.24987906
NuBBE_104	C=C[C@@H]1[C@@H](OC=C([C@@H]1Cc1nc(C(=O)O)cc2c1[nH]c1ccccc21)C(=O)OC)O[C@@H]1O[C@@H]([C@H]([C@H](O)[C@H]1O)O)CO	1-[[(2S,3S,4R)-3-ethenyl-5-methoxycarbonyl-2-[(2S,3R,4S,5S,6R)-3,4,5-trihydroxy-6-(hydroxymethyl)oxan-2-yl]oxy-3,4-dihydro-2H-pyran-4-yl]methyl]-9H-pyrido[3,4-b]indole-3-carboxylic acid	Not found	0	0.24987906
NuBBE_119	Oc1c2c(=O)c(O[C@@H]3O[C@@H](C)[C@H](O)[C@@H](OC(=O)c4cc(O)c(OC)c(O)c4)[C@H]3O)c(c3ccc(O)cc3)oc2cc(O)c1	[(2S,3R,4R,5S,6S)-2-[5,7-dihydroxy-2-(4-hydroxyphenyl)-4-oxochromen-3-yl]oxy-3,5-dihydroxy-6-methyloxan-4-yl] 3,5-dihydroxy-4-methoxybenzoate	Pterogynoside	0	0.24987906
NuBBE_121	Oc1ccc(cc1)c1c(O[C@@H]2O[C@@H](C)[C@H](O)[C@@H](O)[C@H]2O)c(=O)c2c(O)cc(O)cc2o1	5,7-dihydroxy-2-(4-hydroxyphenyl)-3-[(2S,3R,4R,5R,6S)-3,4,5-trihydroxy-6-methyloxan-2-yl]oxychromen-4-one	Afzelin	0	0.24987906
NuBBE_123	O=c1c2c(O)cc(O)cc2oc(c2ccc(O)c(O)c2)c1O[C@H]1[C@H](O)[C@@H](O)[C@H](O)[C@@H](CO)O1	2-(3,4-dihydroxyphenyl)-5,7-dihydroxy-3-[(2S,3R,4S,5S,6R)-3,4,5-trihydroxy-6-(hydroxymethyl)oxan-2-yl]oxychromen-4-one	Isoquercetin	0	0.24987906
NuBBE_124	Oc1ccc(c2oc3c(c(O)c(O[C@@H]4O[C@@H]([C@H]([C@H](O)[C@H]4O)O)CO[C@@H]4[C@@H]([C@@H]([C@@H](O)[C@H](C)O4)O)O)c(OC)c3)c(=O)c2)cc1	5-hydroxy-2-(4-hydroxyphenyl)-7-methoxy-6-[(2S,3R,4S,5S,6R)-3,4,5-trihydroxy-6-[[(2S,3R,4R,5R,6S)-3,4,5-trihydroxy-6-methyloxan-2-yl]oxymethyl]oxan-2-yl]oxychromen-4-one	Not found	0	0.24987906
NuBBE_125	Oc1ccc(c2oc3c(c(O)c(O[C@@H]4O[C@@H]([C@H]([C@H](O)[C@H]4O)O)CO[C@@H]4[C@@H]([C@@H]([C@@H](O)[C@H](C)O4)O)O)c(OC)c3)c(=O)c2)cc1O	2-(3,4-dihydroxyphenyl)-5-hydroxy-7-methoxy-6-[(2S,3R,4S,5S,6R)-3,4,5-trihydroxy-6-[[(2S,3R,4R,5R,6S)-3,4,5-trihydroxy-6-methyloxan-2-yl]oxymethyl]oxan-2-yl]oxychromen-4-one	Not found	0	0.24987906
NuBBE_126	Oc1ccc(c2oc3c(c(O)c(O)c(OC)c3)c(=O)c2)cc1	5,6-dihydroxy-2-(4-hydroxyphenyl)-7-methoxychromen-4-one	Sorbifolin	0	0.24987906
NuBBE_127	Oc1ccc(c2oc3c(c(O)c(O[C@@H]4O[C@@H]([C@H]([C@H](O)[C@H]4O)O)CO)c(OC)c3)c(=O)c2)cc1	5-hydroxy-2-(4-hydroxyphenyl)-7-methoxy-6-[(2S,3R,4S,5S,6R)-3,4,5-trihydroxy-6-(hydroxymethyl)oxan-2-yl]oxychromen-4-one	89647-63-2	0	0.24987906
NuBBE_129	Oc1ccc(c2oc3c(c(O)c(O[C@H]4[C@H](O)[C@@H](O)[C@H](O)[C@@H](CO)O4)c(OC)c3)c(=O)c2)cc1O	2-(3,4-dihydroxyphenyl)-5-hydroxy-7-methoxy-6-[(2S,3R,4S,5S,6R)-3,4,5-trihydroxy-6-(hydroxymethyl)oxan-2-yl]oxychromen-4-one	Pedaliin	0	0.24987906
NuBBE_141	O[C@@H]1Cc2c(O)cc(O)cc2O[C@@H]1c1cc(O)c(OC)c(O)c1	(2R,3R)-2-(3,5-dihydroxy-4-methoxyphenyl)-3,4-dihydro-2H-chromene-3,5,7-triol	4'-Methyl-epigallocatechin	0	0.24987906
NuBBE_142	Oc1cc(O)c2c(=O)c(O[C@@H]3[C@@H]([C@H]([C@@H]([C@H](O3)CO)O)O)O[C@@H]3O[C@@H]([C@H]([C@@H]([C@H]3O)O)O)CO)c(oc2c1)c1cc(O)c(cc1)O	3-[(2R,3R,4S,5S,6R)-4,5-dihydroxy-6-(hydroxymethyl)-3-[(2S,3R,4S,5S,6R)-3,4,5-trihydroxy-6-(hydroxymethyl)oxan-2-yl]oxyoxan-2-yl]oxy-2-(3,4-dihydroxyphenyl)-5,7-dihydroxychromen-4-one	Not found	0	0.24987906
NuBBE_153	OC(=O)c1cc(CCC(C)C)c2O[C@](CCCC(C)C)(C)CCc2c1	(2S)-2-methyl-8-(3-methylbutyl)-2-(4-methylpentyl)-3,4-dihydrochromene-6-carboxylic acid	Not found	0	0.24987906
NuBBE_161	Oc1cc(O)c2c(=O)c(O[C@H]3[C@@H]([C@@H]([C@H]([C@@H](O3)C)O)O)O)c(oc2c1)c1cc(O)c(cc1)O	2-(3,4-dihydroxyphenyl)-5,7-dihydroxy-3-[(2S,3R,4R,5R,6S)-3,4,5-trihydroxy-6-methyloxan-2-yl]oxychromen-4-one	quercitrin	0	0.24987906
NuBBE_162	Oc1cc(O)c2c(=O)c(O[C@H]3[C@@H]([C@@H]([C@H]([C@@H](O3)C)O)O)O)c(oc2c1)c1cc(O)c(c(O)c1)O	5,7-dihydroxy-3-[(2S,3R,4R,5R,6S)-3,4,5-trihydroxy-6-methyloxan-2-yl]oxy-2-(3,4,5-trihydroxyphenyl)chromen-4-one	Myricitrin	0	0.24987906
NuBBE_178	O=c1cc(c2ccc(OC)c(OC)c2)oc2c1ccc(c2)OC	2-(3,4-dimethoxyphenyl)-7-methoxychromen-4-one	3',4',7-Trimethoxyflavone	0	0.24987906
NuBBE_179	O=c1cc(c2ccc(OC)c(O)c2)oc2c1ccc(c2)OC	2-(3-hydroxy-4-methoxyphenyl)-7-methoxychromen-4-one	Tithonine	0	0.24987906
NuBBE_180	Oc1cc2c(c(=O)cc(c3ccc(OC)c(O)c3)o2)cc1	7-hydroxy-2-(3-hydroxy-4-methoxyphenyl)chromen-4-one	Farnisin	0	0.24987906
NuBBE_185	OC(=O)CCCCCCCCCCCCCCCCc1cc2OCOc2cc1	17-(1,3-benzodioxol-5-yl)heptadecanoic acid	Not found	0	0.24987906
NuBBE_188	C[C@H]1[C@H](C)[C@@H](c2ccc(O)c(OC)c2)c2cc(O)c(OC)cc2C1	(6R,7S,8S)-8-(4-hydroxy-3-methoxyphenyl)-3-methoxy-6,7-dimethyl-5,6,7,8-tetrahydronaphthalen-2-ol	Guaiacin	0	0.24987906
NuBBE_197	Oc1c2c(=O)cc(c3cc(c4c(OC)cc(O)c5c4oc(c4ccc(OC)cc4)cc5=O)c(O)cc3)oc2cc(OC)c1	5-hydroxy-8-[2-hydroxy-5-(5-hydroxy-7-methoxy-4-oxochromen-2-yl)phenyl]-7-methoxy-2-(4-methoxyphenyl)chromen-4-one	HEVEAFLAVONE	0	0.24987906
NuBBE_198	Oc1cc(O)c2c(=O)cc(c3cc(c4c(OC)cc(O)c5c4oc(c4ccc(OC)cc4)cc5=O)c(O)cc3)oc2c1	8-[5-(5,7-dihydroxy-4-oxochromen-2-yl)-2-hydroxyphenyl]-5-hydroxy-7-methoxy-2-(4-methoxyphenyl)chromen-4-one	Di-O-methylamentoflavone	0	0.24987906
NuBBE_199	Oc1cc(O)c2c(=O)cc(c3cc(c4c(O)cc(O)c5c4oc(c4ccc(OC)cc4)cc5=O)c(O)cc3)oc2c1	8-[5-(5,7-dihydroxy-4-oxochromen-2-yl)-2-hydroxyphenyl]-5,7-dihydroxy-2-(4-methoxyphenyl)chromen-4-one	Podocarpusflavone A	0	0.24987906
NuBBE_200	Oc1cc(O)c2c(=O)cc(c3cc(c4c(O)cc(O)c5c4oc(c4ccc(O)cc4)cc5=O)c(O)cc3)oc2c1	8-[5-(5,7-dihydroxy-4-oxochromen-2-yl)-2-hydroxyphenyl]-5,7-dihydroxy-2-(4-hydroxyphenyl)chromen-4-one	Amentoflavone	0	0.24987906
NuBBE_204	COc1cc(C(=O)OC[C@@]2([C@H]([C@@H](OC2)OC[C@H]2O[C@H]([C@@H]([C@H]([C@@H]2O)O)O)Oc2cc(OC)c(c(OC)c2)OC)O)O)cc(OC)c1O	[(3S,4R,5R)-3,4-dihydroxy-5-[[(2R,3S,4S,5R,6S)-3,4,5-trihydroxy-6-(3,4,5-trimethoxyphenoxy)oxan-2-yl]methoxy]oxolan-3-yl]methyl 4-hydroxy-3,5-dimethoxybenzoate	5''-O-Syringoylkelampayoside A	0	0.24987906
NuBBE_207	COc1c(c(OC)c2[C@@H]([C@H]([C@@H](Cc2c1)CO)CO[C@H]1[C@@H]([C@H]([C@@H]([C@H](O1)CO)O)O)O)c1cc(OC)c(c(OC)c1)O)O	(2R,3R,4S,5S,6R)-2-[[(1S,2R,3R)-7-hydroxy-1-(4-hydroxy-3,5-dimethoxyphenyl)-3-(hydroxymethyl)-6,8-dimethoxy-1,2,3,4-tetrahydronaphthalen-2-yl]methoxy]-6-(hydroxymethyl)oxane-3,4,5-triol	(+)-Lyoniresinol 9'-O-glucoside	0	0.24987906
NuBBE_208	COc1c(c(OC)c2[C@H]([C@@H]([C@H](Cc2c1)CO)CO[C@H]1[C@@H]([C@H]([C@@H]([C@H](O1)CO)O)O)O)c1cc(OC)c(c(OC)c1)O)O	(2R,3R,4S,5S,6R)-2-[[(1R,2S,3S)-7-hydroxy-1-(4-hydroxy-3,5-dimethoxyphenyl)-3-(hydroxymethyl)-6,8-dimethoxy-1,2,3,4-tetrahydronaphthalen-2-yl]methoxy]-6-(hydroxymethyl)oxane-3,4,5-triol	(-)-Lyoniresinol 9'-O-glucoside	0	0.24987906
NuBBE_214	COc1c(O)c(OC)cc([C@H]2OC[C@H]3[C@@H]2CO[C@@H]3c2cc(OC)c(O)c(OC)c2)c1	4-[(3S,3aR,6S,6aR)-6-(4-hydroxy-3,5-dimethoxyphenyl)-1,3,3a,4,6,6a-hexahydrofuro[3,4-c]furan-3-yl]-2,6-dimethoxyphenol	(+)-Syringaresinol	0	0.24987906
NuBBE_223	C[C@@H]1[C@@H](OC(=O)CCCCCCCCC)[C@H](OC(=O)C)[C@]23C(=C[C@H](O)C[C@H]3[C@]1(C)C/C=C(\C=C)/C)[C@@H](OC(=O)C)O[C@H]2OC(=O)C	[(1S,3R,5R,6aS,7S,8S,9R,10R,10aS)-1,3,10-triacetyloxy-5-hydroxy-7,8-dimethyl-7-[(2Z)-3-methylpenta-2,4-dienyl]-1,3,5,6,6a,8,9,10-octahydrobenzo[d][2]benzofuran-9-yl] decanoate	Not found	0	0.24987906
NuBBE_225	C[C@@H]1[C@@H](OC(=O)CCC)[C@H](O)[C@]23C(=C[C@H](O)C[C@H]3[C@]1(C)C/C=C(\C=C)/C)[C@@H](OCC)O[C@H]2OC(=O)C	[(1S,3S,5R,6aS,7S,8S,9R,10R,10aS)-1-acetyloxy-3-ethoxy-5,10-dihydroxy-7,8-dimethyl-7-[(2Z)-3-methylpenta-2,4-dienyl]-1,3,5,6,6a,8,9,10-octahydrobenzo[d][2]benzofuran-9-yl] butanoate	Not found	0	0.24987906
NuBBE_242	Oc1cc(O)c2C[C@@H](OC(=O)c3cc(O)c(O)c(O)c3)[C@@H](c3cc(O)c(O)c(O)c3)Oc2c1	[(2R,3R)-5,7-dihydroxy-2-(3,4,5-trihydroxyphenyl)-3,4-dihydro-2H-chromen-3-yl] 3,4,5-trihydroxybenzoate	(-)-Epigallocatechin gallate	0	0.24987906
NuBBE_248	O=C(/C=C\c1cc(O)c(cc1)O)O[C@H]1[C@@H]([C@@H](C[C@](O)(C1)C(=O)OC)O)O	methyl (1S,3R,4R,5R)-3-[(Z)-3-(3,4-dihydroxyphenyl)prop-2-enoyl]oxy-1,4,5-trihydroxycyclohexane-1-carboxylate	Not found	0	0.24987906
NuBBE_259	OCCCc1cc(OC)c2oc(c3cc4c(OCO4)cc3)cc2c1	3-[2-(1,3-benzodioxol-5-yl)-7-methoxy-1-benzofuran-5-yl]propan-1-ol	Egonol	0	0.24987906
NuBBE_261	COc1c(O)c(OC)cc([C@H]2OC[C@@H]3[C@H]2CO[C@@H]3c2cc(OC)c(O)c(OC)c2)c1	4-[(3S,3aS,6S,6aS)-6-(4-hydroxy-3,5-dimethoxyphenyl)-1,3,3a,4,6,6a-hexahydrofuro[3,4-c]furan-3-yl]-2,6-dimethoxyphenol	Not found	0	0.24987906
NuBBE_262	COC1=C[C@@]2(CC=C)C(=O)[C@H]([C@@H]([C@H]2C)c2cc(OC)c(OC)cc2)C1=O	(1S,5S,6R,7R)-7-(3,4-dimethoxyphenyl)-3-methoxy-6-methyl-5-prop-2-enylbicyclo[3.2.1]oct-3-ene-2,8-dione	Kadsurenin D	0	0.24987906
NuBBE_268	O=C1N[C@@H](Cc2ccccc2)[C@H]2[C@]31OC(=O)/C=C/[C@@H](CCC[C@@H](C/C=C/[C@@H]3[C@H](O)C(=C)[C@@H]2C)C)O	Not found	2-acetylamino-3-[4-(2-acetylamino-2-carboxyethylsulfanylthiocarbonylamino)phenylthiocarbamoylsulfanyl]propionic acid	0	0.24987906
NuBBE_271	OC[C@H]1O[C@@H](Oc2cc(/C=C/C(=O)O[C@H]3O[C@@H]([C@H]([C@@H]([C@H]3O[C@@H]3[C@H]([C@@H]([C@@H](OC3)O)O)O)O)O)CO)ccc2O)[C@@H]([C@H]([C@@H]1O)O)O	[(2R,3R,4S,5S,6R)-4,5-dihydroxy-6-(hydroxymethyl)-3-[(3S,4S,5S,6R)-4,5,6-trihydroxyoxan-3-yl]oxyoxan-2-yl] (E)-3-[4-hydroxy-3-[(2S,3R,4S,5S,6R)-3,4,5-trihydroxy-6-(hydroxymethyl)oxan-2-yl]oxyphenyl]prop-2-enoate	Not found	0	0.24987906
NuBBE_272	Oc1cc(/C=C/C(=O)O[C@@H]2O[C@@H]([C@H]([C@@H]([C@H]2O)O)O)COC(=O)/C=C/c2ccc(c(O)c2)O)ccc1O	[(2R,3S,4S,5R,6S)-6-[(E)-3-(3,4-dihydroxyphenyl)prop-2-enoyl]oxy-3,4,5-trihydroxyoxan-2-yl]methyl (E)-3-(3,4-dihydroxyphenyl)prop-2-enoate	Not found	0	0.24987906
NuBBE_278	Oc1ccc(c2c(c(=O)c3c(o2)cc(Oc2cc(O)c4c(=O)c(O[C@H]5[C@@H]([C@H]([C@H]([C@H](O5)CO[C@H]5O[C@H]([C@@H]([C@H]([C@H]5O)O)O)C)O)O)O)c(oc4c2)c2ccc(cc2)O)cc3O)O[C@@H]2O[C@@H]([C@H]([C@@H]([C@H]2O)O)O)CO[C@H]2[C@@H]([C@@H]([C@H]([C@@H](O2)C)O)O)O)cc1	5-hydroxy-7-[5-hydroxy-2-(4-hydroxyphenyl)-4-oxo-3-[(2S,3R,4S,5R,6R)-3,4,5-trihydroxy-6-[[(2S,3R,4R,5R,6S)-3,4,5-trihydroxy-6-methyloxan-2-yl]oxymethyl]oxan-2-yl]oxychromen-7-yl]oxy-2-(4-hydroxyphenyl)-3-[(2S,3R,4S,5S,6R)-3,4,5-trihydroxy-6-[[(2R,3R,4R,5R,6S)-3,4,5-trihydroxy-6-methyloxan-2-yl]oxymethyl]oxan-2-yl]oxychromen-4-one	Not found	0	0.24987906
NuBBE_280	Oc1c2c(=O)c(O[C@@H]3O[C@@H]([C@H]([C@H](O)[C@H]3O)O)CO[C@H]3[C@@H]([C@@H]([C@H]([C@@H](O3)C)O)O)O)c(oc2cc(O)c1)c1ccc(cc1)O	5,7-dihydroxy-2-(4-hydroxyphenyl)-3-[(2S,3R,4S,5S,6R)-3,4,5-trihydroxy-6-[[(2R,3R,4R,5R,6S)-3,4,5-trihydroxy-6-methyloxan-2-yl]oxymethyl]oxan-2-yl]oxychromen-4-one	Nicotiflorin	0	0.24987906
NuBBE_282	Oc1c2c(=O)c(O[C@@H]3O[C@@H]([C@@H]([C@H](O)[C@H]3O)O)CO[C@H]3[C@@H]([C@@H]([C@H]([C@@H](O3)C)O)O)O)c(oc2cc(O)c1)c1ccc(c(O)c1)O	2-(3,4-dihydroxyphenyl)-5,7-dihydroxy-3-[(2S,3R,4S,5R,6R)-3,4,5-trihydroxy-6-[[(2R,3R,4R,5R,6S)-3,4,5-trihydroxy-6-methyloxan-2-yl]oxymethyl]oxan-2-yl]oxychromen-4-one	Quercetin 3-O-robinobioside	0	0.24987906
NuBBE_283	Oc1c2c(=O)c(O[C@H]3O[C@@H]([C@H]([C@@H]([C@H]3O)O)O)CO[C@@H]3O[C@H]([C@@H]([C@H]([C@H]3O)O)O)C)c(oc2cc(O)c1O)c1ccc(c(O)c1)O	2-(3,4-dihydroxyphenyl)-5,6,7-trihydroxy-3-[(2R,3R,4S,5S,6R)-3,4,5-trihydroxy-6-[[(2R,3R,4R,5R,6S)-3,4,5-trihydroxy-6-methyloxan-2-yl]oxymethyl]oxan-2-yl]oxychromen-4-one	Not found	0	0.24987906
NuBBE_284	Oc1c2c(=O)c(O[C@@H]3O[C@@H]([C@@H]([C@H](O)[C@H]3O)O)CO)c(oc2cc(O)c1)c1ccc(cc1)O	5,7-dihydroxy-2-(4-hydroxyphenyl)-3-[(2S,3R,4S,5R,6R)-3,4,5-trihydroxy-6-(hydroxymethyl)oxan-2-yl]oxychromen-4-one	Trifolin	0	0.24987906
NuBBE_285	Oc1c2c(=O)c(O[C@@H]3O[C@@H]([C@H]([C@H](O)[C@H]3O)O)CO)c(oc2cc(O)c1)c1ccc(cc1)O	5,7-dihydroxy-2-(4-hydroxyphenyl)-3-[(2S,3R,4S,5S,6R)-3,4,5-trihydroxy-6-(hydroxymethyl)oxan-2-yl]oxychromen-4-one	Astragalin	0	0.24987906
NuBBE_286	Oc1c2c(=O)c(O[C@@H]3O[C@@H]([C@H]([C@H](O)[C@H]3O)O[C@H]3[C@@H]([C@@H]([C@H]([C@@H](O3)CO[C@H]3[C@@H]([C@@H]([C@H]([C@@H](O3)C)O)O)O)O)O)O)CO)c(oc2cc(O)c1)c1ccc(cc1)O	3-[(2S,3R,4R,5S,6R)-3,4-dihydroxy-6-(hydroxymethyl)-5-[(2S,3R,4R,5R,6S)-3,4,5-trihydroxy-6-[[(2R,3R,4R,5R,6S)-3,4,5-trihydroxy-6-methyloxan-2-yl]oxymethyl]oxan-2-yl]oxyoxan-2-yl]oxy-5,7-dihydroxy-2-(4-hydroxyphenyl)chromen-4-one	Not found	0	0.24987906
NuBBE_287	O[C@@H]1[C@H](Oc2c(C1)c(O)cc(c2)O)c1cc(O)c(cc1)O	(2R,3S)-2-(3,4-dihydroxyphenyl)-3,4-dihydro-2H-chromene-3,5,7-triol	Cianidanol	0	0.24987906
NuBBE_288	Oc1cc(O)c2[C@H]([C@@H]([C@H](Oc2c1)c1ccc(c(O)c1)O)O)c1c2c(C[C@@H]([C@H](O2)c2ccc(c(O)c2)O)O)c(cc1O)O	(2R,3S)-2-(3,4-dihydroxyphenyl)-8-[(2R,3S,4S)-2-(3,4-dihydroxyphenyl)-3,5,7-trihydroxy-3,4-dihydro-2H-chromen-4-yl]-3,4-dihydro-2H-chromene-3,5,7-triol	Procyanidin B3	0	0.24987906
NuBBE_291	Oc1c(C(=O)/C=C(\C)/CCC=C(C)C)cc(O)cc1	(2E)-1-(2,5-dihydroxyphenyl)-3,7-dimethylocta-2,6-dien-1-one	Not found	0	0.24987906
NuBBE_292	Oc1cc(O)c2C(=O)C[C@@H](c3ccc(OC)cc3)Oc2c1	(2S)-5,7-dihydroxy-2-(4-methoxyphenyl)-2,3-dihydrochromen-4-one	Isosakuranetin	0	0.24987906
NuBBE_293	Oc1c2C(=O)C[C@@H](c3ccc(O)cc3)Oc2cc(OC)c1	(2S)-5-hydroxy-2-(4-hydroxyphenyl)-7-methoxy-2,3-dihydrochromen-4-one	Sakuranetin	0	0.24987906
NuBBE_313	N1[C@@H](C)[C@H](OC(=O)/C=C/c2ccc(O)c(OC)c2)CC[C@@H]1CCCCCCCCCCCCC(=O)C	[(2S,3R,6S)-2-methyl-6-(13-oxotetradecyl)piperidin-3-yl] (E)-3-(4-hydroxy-3-methoxyphenyl)prop-2-enoate	Not found	0	0.24987906
NuBBE_318	COc1c(ccc(c2oc3cc(cc(O)c3c(=O)c2O[C@@H]2O[C@@H]([C@H]([C@@H]([C@H]2O)O)O)CO[C@@H]2O[C@H]([C@@H]([C@H]([C@H]2O)O)O)C)OC)c1)O	5-hydroxy-2-(4-hydroxy-3-methoxyphenyl)-7-methoxy-3-[(2S,3R,4S,5S,6R)-3,4,5-trihydroxy-6-[[(2R,3R,4R,5R,6S)-3,4,5-trihydroxy-6-methyloxan-2-yl]oxymethyl]oxan-2-yl]oxychromen-4-one	Rhamnazin 3-rutinoside	0	0.24987906
NuBBE_319	COc1ccc(c2oc3cc(cc(O[C@H]4[C@@H]([C@@H]([C@H]([C@@H](O4)C)O)O)O)c3c(=O)c2O[C@H]2[C@@H]([C@@H]([C@H]([C@@H](O2)C)O)O)O)OC(=O)C)cc1	[2-(4-methoxyphenyl)-4-oxo-3,5-bis[[(2S,3R,4R,5R,6S)-3,4,5-trihydroxy-6-methyloxan-2-yl]oxy]chromen-7-yl] acetate	Not found	0	0.24987906
NuBBE_321	Oc1c2c(=O)c(O[C@H]3[C@H](O)[C@H](O)[C@@H](O)[C@H](C)O3)c(c3cc(O)c(O)cc3)oc2cc(OC)c1	2-(3,4-dihydroxyphenyl)-5-hydroxy-7-methoxy-3-[(2S,3R,4R,5R,6S)-3,4,5-trihydroxy-6-methyloxan-2-yl]oxychromen-4-one	Rhamnetin 3-rhamnoside	0	0.24987906
NuBBE_324	OC1=C(C(=O)OC1=C)CCCCCCCCCCCCCc1ccc2c(OCO2)c1	3-[13-(1,3-benzodioxol-5-yl)tridecyl]-4-hydroxy-5-methylidenefuran-2-one	Not found	0	0.24987906
NuBBE_325	C[C@@H]1[C@H](c2ccc3c(OCO3)c2)OC2=C(OC)C(=O)C(=C[C@]12CC=C)OC	(2R,3S,3aS)-2-(1,3-benzodioxol-5-yl)-5,7-dimethoxy-3-methyl-3a-prop-2-enyl-2,3-dihydro-1-benzofuran-6-one	Not found	0	0.24987906
NuBBE_326	N1c2ccccc2[C@]2(C1=O)[C@H]1C[C@H]3[C@@H](C[N@@]1CC2)[C@@H](OC=C3C(=O)OC)C	methyl (1S,4aS,5aR,6S,10aS)-1-methyl-2'-oxospiro[1,4a,5,5a,7,8,10,10a-octahydropyrano[3,4-f]indolizine-6,3'-1H-indole]-4-carboxylate	Speciophylline	0	0.24987906
NuBBE_329	N1c2ccccc2[C@]2(C1=O)[C@H]1C[C@H]3[C@@H](C[N@]1CC2)[C@@H](OC=C3C(=O)O)C	(1S,4aS,5aR,6S,10aS)-1-methyl-2'-oxospiro[1,4a,5,5a,7,8,10,10a-octahydropyrano[3,4-f]indolizine-6,3'-1H-indole]-4-carboxylic acid	Not found	0	0.24987906
NuBBE_346	O=C(C(=O)OC)c1ccc(C(=O)C(=O)OC)cc1	methyl 2-[4-(2-methoxy-2-oxoacetyl)phenyl]-2-oxoacetate	Not found	0	0.24987906
NuBBE_350	O=C([C@@H]1[C@@H](O)C=C(OC)C=C1O)/C=C/c1ccccc1	(E)-1-[(1R,6S)-2,6-dihydroxy-4-methoxycyclohexa-2,4-dien-1-yl]-3-phenylprop-2-en-1-one	Not found	0	0.24987906
NuBBE_351	O=C(CCc1ccccc1)[C@@H]1[C@@H](C=C(C2=C1O[C@H]([C@@H]2c1cc(C(=O)OC)ccc1O)C(O)(C)C)OC)O	methyl 4-hydroxy-3-[(2R,3R,6R,7R)-6-hydroxy-2-(2-hydroxypropan-2-yl)-4-methoxy-7-(3-phenylpropanoyl)-2,3,6,7-tetrahydro-1-benzofuran-3-yl]benzoate	Not found	0	0.24987906
NuBBE_353	O=C(OC)c1ccc(O)c(C[C@@H](O)C(=C)C)c1	methyl 4-hydroxy-3-[(2R)-2-hydroxy-3-methylbut-3-enyl]benzoate	Not found	0	0.24987906
NuBBE_355	Oc1cc(O)c2C(=O)C[C@@H](c3ccccc3)Oc2c1	(2S)-5,7-dihydroxy-2-phenyl-2,3-dihydrochromen-4-one	Pinocembrin	0	0.24987906
NuBBE_359	Oc1cc(O)c2[C@H](c3c(O)cc(O)c4c3O[C@H](c3cc(O)c(O)cc3)[C@H](O)C4)[C@@H](O)[C@@H](c3cc(O)c(O)cc3)Oc2c1	(2R,3R)-2-(3,4-dihydroxyphenyl)-8-[(2R,3R,4R)-2-(3,4-dihydroxyphenyl)-3,5,7-trihydroxy-3,4-dihydro-2H-chromen-4-yl]-3,4-dihydro-2H-chromene-3,5,7-triol	Procyanidin B2	0	0.24987906
NuBBE_361	Oc1cc(O)c2c(=O)c(O[C@H]3[C@H](O[C@H]4[C@H](O)[C@H](O[C@H]5[C@H](O)[C@H]([C@@H]([C@H](O5)CO[C@H]5[C@H](O)[C@H](O)[C@@H](O)[C@H](C)O5)O)O)[C@@H](O)[C@H](C)O4)[C@H]([C@@H]([C@H](O3)CO)O)O)c(c3ccc(O)c(O)c3)oc2c1	3-[(2S,3R,4S,5S,6R)-3-[(2S,3R,4R,5S,6S)-3,5-dihydroxy-6-methyl-4-[(2S,3R,4S,5S,6R)-3,4,5-trihydroxy-6-[[(2R,3R,4R,5R,6S)-3,4,5-trihydroxy-6-methyloxan-2-yl]oxymethyl]oxan-2-yl]oxyoxan-2-yl]oxy-4,5-dihydroxy-6-(hydroxymethyl)oxan-2-yl]oxy-2-(3,4-dihydroxyphenyl)-5,7-dihydroxychromen-4-one	Not found	0	0.24987906
NuBBE_367	Oc1cc2oc3cc(c([C@@H]4O[C@@H]([C@H]([C@@H]([C@H]4OC(=O)/C=C/c4cc(O)c(cc4)O)O)O)CO)c(O)c3c(=O)c2cc1O)O	[(2S,3R,4S,5S,6R)-4,5-dihydroxy-6-(hydroxymethyl)-2-(1,3,6,7-tetrahydroxy-9-oxoxanthen-2-yl)oxan-3-yl] (E)-3-(3,4-dihydroxyphenyl)prop-2-enoate	Not found	0	0.24987906
NuBBE_368	Oc1cc2oc3cc(c([C@@H]4O[C@@H]([C@H]([C@@H]([C@H]4OC(=O)/C=C/c4ccccc4)O)O)CO)c(O)c3c(=O)c2cc1O)O	[(2S,3R,4S,5S,6R)-4,5-dihydroxy-6-(hydroxymethyl)-2-(1,3,6,7-tetrahydroxy-9-oxoxanthen-2-yl)oxan-3-yl] (E)-3-phenylprop-2-enoate	Not found	0	0.24987906
NuBBE_369	Oc1cc2oc3cc(c([C@@H]4O[C@@H]([C@H]([C@@H]([C@H]4OC(=O)/C=C/c4ccc(cc4)O)O)O)CO)c(O)c3c(=O)c2cc1O)O	[(2S,3R,4S,5S,6R)-4,5-dihydroxy-6-(hydroxymethyl)-2-(1,3,6,7-tetrahydroxy-9-oxoxanthen-2-yl)oxan-3-yl] (E)-3-(4-hydroxyphenyl)prop-2-enoate	Not found	0	0.24987906
NuBBE_370	Oc1cc2oc3cc(c([C@@H]4O[C@@H]([C@H]([C@@H]([C@H]4O)O)O)CO)c(O)c3c(=O)c2cc1O)O	1,3,6,7-tetrahydroxy-2-[(2S,3R,4R,5S,6R)-3,4,5-trihydroxy-6-(hydroxymethyl)oxan-2-yl]xanthen-9-one	Mangiferin	0	0.24987906
NuBBE_371	Oc1cc2oc3cc(c([C@@H]4O[C@@H]([C@H]([C@@H]([C@H]4OC(=O)c4ccccc4)O)O)CO)c(O)c3c(=O)c2cc1O)O	[(2S,3R,4S,5S,6R)-4,5-dihydroxy-6-(hydroxymethyl)-2-(1,3,6,7-tetrahydroxy-9-oxoxanthen-2-yl)oxan-3-yl] benzoate	Not found	0	0.24987906
NuBBE_372	Oc1cc2oc3cc(c([C@@H]4O[C@@H]([C@H]([C@@H]([C@H]4OC(=O)c4ccc(cc4)O)O)O)CO)c(O)c3c(=O)c2cc1O)O	[(2S,3R,4S,5S,6R)-4,5-dihydroxy-6-(hydroxymethyl)-2-(1,3,6,7-tetrahydroxy-9-oxoxanthen-2-yl)oxan-3-yl] 4-hydroxybenzoate	muraxanthone	0	0.24987906
NuBBE_385	COc1cc(C[C@@H]2[C@@H]([C@H](OC2)c2ccc(c(OC)c2)O)CO)ccc1O	4-[[(3R,4R,5S)-5-(4-hydroxy-3-methoxyphenyl)-4-(hydroxymethyl)oxolan-3-yl]methyl]-2-methoxyphenol	Lariciresinol	0	0.24987906
NuBBE_388	C[C@@]12[C@]3(CC[C@@H]4C(C)([C@@H]([C@H](C[C@]4([C@@H]3CC=C1[C@H]1[C@@](C(=O)O)(CC2)CCC(C)(C1)C)C)O)OC(=O)/C=C/c1ccc(cc1)O)C)C	(4aS,6aS,6aR,6bS,8aS,10S,11S,12aS,14bS)-11-hydroxy-10-[(E)-3-(4-hydroxyphenyl)prop-2-enoyl]oxy-2,2,6a,6b,9,9,12a-heptamethyl-1,3,4,5,6,6a,7,8,8a,10,11,12,13,14b-tetradecahydropicene-4a-carboxylic acid	Not found	0	0.24987906
NuBBE_410	OCCCc1cc2c(oc(c3cc4c(OCO4)cc3)c2)c(OC)c1	3-[2-(1,3-benzodioxol-5-yl)-7-methoxy-1-benzofuran-5-yl]propan-1-ol	Egonol	0	0.24987906
NuBBE_413	COc1cc(CCCO[C@@H]2O[C@@H]([C@H]([C@H](O)[C@H]2O)O)CO)cc2c1oc(c1cc(OC)c(cc1)OC)c2	(2R,3R,4S,5S,6R)-2-[3-[2-(3,4-dimethoxyphenyl)-7-methoxy-1-benzofuran-5-yl]propoxy]-6-(hydroxymethyl)oxane-3,4,5-triol	325791-19-3	0	0.24987906
NuBBE_414	OCCCc1cc2c(O[C@@H](c3ccc(O)c(OC)c3)[C@@H]2CO)c(OC)c1	4-[(2R,3S)-3-(hydroxymethyl)-5-(3-hydroxypropyl)-7-methoxy-2,3-dihydro-1-benzofuran-2-yl]-2-methoxyphenol	126253-41-6	0	0.24987906
NuBBE_419	[C@H]12[C@H]([C@@H](OC=C1C(=O)O)O[C@@H]1O[C@@H]([C@H]([C@H](O)[C@H]1OC(=O)/C=C/c1ccc(cc1)OC)O)CO)[C@H]([C@H](C2)O)C	(1S,4aS,6S,7R,7aS)-1-[(2S,3R,4S,5S,6R)-4,5-dihydroxy-6-(hydroxymethyl)-3-[(E)-3-(4-methoxyphenyl)prop-2-enoyl]oxyoxan-2-yl]oxy-6-hydroxy-7-methyl-1,4a,5,6,7,7a-hexahydrocyclopenta[c]pyran-4-carboxylic acid	Not found	0	0.24987906
NuBBE_426	Oc1cc(O)c2c(O[C@@H]([C@@H](C2)OC(=O)C)c2ccc(c(O)c2)O)c1	[(2R,3R)-2-(3,4-dihydroxyphenyl)-5,7-dihydroxy-3,4-dihydro-2H-chromen-3-yl] acetate	Not found	0	0.24987906
NuBBE_429	CC(=O)O[C@@H]1[C@]2(COC(=O)C)[C@@]34[C@@](C)(O)[C@@H](OC(=O)[C@H]([C@H](c5ncccc5C(=O)OC[C@](O3)(C)[C@@H]([C@H]4OC(=O)C)[C@@H]1OC(=O)c1cccnc1)C)C)[C@H](OC(=O)C)[C@@H]2OC(=O)C	Not found	2-acetylamino-3-[4-(2-acetylamino-2-carboxyethylsulfanylthiocarbonylamino)phenylthiocarbamoylsulfanyl]propionic acid	0	0.24987906
NuBBE_446	O=c1c2c(O)cc(O)cc2oc(c2ccc(O)c(OC)c2)c1O[C@H]1[C@@H](O)[C@H]([C@@H]([C@H](O1)C)O)O	5,7-dihydroxy-2-(4-hydroxy-3-methoxyphenyl)-3-[(2S,3S,4S,5S,6R)-3,4,5-trihydroxy-6-methyloxan-2-yl]oxychromen-4-one	Not found	0	0.24987906
NuBBE_477	O=C(/C=C/c1cc(O)c(cc1)O)OCCc1ccccc1	2-phenylethyl (E)-3-(3,4-dihydroxyphenyl)prop-2-enoate	Caffeic acid phenethyl ester	0	0.24987906
NuBBE_488	[C@H]12[C@H](CO[C@@H]1c1ccc3OCOc3c1)[C@@H](OC2)c1ccc(c(OC)c1)OC	5-[(3S,3aR,6R,6aR)-6-(3,4-dimethoxyphenyl)-1,3,3a,4,6,6a-hexahydrofuro[3,4-c]furan-3-yl]-1,3-benzodioxole	Fargesin	0	0.24987906
NuBBE_508	Cc1cc(=O)c2c(o1)c(C)c(O)c(CC1=C3C(=COC(=C3)C)[C@@H]([C@@](C1=O)(C)O)O)c2O	6-[[(7R,8S)-7,8-dihydroxy-3,7-dimethyl-6-oxo-8H-isochromen-5-yl]methyl]-5,7-dihydroxy-2,8-dimethylchromen-4-one	Mycoleptone C	0	0.24987906
NuBBE_510	O=C1[C@@H](Cc2ccc(O)c(O)c2)CC[C@](O1)([C@@H]1[C@H](OC(=O)c2cc(O)cc(O)c2)[C@@H](O)CO1)c1cc(O)c(O)cc1	[(2S,3R,4S)-2-[(2R,5R)-2-(3,4-dihydroxyphenyl)-5-[(3,4-dihydroxyphenyl)methyl]-6-oxooxan-2-yl]-4-hydroxyoxolan-3-yl] 3,5-dihydroxybenzoate	Not found	0	0.24987906
NuBBE_511	O=C(/C=C\c1cc(O)c(O)cc1)O[C@@H]1C[C@](O)(C(=O)OC)C[C@@H](O)[C@H]1O	methyl (1S,3R,4R,5R)-3-[(Z)-3-(3,4-dihydroxyphenyl)prop-2-enoyl]oxy-1,4,5-trihydroxycyclohexane-1-carboxylate	Not found	0	0.24987906
NuBBE_534	Oc1cc(O)c2c(=O)c(O[C@@H]3OC[C@H]([C@@H](O)[C@@H]3O)O)c(oc2c1)c1cc(O)c(cc1)O	2-(3,4-dihydroxyphenyl)-5,7-dihydroxy-3-[(2S,3S,4R,5R)-3,4,5-trihydroxyoxan-2-yl]oxychromen-4-one	Not found	0	0.24987906
NuBBE_535	Oc1cc(O)c2c(=O)c(O[C@@H]3O[C@@H]([C@H]([C@@H](O)[C@H]3O)O)CO)c(oc2c1)c1cc(O)c(cc1)O	2-(3,4-dihydroxyphenyl)-5,7-dihydroxy-3-[(2S,3R,4R,5S,6R)-3,4,5-trihydroxy-6-(hydroxymethyl)oxan-2-yl]oxychromen-4-one	Not found	0	0.24987906
NuBBE_546	Oc1c(cc(cc1)/C=C/C(=O)O[C@@H]1[C@H](O[C@H]([C@@H]([C@H]1O[C@H]1[C@@H]([C@@H]([C@H]([C@@H](O1)C)O)O)O)O)OCCc1cc(O)c(cc1)O)CO)O	[(2R,3R,4R,5R,6R)-6-[2-(3,4-dihydroxyphenyl)ethoxy]-5-hydroxy-2-(hydroxymethyl)-4-[(2S,3R,4R,5R,6S)-3,4,5-trihydroxy-6-methyloxan-2-yl]oxyoxan-3-yl] (E)-3-(3,4-dihydroxyphenyl)prop-2-enoate	Verbascoside	0	0.24987906
NuBBE_548	COc1ccc([C@@H](c2nccc3cc4c(cc23)OCO4)O)cc1	(S)-[1,3]dioxolo[4,5-g]isoquinolin-5-yl-(4-methoxyphenyl)methanol	Not found	0	0.24987906
NuBBE_549	O=C(c1ccc(OC)cc1)[C@H]1c2cc3c(OCO3)cc2C=CN1	[(5R)-5,6-dihydro-[1,3]dioxolo[4,5-g]isoquinolin-5-yl]-(4-methoxyphenyl)methanone	Not found	0	0.24987906
NuBBE_550	COc1ccc([C@@H]([C@H]2c3cc4c(cc3C=CN2)OCO4)O)cc1	(S)-[(5R)-5,6-dihydro-[1,3]dioxolo[4,5-g]isoquinolin-5-yl]-(4-methoxyphenyl)methanol	Not found	0	0.24987906
NuBBE_557	Oc1cc2c(c(O)c1)c(=O)c(O[C@@H]1O[C@H]([C@@H]([C@H]([C@H]1O)O)OC(=O)/C=C/c1ccc(cc1)O)C)c(o2)c1ccc(cc1)O	[(2S,3R,4S,5R,6S)-6-[5,7-dihydroxy-2-(4-hydroxyphenyl)-4-oxochromen-3-yl]oxy-4,5-dihydroxy-2-methyloxan-3-yl] (E)-3-(4-hydroxyphenyl)prop-2-enoate	4''-O-(4-Hydroxycinnaamoyl)afzelin	0	0.24987906
NuBBE_558	Oc1cc2c(c(O)c1)c(=O)c(O[C@H]1O[C@H]([C@@H]([C@H]([C@H]1O)O)OC(=O)/C=C\c1cc(O)ccc1)C)c(o2)c1ccc(cc1)O	[(2S,3R,4S,5R,6R)-6-[5,7-dihydroxy-2-(4-hydroxyphenyl)-4-oxochromen-3-yl]oxy-4,5-dihydroxy-2-methyloxan-3-yl] (Z)-3-(3-hydroxyphenyl)prop-2-enoate	Not found	0	0.24987906
NuBBE_563	Oc1ccc2C(=O)C[C@@H](c3cc(O)c(O)cc3)Oc2c1	(2S)-2-(3,4-dihydroxyphenyl)-7-hydroxy-2,3-dihydrochromen-4-one	Butin	0	0.24987906
NuBBE_588	O=C1[C@H]([C@@H]([C@](O)(c2c1cc(c(OC)c2)OC)c1ccc2OCOc2c1)C)C	(2S,3S,4R)-4-(1,3-benzodioxol-5-yl)-4-hydroxy-6,7-dimethoxy-2,3-dimethyl-2,3-dihydronaphthalen-1-one	Not found	0	0.24987906
NuBBE_589	O[C@@]1(c2c3c(ccc2C[C@H]([C@@H]1C)C)OCO3)c1cc2c(cc1)OCO2	(7R,8S,9R)-9-(1,3-benzodioxol-5-yl)-7,8-dimethyl-7,8-dihydro-6H-benzo[g][1,3]benzodioxol-9-ol	Not found	0	0.24987906
NuBBE_592	O=C1[C@H]([C@@H]([C@H](c2c1cc(c(OC)c2)OC)c1ccc2OCOc2c1)C)C	(2S,3R,4S)-4-(1,3-benzodioxol-5-yl)-6,7-dimethoxy-2,3-dimethyl-3,4-dihydro-2H-naphthalen-1-one	Not found	0	0.24987906
NuBBE_602	Oc1c(ccc(c2c(c(=O)c3c(cc(cc3o2)OC)O[C@H]2[C@@H]([C@H]([C@@H]([C@H](O2)CO)O)O)O)O[C@@H]2O[C@@H]([C@H]([C@@H]([C@H]2O)O)O)CO[C@@H]2O[C@H]([C@@H]([C@H]([C@H]2O)O)O)C)c1)OC	2-(3-hydroxy-4-methoxyphenyl)-7-methoxy-5-[(2S,3R,4S,5S,6R)-3,4,5-trihydroxy-6-(hydroxymethyl)oxan-2-yl]oxy-3-[(2S,3R,4S,5S,6R)-3,4,5-trihydroxy-6-[[(2R,3R,4R,5R,6S)-3,4,5-trihydroxy-6-methyloxan-2-yl]oxymethyl]oxan-2-yl]oxychromen-4-one	Not found	0	0.24987906
NuBBE_604	[C@@H]12[C@H](OC[C@@H]1[C@H](OC2)c1cc(OC)c(c(OC)c1)O[C@H]1[C@@H]([C@H]([C@@H]([C@H](O1)CO)O)O)O)c1cc(OC)c(c(OC)c1)O[C@@H]1O[C@@H]([C@H]([C@@H]([C@H]1O)O)O)CO	(2S,3R,4S,5S,6R)-2-[4-[(3S,3aR,6S,6aR)-6-[3,5-dimethoxy-4-[(2S,3R,4S,5S,6R)-3,4,5-trihydroxy-6-(hydroxymethyl)oxan-2-yl]oxyphenyl]-1,3,3a,4,6,6a-hexahydrofuro[3,4-c]furan-3-yl]-2,6-dimethoxyphenoxy]-6-(hydroxymethyl)oxane-3,4,5-triol	Liriodendrin	0	0.24987906
NuBBE_621	CC(C)(C=C)c1cc2cc3C[C@@H](C(O)(C)C)Oc3cc2oc1=O	(2S)-2-(2-hydroxypropan-2-yl)-6-(2-methylbut-3-en-2-yl)-2,3-dihydrofuro[3,2-g]chromen-7-one	Not found	0	0.24987906
NuBBE_623	CC(C=C)(C)c1cc2ccc(O)cc2oc1=O	7-hydroxy-3-(2-methylbut-3-en-2-yl)chromen-2-one	7-hydroxy-3-(2-methylbut-3-en-2-yl)chromen-2-one	0	0.24987906
NuBBE_626	O=C(OCCC)c1cc(O)c(O)c(O)c1	propyl 3,4,5-trihydroxybenzoate	propyl gallate	0	0.24987906
NuBBE_628	O=C(OCCCC)c1cc(O)c(O)c(O)c1	butyl 3,4,5-trihydroxybenzoate	BUTYL GALLATE	0	0.24987906
NuBBE_629	O=C(OCC(C)C)c1cc(O)c(O)c(O)c1	2-methylpropyl 3,4,5-trihydroxybenzoate	Isobutyl gallate	0	0.24987906
NuBBE_630	O=C(OCCCCC)c1cc(O)c(O)c(O)c1	pentyl 3,4,5-trihydroxybenzoate	pentyl gallate	0	0.24987906
NuBBE_632	O=C(OCCCCCCCCCCCC)c1cc(O)c(O)c(O)c1	dodecyl 3,4,5-trihydroxybenzoate	Dodecyl gallate	0	0.24987906
NuBBE_635	O[C@H]1C=C2[C@@H](OC(=O)C)O[C@H](OC(=O)C)[C@@]32[C@@H](OC(=O)/C=C/C=C/CCCCC)[C@H](O)[C@@H](C)[C@@](C)(CCC(=C)C=C)[C@@H]3C1	[(1R,3R,5R,6aS,7S,8S,9R,10R,10aS)-1,3-diacetyloxy-5,9-dihydroxy-7,8-dimethyl-7-(3-methylidenepent-4-enyl)-1,3,5,6,6a,8,9,10-octahydrobenzo[d][2]benzofuran-10-yl] (2E,4E)-deca-2,4-dienoate	Not found	0	0.24987906
NuBBE_636	O[C@H]1C=C2[C@@H](OC(=O)C)O[C@H](OC(=O)C)[C@@]32[C@@H](O)[C@H](OC(=O)/C=C/C=C/CCCCC)[C@@H](C)[C@@](C)(CCC(=C)C=C)[C@@H]3C1	[(1R,3R,5R,6aS,7S,8S,9R,10R,10aS)-1,3-diacetyloxy-5,10-dihydroxy-7,8-dimethyl-7-(3-methylidenepent-4-enyl)-1,3,5,6,6a,8,9,10-octahydrobenzo[d][2]benzofuran-9-yl] (2E,4E)-deca-2,4-dienoate	Not found	0	0.24987906
NuBBE_638	O[C@H]1C=C2[C@@H](OC(=O)C)O[C@H](OC(=O)C)[C@@]32[C@@H](OC(=O)C)[C@H](OC(=O)/C=C/C=C/CCCCC)[C@@H](C)[C@@](C)(CCC(=C)C=C)[C@@H]3C1	[(1R,3R,5R,6aS,7S,8S,9R,10R,10aS)-1,3,10-triacetyloxy-5-hydroxy-7,8-dimethyl-7-(3-methylidenepent-4-enyl)-1,3,5,6,6a,8,9,10-octahydrobenzo[d][2]benzofuran-9-yl] (2E,4E)-deca-2,4-dienoate	Not found	0	0.24987906
NuBBE_643	C[C@H]1[C@@H](C)[C@@H](c2ccc(O)c(OC)c2)c2cc(O)c(OC)cc2C1	(6R,7R,8S)-8-(4-hydroxy-3-methoxyphenyl)-3-methoxy-6,7-dimethyl-5,6,7,8-tetrahydronaphthalen-2-ol	Not found	0	0.24987906
NuBBE_644	Oc1ccc([C@@H]2[C@@H](C)[C@H](C)[C@H](c3cc(OC)c(O)cc3)O2)cc1OC	4-[(2S,3S,4S,5R)-5-(4-hydroxy-3-methoxyphenyl)-3,4-dimethyloxolan-2-yl]-2-methoxyphenol	Not found	0	0.24987906
NuBBE_645	Oc1ccc([C@@H]2[C@@H](C)[C@@H](C)[C@H](c3cc(OC)c(O)cc3)O2)cc1OC	4-[(2S,3S,4R,5R)-5-(4-hydroxy-3-methoxyphenyl)-3,4-dimethyloxolan-2-yl]-2-methoxyphenol	Nectandrin B	0	0.24987906
NuBBE_649	Oc1c2c(oc(=O)cc2)c2c(O[C@H](C(=C)C)C2)c1	(8S)-5-hydroxy-8-prop-1-en-2-yl-8,9-dihydrofuro[2,3-h]chromen-2-one	Not found	0	0.24987906
NuBBE_680	CC[C@H](C)/C=C/C1=CC2=CC(=O)[C@@]3(OC(=O)C(=C3C2=CO1)C(=O)[C@@H](C)[C@H](OC(=O)[C@@H](OC)c1ccccc1)C)C	[(2R,3S)-4-[(6aR)-6a-methyl-3-[(E,3S)-3-methylpent-1-enyl]-6,8-dioxofuro[2,3-h]isochromen-9-yl]-3-methyl-4-oxobutan-2-yl] (2S)-2-methoxy-2-phenylacetate	Not found	0	0.24987906
NuBBE_866	Oc1cc(O)c2c(O[C@H](c3ccc(O)c(O)c3)[C@H](O)C2)c1	(2R,3R)-2-(3,4-dihydroxyphenyl)-3,4-dihydro-2H-chromene-3,5,7-triol	(-)-Epicatechin	0	0.24987906
NuBBE_867	CC(=O)Oc1cc(OC(=O)C)c2c(O[C@@H]([C@@H](C2)OC(=O)C)c2ccc(c(O)c2)O)c1	[(2R,3R)-5,7-diacetyloxy-2-(3,4-dihydroxyphenyl)-3,4-dihydro-2H-chromen-3-yl] acetate	Not found	0	0.24987906
NuBBE_875	Oc1ccc(cc1)CCC(=O)c1c(c(C/C=C(/CCC=C(C)C)\C)c(cc1O)O)O	1-[3-[(2E)-3,7-dimethylocta-2,6-dienyl]-2,4,6-trihydroxyphenyl]-3-(4-hydroxyphenyl)propan-1-one	Not found	0	0.24987906
NuBBE_877	Oc1c2c(OC(C)(C)CC2)cc(O)c1C(=O)CCc1cc(CC=C(C)C)c(cc1)O	1-(5,7-dihydroxy-2,2-dimethyl-3,4-dihydrochromen-6-yl)-3-[4-hydroxy-3-(3-methylbut-2-enyl)phenyl]propan-1-one	Not found	0	0.24987906
NuBBE_913	N(C(=O)c1c(O)c(NC=O)ccc1)[C@H]1[C@@H](C)OC(=O)[C@@H]([C@@H]([C@@H](OC1=O)C)O)C[C@@H](CC)C	3-formamido-2-hydroxy-N-[(2R,3S,6S,7S,8R)-7-hydroxy-2,6-dimethyl-8-[(2R)-2-methylbutyl]-4,9-dioxo-1,5-dioxonan-3-yl]benzamide	Not found	0	0.24987906
NuBBE_926	O(C)c1cc(ccc1OC)[C@H]1[C@@H]2[C@H](CO1)[C@H](OC2)c1cc(OC)c(cc1)O	4-[(3S,3aR,6R,6aR)-6-(3,4-dimethoxyphenyl)-1,3,3a,4,6,6a-hexahydrofuro[3,4-c]furan-3-yl]-2-methoxyphenol	PHILLYGENIN	0	0.24987906
NuBBE_927	O=c1c2c(cc(c(c2O)OC)O[C@@H]2O[C@H](CO)[C@H]([C@@H]([C@H]2O)O)O)occ1c1c(OC)cc(c(c1)OC)OC	5-hydroxy-6-methoxy-7-[(2S,3R,4S,5S,6R)-3,4,5-trihydroxy-6-(hydroxymethyl)oxan-2-yl]oxy-3-(2,4,5-trimethoxyphenyl)chromen-4-one	Not found	0	0.24987906
NuBBE_931	[C@H]([C@H](C(=C)C)O)(O)c1c2c(ccc1OC)ccc(=O)o2	8-[(1S,2S)-1,2-dihydroxy-3-methylbut-3-enyl]-7-methoxychromen-2-one	Minumicrolin	0	0.24987906
NuBBE_955	O=c1c2c(n(c3c(cccc13)O)C)c(OC)c(c(CC=C(C)C)c2O)O	1,3,5-trihydroxy-4-methoxy-10-methyl-2-(3-methylbut-2-enyl)acridin-9-one	Not found	0	0.24987906
NuBBE_972	O=C(NCCc1ccc(O)cc1)c1ccccc1	N-[2-(4-hydroxyphenyl)ethyl]benzamide	N-Benzoyltyramine	0	0.24987906
NuBBE_974	O=C(NCCc1ccc(OC[C@@H](O)[C@@](C=O)(O)C)cc1)c1ccccc1	N-[2-[4-[(2R,3S)-2,3-dihydroxy-3-methyl-4-oxobutoxy]phenyl]ethyl]benzamide	Not found	0	0.24987906
NuBBE_975	O=C(NCCc1ccc(OC[C@@H](O)[C@@](O)(C)C(=O)O)cc1)c1ccccc1	(2S,3R)-4-[4-(2-benzamidoethyl)phenoxy]-2,3-dihydroxy-2-methylbutanoic acid	Not found	0	0.24987906
NuBBE_980	O=C(NCCc1ccc(OC/C=C(\C)/[C@@H](OC(=O)C)C[C@@H](O)C(C)(C)O)cc1)c1ccccc1	[(E,4S,6R)-1-[4-(2-benzamidoethyl)phenoxy]-6,7-dihydroxy-3,7-dimethyloct-2-en-4-yl] acetate	Not found	0	0.24987906
NuBBE_981	O=C(NCCc1ccc(OC/C=C(\C)/[C@@H](O)C[C@@H](OC(=O)C)C(C)(C)O)cc1)c1ccccc1	[(E,3R,5S)-8-[4-(2-benzamidoethyl)phenoxy]-2,5-dihydroxy-2,6-dimethyloct-6-en-3-yl] acetate	Not found	0	0.24987906
NuBBE_1018	O[C@H](C(O)(C)C)[C@H]1OC(C)(C)Oc2c1c(ccc2CCC(=O)O)OC	3-[(4S)-4-[(1S)-1,2-dihydroxy-2-methylpropyl]-5-methoxy-2,2-dimethyl-4H-1,3-benzodioxin-8-yl]propanoic acid	Not found	0	0.24987906
NuBBE_1029	Oc1ccc([C@@H]2[C@H](Cc3c(cc(cc3O2)O)O)O[C@@H]2[C@H]([C@H]([C@@H]([C@H](O2)C)O)OC(=O)/C=C/c2ccccc2)O)cc1	[(2R,3S,4S,5R,6R)-2-[[(2R,3S)-5,7-dihydroxy-2-(4-hydroxyphenyl)-3,4-dihydro-2H-chromen-3-yl]oxy]-3,5-dihydroxy-6-methyloxan-4-yl] (E)-3-phenylprop-2-enoate	Not found	0	0.24987906
NuBBE_1030	Oc1ccc(cc1)[C@@H]1[C@@H](O[C@@H]2[C@@H](O)[C@@H](O)[C@H](O)[C@@H](C)O2)Cc2c(O)cc(O)cc2O1	(2R,3S,4S,5S,6R)-2-[[(2R,3S)-5,7-dihydroxy-2-(4-hydroxyphenyl)-3,4-dihydro-2H-chromen-3-yl]oxy]-6-methyloxane-3,4,5-triol	Not found	0	0.24987906
NuBBE_1057	O=C1[C@@H]2[C@]3([C@](C)([C@@H](O1)c1cocc1)CC[C@@H]1[C@@]3([C@@H](C[C@H]([C@@]31[C@@H](OC(=O)C)CC(=O)OC3)C(O)(C)C)O)C)O2	[(1R,2R,3R,4'S,5R,6R,7S,10S,11S,14S)-11-(furan-3-yl)-3-hydroxy-5-(2-hydroxypropan-2-yl)-2,10-dimethyl-2',13-dioxospiro[12,15-dioxatetracyclo[8.5.0.01,14.02,7]pentadecane-6,5'-oxane]-4'-yl] acetate	Not found	0	0.24987906
NuBBE_1074	Cn1c2c(c(=O)c3c1c(ccc3)O)c(O)cc(O)c2CC=C(C)C	1,3,5-trihydroxy-10-methyl-4-(3-methylbut-2-enyl)acridin-9-one	Not found	0	0.24987906
NuBBE_1076	Cn1c2c(c(=O)c3c1c(ccc3)O)c(O)cc(OC)c2OC	1,5-dihydroxy-3,4-dimethoxy-10-methylacridin-9-one	Citrusinine I	0	0.24987906
NuBBE_1077	Cn1c2c(c(=O)c3c1c(ccc3)O)c(O)c(OC)c(OC)c2OC	1,5-dihydroxy-2,3,4-trimethoxy-10-methylacridin-9-one	Citibrasine	0	0.24987906
NuBBE_1078	O=c1c2c(c3c(OC(C)(C)C=C3)cc2O)n(C)c2c(O)cccc12	6,11-dihydroxy-3,3,12-trimethylpyrano[2,3-c]acridin-7-one	115160-12-8	0	0.24987906
NuBBE_1080	O=c1c2c(n(c3c(cccc13)O)C)c(OC)c1O[C@@H](Cc1c2O)C(O)(C)C	(2S)-4,9-dihydroxy-2-(2-hydroxypropan-2-yl)-11-methoxy-10-methyl-2,3-dihydrofuro[3,2-b]acridin-5-one	Not found	0	0.24987906
NuBBE_1081	O=c1c2c(n(c3c(cccc13)O)C)c(OC)c(c1c2OC(C)([C@H](C1)O)C)O	Not found	2-acetylamino-3-[4-(2-acetylamino-2-carboxyethylsulfanylthiocarbonylamino)phenylthiocarbamoylsulfanyl]propionic acid	0	0.24987906
NuBBE_1089	O=C(O)/C(=C/c1cc(OC)c(OC)cc1)/c1cc(O)c(C(=O)OC)cc1	Not found	2-acetylamino-3-[4-(2-acetylamino-2-carboxyethylsulfanylthiocarbonylamino)phenylthiocarbamoylsulfanyl]propionic acid	0	0.24987906
NuBBE_1111	C(OC(=O)/C=C/c1cc(O)c(cc1)O)[C@@H]1[C@@H](O)[C@H](O)[C@H]([C@H](O1)O)O	[(2R,3S,4S,5R,6S)-3,4,5,6-tetrahydroxyoxan-2-yl]methyl (E)-3-(3,4-dihydroxyphenyl)prop-2-enoate	Not found	0	0.24987906
NuBBE_1116	O=c1c(C(C)(C)C=C)cc2c(o1)cc(c(c2)OC)O	7-hydroxy-6-methoxy-3-(2-methylbut-3-en-2-yl)chromen-2-one	3-(1,1-Dimethylallyl)scopoletin	0	0.24987906
NuBBE_1138	C[C@@]1(c2cc3cc[nH]c3cc2[C@H](C=C(C)C)C1)/C=C/c1cc2c(cc[nH]2)cc1	(5S,7S)-5-[(E)-2-(1H-indol-6-yl)ethenyl]-5-methyl-7-(2-methylprop-1-enyl)-6,7-dihydro-1H-cyclopenta[f]indole	Not found	0	0.24987906
NuBBE_1140	CC(=O)C[C@@H]1c2c(c(OC)ccc2-c2c(N1C)c1c(cc2)cc2c(OCO2)c1)OC	1-[(13R)-1,2-dimethoxy-12-methyl-13H-[1,3]benzodioxolo[5,6-c]phenanthridin-13-yl]propan-2-one	Not found	0	0.24987906
NuBBE_1141	CN1[C@@H](c2cc3c(cc2-c2c1c1c(cc2)cc2c(OCO2)c1)OCO3)CC(=O)C	1-[(11R)-12-methyl-5,7,17,19-tetraoxa-12-azahexacyclo[11.11.0.02,10.04,8.014,22.016,20]tetracosa-1(13),2,4(8),9,14,16(20),21,23-octaen-11-yl]propan-2-one	Not found	0	0.24987906
NuBBE_1162	OC[C@H]([C@@H](CO)Cc1ccc(OC)c(OC)c1)Cc1cc(OC)c(OC)cc1	(2S,3S)-2,3-bis[(3,4-dimethoxyphenyl)methyl]butane-1,4-diol	Not found	0	0.24987906
NuBBE_1164	O(C)c1c2c(nc3c1cco3)cc(c(c2)OC[C@H](C(C)(C)O)O)OC	(2R)-1-(4,7-dimethoxyfuro[2,3-b]quinolin-6-yl)oxy-3-methylbutane-2,3-diol	Not found	0	0.24987906
NuBBE_1168	Oc1ccc(cc1)/C=C/C(=O)NCCc1ccc(cc1)O	(E)-3-(4-hydroxyphenyl)-N-[2-(4-hydroxyphenyl)ethyl]prop-2-enamide	N-p-trans-Coumaroyltyramine	0	0.24987906
NuBBE_1169	Oc1cc(ccc1OC)/C=C/C(=O)NCCc1ccc(cc1)O	(E)-3-(3-hydroxy-4-methoxyphenyl)-N-[2-(4-hydroxyphenyl)ethyl]prop-2-enamide	Not found	0	0.24987906
NuBBE_1170	Oc1c(c2c(c(c1[C@@H]1[C@H](O)[C@@H](O)[C@H](CO1)O)O)c(=O)cc(o2)c1cc(O)c(cc1)O)[C@@H]1O[C@H](CO)[C@H]([C@@H]([C@H]1O)O)O	2-(3,4-dihydroxyphenyl)-5,7-dihydroxy-8-[(2S,3R,4R,5S,6R)-3,4,5-trihydroxy-6-(hydroxymethyl)oxan-2-yl]-6-[(2R,3R,4S,5S)-3,4,5-trihydroxyoxan-2-yl]chromen-4-one	Not found	0	0.24987906
NuBBE_1178	Oc1c(O)c(O)c2-c3c(O)c(O)c(O)cc3C(=O)O[C@@H]([C@@H]3[C@H]4OC(=O)c5c([C@@H]4O)c(O)c(O)c(O)c5-c4c(O)c(O)c(O)cc4C(=O)O3)[C@@H](OC(=O)c3cc(O)c(O)c(O)c3)COC(=O)c2c1	[(10R,11S)-10-[(14S,15S,19S)-2,3,4,7,8,9,19-heptahydroxy-12,17-dioxo-13,16-dioxatetracyclo[13.3.1.05,18.06,11]nonadeca-1,3,5(18),6,8,10-hexaen-14-yl]-3,4,5,17,18,19-hexahydroxy-8,14-dioxo-9,13-dioxatricyclo[13.4.0.02,7]nonadeca-1(19),2,4,6,15,17-hexaen-11-yl] 3,4,5-trihydroxybenzoate	Not found	0	0.24987906
NuBBE_1184	Oc1c(cc2c3c1oc(=O)c1c3c(oc2=O)c(c(c1)O[C@@H]1O[C@@H]([C@H]([C@@H]([C@H]1O)O)O)COC(=O)C)OC)OC	[(2R,3S,4S,5R,6S)-3,4,5-trihydroxy-6-[(14-hydroxy-7,13-dimethoxy-3,10-dioxo-2,9-dioxatetracyclo[6.6.2.04,16.011,15]hexadeca-1(15),4,6,8(16),11,13-hexaen-6-yl)oxy]oxan-2-yl]methyl acetate	Not found	0	0.24987906
NuBBE_1185	Oc1c(cc2c3c1oc(=O)c1c3c(oc2=O)c(c(c1)O[C@@H]1O[C@@H]([C@H]([C@@H]([C@H]1O)OC(=O)C)O)COC(=O)C)OC)OC	[(2R,3R,4S,5R,6S)-4-acetyloxy-3,5-dihydroxy-6-[(14-hydroxy-7,13-dimethoxy-3,10-dioxo-2,9-dioxatetracyclo[6.6.2.04,16.011,15]hexadeca-1(15),4,6,8(16),11,13-hexaen-6-yl)oxy]oxan-2-yl]methyl acetate	Not found	0	0.24987906
NuBBE_1186	OC[C@H]1O[C@H]([C@@H]([C@H]([C@@H]1O)O)O)COc1c(cc2Oc3c(Oc2c1OC)c(O)cc(C(=O)O)c3)OC	4-hydroxy-6,8-dimethoxy-7-[[(2S,3R,4S,5S,6R)-3,4,5-trihydroxy-6-(hydroxymethyl)oxan-2-yl]methoxy]dibenzo-p-dioxin-2-carboxylic acid	Not found	0	0.24987906
NuBBE_1189	O=c1c(c2cc(O)c(OC)cc2)coc2c1cc(c(c2)O)OC	7-hydroxy-3-(3-hydroxy-4-methoxyphenyl)-6-methoxychromen-4-one	Odoratin	0	0.24987906
NuBBE_1191	O[C@@H](C(=C)C)COc1cc([C@@H]2[C@@H]3[C@H](CO2)[C@H](OC3)c2cc3c(OCO3)cc2)ccc1OC	(2S)-1-[5-[(3S,3aR,6S,6aR)-3-(1,3-benzodioxol-5-yl)-1,3,3a,4,6,6a-hexahydrofuro[3,4-c]furan-6-yl]-2-methoxyphenoxy]-3-methylbut-3-en-2-ol	Not found	0	0.24987906
NuBBE_1205	Oc1cc2oc(c3cc(OC)c(cc3)O)cc(=O)c2c(O)c1	5,7-dihydroxy-2-(4-hydroxy-3-methoxyphenyl)chromen-4-one	Chrysoeriol	0	0.24987906
NuBBE_1206	Oc1cc2oc(c3ccc(cc3)OC)cc(=O)c2c(O)c1	5,7-dihydroxy-2-(4-methoxyphenyl)chromen-4-one	acacetin	0	0.24987906
NuBBE_1214	O=c1ccc2c(o1)cc(c(c2)C[C@@H](O)C(=C)C)OC	6-[(2R)-2-hydroxy-3-methylbut-3-enyl]-7-methoxychromen-2-one	Not found	0	0.24987906
NuBBE_1216	O=c1cc(oc2c1c(OC)c(OC)c(OC)c2OC)c1ccc(cc1)OC	5,6,7,8-tetramethoxy-2-(4-methoxyphenyl)chromen-4-one	Tangeretin	0	0.24987906
NuBBE_1217	O=c1cc(oc2c1c(OC)c(OC)c(OC)c2)c1ccc(c(OC)c1)OC	2-(3,4-dimethoxyphenyl)-5,6,7-trimethoxychromen-4-one	Sinensetin	0	0.24987906
NuBBE_1218	O=c1cc(oc2c1c(OC)c(OC)c(OC)c2OC)c1ccc(c(OC)c1)OC	2-(3,4-dimethoxyphenyl)-5,6,7,8-tetramethoxychromen-4-one	Nobiletin	0	0.24987906
NuBBE_1219	O=c1c(OC)c(c2ccc(OC)c(OC)c2)oc2c1c(c(c(c2OC)OC)OC)OC	2-(3,4-dimethoxyphenyl)-3,5,6,7,8-pentamethoxychromen-4-one	1178-24-1	0	0.24987906
NuBBE_1220	O=c1cc(oc2c1c(O)c(OC)c(OC)c2)c1ccc(c(OC)c1)OC	2-(3,4-dimethoxyphenyl)-5-hydroxy-6,7-dimethoxychromen-4-one	21763-80-4	0	0.24987906
NuBBE_1221	O=c1cc(oc2c1cc(OC)c(OC)c2OC)c1ccc(c(OC)c1)OC	2-(3,4-dimethoxyphenyl)-6,7,8-trimethoxychromen-4-one	Not found	0	0.24987906
NuBBE_1222	O=c1cc(oc2c1c(O)cc(OC)c2OC)c1ccc(c(OC)c1)OC	2-(3,4-dimethoxyphenyl)-5-hydroxy-7,8-dimethoxychromen-4-one	5-Hydroxy-3',4',7,8-tetramethoxyflavone	0	0.24987906
NuBBE_1226	O=c1c(OC)c(c2ccc(OC)cc2)oc2c1c(c(c(c2)OC)OC)O	5-hydroxy-3,6,7-trimethoxy-2-(4-methoxyphenyl)chromen-4-one	5-Hydroxy-3,6,7,4'-tetramethoxyflavone	0	0.24987906
NuBBE_1238	c1c2n(COC(=O)C)c3cc(OC)c(OC)c(O)c3c(=O)c2ccc1	(1-hydroxy-2,3-dimethoxy-9-oxoacridin-10-yl)methyl acetate	Not found	0	0.24987906
NuBBE_1242	O=c1c2cc(O)c(O)c3oc(=O)c4c(c23)c(c(c(c4)O[C@@H]2O[C@@H](C)[C@H](O)[C@@H](O)[C@H]2O)O)o1	6,7,14-trihydroxy-13-[(2S,3R,4R,5R,6S)-3,4,5-trihydroxy-6-methyloxan-2-yl]oxy-2,9-dioxatetracyclo[6.6.2.04,16.011,15]hexadeca-1(15),4,6,8(16),11,13-hexaene-3,10-dione	ESCHWEILENOL C	0	0.24987906
NuBBE_1243	Oc1c(c(O)cc2c1c(=O)cc(o2)c1cc(O)c(cc1)O)[C@@H]1O[C@H](CO)[C@H]([C@@H]([C@H]1O)O)O	2-(3,4-dihydroxyphenyl)-5,7-dihydroxy-6-[(2S,3R,4R,5S,6R)-3,4,5-trihydroxy-6-(hydroxymethyl)oxan-2-yl]chromen-4-one	Isoorientin	0	0.24987906
NuBBE_1245	Oc1c(c2c(c(c1[C@@H]1O[C@H](CO)[C@H]([C@@H]([C@H]1O)O)O)O)c(=O)cc(o2)c1cc(O)c(cc1)O)[C@H]1[C@H](O)[C@@H](O)[C@H](CO1)O	2-(3,4-dihydroxyphenyl)-5,7-dihydroxy-6-[(2S,3R,4R,5S,6R)-3,4,5-trihydroxy-6-(hydroxymethyl)oxan-2-yl]-8-[(2S,3R,4S,5S)-3,4,5-trihydroxyoxan-2-yl]chromen-4-one	Carlinoside	0	0.24987906
NuBBE_1247	O=c1cc([nH]c2cc(O)ccc12)CCC(O)(C)C	7-hydroxy-2-(3-hydroxy-3-methylbutyl)-1H-quinolin-4-one	Not found	0	0.24987906
NuBBE_1248	O=c1cc([nH]c2ccc(cc12)O)CCC(O)(C)C	6-hydroxy-2-(3-hydroxy-3-methylbutyl)-1H-quinolin-4-one	Not found	0	0.24987906
NuBBE_1249	Oc1c(c2c(c(c1[C@@H]1[C@H](O)[C@@H](O)[C@H](CO1)O)O)c(=O)cc(o2)c1ccc(cc1)O)[C@@H]1O[C@H](CO)[C@H]([C@@H]([C@H]1O)O)O	5,7-dihydroxy-2-(4-hydroxyphenyl)-8-[(2S,3R,4R,5S,6R)-3,4,5-trihydroxy-6-(hydroxymethyl)oxan-2-yl]-6-[(2R,3R,4S,5S)-3,4,5-trihydroxyoxan-2-yl]chromen-4-one	Not found	0	0.24987906
NuBBE_1255	C1[C@H]2[C@H]([C@H]3[C@@H]([C@@H](O2)O)OC(=O)c2cc(c(c(c2-c2c(c(c(cc2C(=O)O3)O)O)O)O)O)O)OC(=O)c2cc(c(c(c2-c2c(c(c(cc2C(=O)O1)O)O)O)O)O)O	(1R,2S,19S,20R,22S)-7,8,9,12,13,14,20,28,29,30,33,34,35-tridecahydroxy-3,18,21,24,39-pentaoxaheptacyclo[20.17.0.02,19.05,10.011,16.026,31.032,37]nonatriaconta-5,7,9,11,13,15,26,28,30,32,34,36-dodecaene-4,17,25,38-tetrone	Not found	0	0.24987906
NuBBE_1263	O=c1cc(c2ccc(O)cc2)oc2c1c(cc1c2C=CC(C)(C)O1)O	5-hydroxy-2-(4-hydroxyphenyl)-8,8-dimethylpyrano[2,3-h]chromen-4-one	atalantoflavone	0	0.24987906
NuBBE_1264	CC1(C)C=Cc2c(O)c3C(=O)C[C@@H](c4ccc(O)cc4)Oc3c(CC=C(C)C)c2O1	(8S)-5-hydroxy-8-(4-hydroxyphenyl)-2,2-dimethyl-10-(3-methylbut-2-enyl)-7,8-dihydropyrano[3,2-g]chromen-6-one	lupinifolin	0	0.24987906
NuBBE_1265	CC1(Oc2c(C=C1)c1c(c(c2CC=C(C)C)O)C(=O)C[C@H](O1)c1ccc(O)cc1)C	(2S)-5-hydroxy-2-(4-hydroxyphenyl)-8,8-dimethyl-6-(3-methylbut-2-enyl)-2,3-dihydropyrano[2,3-h]chromen-4-one	68236-12-4	0	0.24987906
NuBBE_1274	O=c1ccc2c(o1)c1c(cc2)OC([C@@H]([C@H]1O)O)(C)C	(9R,10S)-9,10-dihydroxy-8,8-dimethyl-9,10-dihydropyrano[2,3-f]chromen-2-one	trans-Khellactone	0	0.24987906
NuBBE_1277	O=c1ccc2c(o1)cc1c(c2)[C@H](O)[C@@H](C(O)(C)C)O1	(2S,3S)-3-hydroxy-2-(2-hydroxypropan-2-yl)-2,3-dihydrofuro[3,2-g]chromen-7-one	Xanthoarnol	0	0.24987906
NuBBE_1282	O=c1oc2cc3c(c(OC[C@H](C(O)(C)C)O)c2cc1)cco3	4-[(2R)-2,3-dihydroxy-3-methylbutoxy]furo[3,2-g]chromen-7-one	Oxypeucedanin hydrate	0	0.24987906
NuBBE_1283	Oc1cc(O)c2c(=O)c(O[C@@H]3[C@H](O)[C@@H](O)[C@@H](O)[C@H](C)O3)c(oc2c1)c1ccc(c(O)c1)O	2-(3,4-dihydroxyphenyl)-5,7-dihydroxy-3-[(2R,3R,4S,5R,6S)-3,4,5-trihydroxy-6-methyloxan-2-yl]oxychromen-4-one	Not found	0	0.24987906
NuBBE_1284	Oc1cc(O)c2c(=O)c(O[C@@H]3[C@H](O)[C@@H](O)[C@@H](O)[C@H](C)O3)c(oc2c1)c1cc(O)c(c(O)c1)O	5,7-dihydroxy-3-[(2R,3R,4S,5R,6S)-3,4,5-trihydroxy-6-methyloxan-2-yl]oxy-2-(3,4,5-trihydroxyphenyl)chromen-4-one	Not found	0	0.24987906
NuBBE_1294	O=C(O[C@@H]1[C@@]2([C@@H]3[C@@](C)([C@H](C1)OC(=O)C)CO[C@@H]3[C@H]([C@@]1([C@@H]2CC[C@]2(C1=CC[C@H]2c1cocc1)C)C)OC(=O)/C=C/c1ccccc1)C)C	[(1S,2R,5R,6R,10R,11S,12S,15R,16S,18S,19R)-16,18-diacetyloxy-6-(furan-3-yl)-1,5,10,15-tetramethyl-13-oxapentacyclo[10.6.1.02,10.05,9.015,19]nonadec-8-en-11-yl] (E)-3-phenylprop-2-enoate	Not found	0	0.24987906
NuBBE_1300	O=C(/C=C/c1cc(OC)c(c(OC)c1)OC)c1c(cc(cc1OC)OC)O	(E)-1-(2-hydroxy-4,6-dimethoxyphenyl)-3-(3,4,5-trimethoxyphenyl)prop-2-en-1-one	Not found	0	0.24987906
NuBBE_1301	O=C(c1c2OC(C)(C)C=Cc2c(OC)cc1O)/C=C/c1cc(OC)c(OC)c(OC)c1	(E)-1-(7-hydroxy-5-methoxy-2,2-dimethylchromen-8-yl)-3-(3,4,5-trimethoxyphenyl)prop-2-en-1-one	Not found	0	0.24987906
NuBBE_1302	O=C(/C=C/c1ccc(cc1)OC)c1c(cc(c2c1OC(C)(C)C=C2)OC)O	(E)-1-(7-hydroxy-5-methoxy-2,2-dimethylchromen-8-yl)-3-(4-methoxyphenyl)prop-2-en-1-one	6'',6''-Dimethylpyrano[2'',3'':6',5']-2'-hydroxy-4,4'-dimethoxychalcone	0	0.24987906
NuBBE_1303	O=C(/C=C/c1ccc(c(OC)c1)OC)c1c2OC(C)(C=Cc2c(cc1O)OC)C	(E)-3-(3,4-dimethoxyphenyl)-1-(7-hydroxy-5-methoxy-2,2-dimethylchromen-8-yl)prop-2-en-1-one	6'',6''-Dimethylpyrano[2'',3'':6',5']-2'-hydroxy-3,4,4'-trimethoxychalcone	0	0.24987906
NuBBE_1304	O=C(c1ccc2OCOc2c1)[C@@H](C)[C@@H](C)Cc1ccc(O)c(OC)c1	(2S,3S)-1-(1,3-benzodioxol-5-yl)-4-(4-hydroxy-3-methoxyphenyl)-2,3-dimethylbutan-1-one	Not found	0	0.24987906
NuBBE_1308	O=c1c(OC)c(c2cc(OC)c(OC)c(OC)c2)oc2c1c(cc(c2OC)OC)OC	3,5,7,8-tetramethoxy-2-(3,4,5-trimethoxyphenyl)chromen-4-one	21634-52-6	0	0.24987906
NuBBE_1309	O=c1cc(c2cc(OC)c(OC)c(OC)c2)oc2c1c(cc(c2OC)OC)OC	5,7,8-trimethoxy-2-(3,4,5-trimethoxyphenyl)chromen-4-one	Bannamurpanisin	0	0.24987906
NuBBE_1310	Oc1cc(OC)c(OC)c2c1c(=O)c(OC)c(c1cc(OC)c(OC)c(OC)c1)o2	5-hydroxy-3,7,8-trimethoxy-2-(3,4,5-trimethoxyphenyl)chromen-4-one	5-Hydroxy-3,3',4',5',7,8-hexamethoxyflavone	0	0.24987906
NuBBE_1312	O=c1c(OC)c(oc2c1c(OC)c(OC)c(OC)c2)c1cc(OC)c(c(OC)c1)OC	3,5,6,7-tetramethoxy-2-(3,4,5-trimethoxyphenyl)chromen-4-one	3',4',5',3,5,6,7-Heptamethoxyflavone	0	0.24987906
NuBBE_1315	O=C(/C=C(/c1ccccc1)\OC)c1c(c2c(cc1)occ2)OC	(Z)-3-methoxy-1-(4-methoxy-1-benzofuran-5-yl)-3-phenylprop-2-en-1-one	O-Methylpongamol	0	0.24987906
NuBBE_1318	O=c1cc(c2ccc(OC)cc2)oc2c1ccc1c2cco1	2-(4-methoxyphenyl)furo[2,3-h]chromen-4-one	2-(4-Methoxyphenyl)-4H-furo[2,3-h]-1-benzopyran-4-one	0	0.24987906
NuBBE_1321	O=c1cc(c2cc3c(OCO3)cc2)oc2c1ccc1c2C=CC(C)(C)O1	2-(1,3-benzodioxol-5-yl)-8,8-dimethylpyrano[2,3-f]chromen-4-one	6'',6''-Dimethyl-3',4'-methylenedioxypyrano[2'',3'':7,8]flavone	0	0.24987906
NuBBE_1323	O=C(CCc1ccc2OCOc2c1)c1c(c2c(cc1)occ2)OC	3-(1,3-benzodioxol-5-yl)-1-(4-methoxy-1-benzofuran-5-yl)propan-1-one	Not found	0	0.24987906
NuBBE_1325	O=C(c1c(OC)c2C=CC(C)(C)Oc2cc1)CC(=O)c1ccccc1	1-(5-methoxy-2,2-dimethylchromen-6-yl)-3-phenylpropane-1,3-dione	Not found	0	0.24987906
NuBBE_1326	CC(=C)[C@@H]1Oc2c(C1)c1c(cc2)C(=O)[C@@]2([C@H](O1)COc1c2cc(OC)c(OC)c1)O	(1R,6R,13R)-13-hydroxy-16,17-dimethoxy-6-prop-1-en-2-yl-2,7,20-trioxapentacyclo[11.8.0.03,11.04,8.014,19]henicosa-3(11),4(8),9,14,16,18-hexaen-12-one	Rotenolone	0	0.24987906
NuBBE_1327	O=C1C[C@H](Oc2c1ccc1c2C=CC(C)(O1)C)c1ccc(c(OC)c1)OC	(2S)-2-(3,4-dimethoxyphenyl)-8,8-dimethyl-2,3-dihydropyrano[2,3-f]chromen-4-one	Ponganone III	0	0.24987906
NuBBE_1328	O=C1C[C@H](Oc2c1c(O)c(c(OC)c2)CC=C(C)C)c1ccc(cc1)O	(2S)-5-hydroxy-2-(4-hydroxyphenyl)-7-methoxy-6-(3-methylbut-2-enyl)-2,3-dihydrochromen-4-one	7-O-Methyl-6-Prenylnaringenin	0	0.24987906
NuBBE_1332	O=C1[C@H]([C@H](Oc2c1c(O)c1c(OC(C)(C=C1)C)c2CC=C(C)C)c1ccccc1)OC(=O)C	[(7S,8R)-5-hydroxy-2,2-dimethyl-10-(3-methylbut-2-enyl)-6-oxo-8-phenyl-7,8-dihydropyrano[3,2-g]chromen-7-yl] acetate	Not found	0	0.24987906
NuBBE_1365	O[C@@]12[C@@]34[C@H](CC[C@]1([C@H](c1cocc1)OC(=O)C2)C)[C@]12[C@]([C@](OOC(=O)C)([C@@H](OC(=O)C)C(C)(C)[C@@H]1CC(=O)OC2)C3)(O)O4	[(1S,2R,6S,7S,10R,11R,16S,18S,19R,20S)-19-acetylperoxy-6-(furan-3-yl)-2,20-dihydroxy-7,17,17-trimethyl-4,14-dioxo-5,13,21-trioxahexacyclo[17.2.1.01,10.02,7.011,16.011,20]docosan-18-yl] acetate	Not found	0	0.24987906
NuBBE_1367	Oc1c(ccc(OC)c1)/C=C/C=O	(E)-3-(2-hydroxy-4-methoxyphenyl)prop-2-enal	3-(2-hydroxy-4-methoxyphenyl)prop-2-enal	0	0.24987906
NuBBE_1368	O=C(OCc1ccccc1)C[C@]1(O)c2ccccc2-c2ccccc2C1=O	benzyl 2-[(9S)-9-hydroxy-10-oxophenanthren-9-yl]acetate	Not found	0	0.24987906
NuBBE_1371	O=C(OCC)C[C@]1(O)c2ccccc2-c2ccccc2C1=O	ethyl 2-[(9S)-9-hydroxy-10-oxophenanthren-9-yl]acetate	Not found	0	0.24987906
NuBBE_1373	O=C(CCCC)C[C@]1(O)c2ccccc2-c2ccccc2C1=O	(10S)-10-hydroxy-10-(2-oxohexyl)phenanthren-9-one	Not found	0	0.24987906
NuBBE_1374	O([C@H]1[C@H](O)[C@H](O)[C@H]([C@@H](O1)C)O)[C@@H]1[C@@H](Oc2c(C1=O)c(O)cc(c2)O)c1cc(O)c(cc1)O	(2S,3R)-2-(3,4-dihydroxyphenyl)-5,7-dihydroxy-3-[(2S,3R,4R,5R,6S)-3,4,5-trihydroxy-6-methyloxan-2-yl]oxy-2,3-dihydrochromen-4-one	Neoisoastilbin	0	0.24987906
NuBBE_1410	O=C1[C@]2(Oc3c4c(ccc3C(=O)O2)OC(C=C4)(C)C)COc2c1cc(c(c2)OC)OC	(3S)-6,7-dimethoxy-8',8'-dimethylspiro[2H-chromene-3,2'-pyrano[2,3-h][1,3]benzodioxine]-4,4'-dione	Not found	0	0.24987906
NuBBE_1411	CC1(Oc2c(C=C1)c1c(cc2)C(=O)[C@@]2(O1)C(=O)c1cc(OC)c(OC)cc1OC2)C	(3S)-6,7-dimethoxy-7',7'-dimethylspiro[2H-chromene-3,2'-furo[2,3-f]chromene]-3',4-dione	Not found	0	0.24987906
NuBBE_1412	O=C1c2cc(OC)c(OC)cc2OC[C@]21Oc1c(C2=O)ccc2c1C[C@H](C(=C)C)O2	(3R,7'R)-6,7-dimethoxy-7'-prop-1-en-2-ylspiro[2H-chromene-3,2'-7,8-dihydrofuro[2,3-g][1]benzofuran]-3',4-dione	Not found	0	0.24987906
NuBBE_1414	O=C1c2ccc3c(C[C@H](C(=C)C)O3)c2O[C@@H]2COc3c([C@H]12)cc(OC)c(OC)c3	(1S,6R,13S)-16,17-dimethoxy-6-prop-1-en-2-yl-2,7,20-trioxapentacyclo[11.8.0.03,11.04,8.014,19]henicosa-3(11),4(8),9,14,16,18-hexaen-12-one	rotenone	0	0.24987906
NuBBE_1415	Oc1cc(O)c2c(OC[C@@]3(c4cc5c(OCO5)cc4C3)C2=O)c1	(3R)-5,7-dihydroxyspiro[2H-chromene-3,4'-9,11-dioxatricyclo[6.3.0.03,6]undeca-1(8),2,6-triene]-4-one	Not found	0	0.24987906
NuBBE_1416	[C@@H]12[C@@H](c3ccc4OCOc4c3)OC[C@@H]1[C@H](c1ccc3c(OCO3)c1)OC2	5-[(3R,3aR,6S,6aR)-3-(1,3-benzodioxol-5-yl)-1,3,3a,4,6,6a-hexahydrofuro[3,4-c]furan-6-yl]-1,3-benzodioxole	Asarinin	0	0.24987906
NuBBE_1418	[C@@H]12[C@@H](c3ccc(c(OC)c3)OC)OC[C@@H]1[C@H](c1ccc3c(OCO3)c1)OC2	5-[(3R,3aR,6S,6aR)-6-(3,4-dimethoxyphenyl)-1,3,3a,4,6,6a-hexahydrofuro[3,4-c]furan-3-yl]-1,3-benzodioxole	Not found	0	0.24987906
NuBBE_1420	[C@@H]12[C@@H]([C@H](OC1)c1cc3c(cc1)OCO3)CO[C@H]2c1cc2c(cc1)OCO2	5-[(3R,3aR,6S,6aR)-3-(1,3-benzodioxol-5-yl)-1,3,3a,4,6,6a-hexahydrofuro[3,4-c]furan-6-yl]-1,3-benzodioxole	Asarinin	0	0.24987906
NuBBE_1421	O(C)c1cc(ccc1OC)[C@@H]1[C@@H]2[C@H](CO1)[C@@H](OC2)c1cc(OC)c(cc1)OC	(3R,3aR,6S,6aR)-3,6-bis(3,4-dimethoxyphenyl)-1,3,3a,4,6,6a-hexahydrofuro[3,4-c]furan	Not found	0	0.24987906
NuBBE_1422	[C@H]12[C@@H](c3ccc4OCOc4c3)OC[C@H]1[C@@H](c1ccc(c(OC)c1)OC)OC2	5-[(3S,3aS,6S,6aS)-6-(3,4-dimethoxyphenyl)-1,3,3a,4,6,6a-hexahydrofuro[3,4-c]furan-3-yl]-1,3-benzodioxole	Not found	0	0.24987906
NuBBE_1443	O=c1c(OC)c(oc2c1c(OC)cc(OC)c2OC)c1ccc(c(OC)c1)OC	2-(3,4-dimethoxyphenyl)-3,5,7,8-tetramethoxychromen-4-one	Gossypetin hexamethyl ether	0	0.24987906
NuBBE_1444	Oc1cc(OC)c(c2c1c(=O)c(OC)c(o2)c1ccc(c(OC)c1)OC)OC	2-(3,4-dimethoxyphenyl)-5-hydroxy-3,7,8-trimethoxychromen-4-one	5-Hydroxy-3,7,8,3',4'-pentamethoxyflavone	0	0.24987906
NuBBE_1445	COc1cc2c(c(=O)c(O)c(o2)c2cc(OC)c(c(OC)c2)OC)c(OC)c1	3-hydroxy-5,7-dimethoxy-2-(3,4,5-trimethoxyphenyl)chromen-4-one	3-Hydroxy-5,7,3',4',5'-pentamethoxyflavone	0	0.24987906
NuBBE_1448	[C@@H]12C(=O)c3c(cc4c(C[C@@H](O4)C(=C)C)c3O[C@@H]1COc1c2cc(c(OC)c1)OC)O	(1S,6R,13S)-10-hydroxy-16,17-dimethoxy-6-prop-1-en-2-yl-2,7,20-trioxapentacyclo[11.8.0.03,11.04,8.014,19]henicosa-3(11),4(8),9,14,16,18-hexaen-12-one	Sumatrol	0	0.24987906
NuBBE_1449	O[C@@]12C(=O)c3c(cc4c(C[C@@H](O4)C(=C)C)c3O[C@@H]1COc1c2cc(c(OC)c1)OC)O	(1R,6R,13R)-10,13-dihydroxy-16,17-dimethoxy-6-prop-1-en-2-yl-2,7,20-trioxapentacyclo[11.8.0.03,11.04,8.014,19]henicosa-3(11),4(8),9,14,16,18-hexaen-12-one	Not found	0	0.24987906
NuBBE_1450	[C@@H]12C(=O)c3c(O)cc4c(C[C@H](C(=C)CO)O4)c3O[C@@H]1COc1c2cc(OC)c(OC)c1	(1S,6R,13S)-10-hydroxy-6-(3-hydroxyprop-1-en-2-yl)-16,17-dimethoxy-2,7,20-trioxapentacyclo[11.8.0.03,11.04,8.014,19]henicosa-3(11),4(8),9,14,16,18-hexaen-12-one	Not found	0	0.24987906
NuBBE_1453	CC1(C=Cc2c3c(C(=O)[C@]4(O)c5cc(OC)c(cc5OC[C@H]4O3)OC)ccc2O1)C	(1R,14S)-14-hydroxy-17,18-dimethoxy-7,7-dimethyl-2,8,21-trioxapentacyclo[12.8.0.03,12.04,9.015,20]docosa-3(12),4(9),5,10,15,17,19-heptaen-13-one	Not found	0	0.24987906
NuBBE_1454	CC1(C)C=Cc2c3c(C(=O)[C@H]4c5cc(OC)c(OC)cc5OC[C@H]4O3)c(O)cc2O1	(1S,14S)-11-hydroxy-17,18-dimethoxy-7,7-dimethyl-2,8,21-trioxapentacyclo[12.8.0.03,12.04,9.015,20]docosa-3(12),4(9),5,10,15,17,19-heptaen-13-one	alpha-Toxicarol	0	0.24987906
NuBBE_1455	CC1(C)C=Cc2c3c(C(=O)[C@]4(c5cc(OC)c(OC)cc5OC[C@H]4O3)O)c(O)cc2O1	(1R,14R)-11,14-dihydroxy-17,18-dimethoxy-7,7-dimethyl-2,8,21-trioxapentacyclo[12.8.0.03,12.04,9.015,20]docosa-3(12),4(9),5,10,15,17,19-heptaen-13-one	72458-85-6	0	0.24987906
NuBBE_1458	O=c1c2c(cc3c(C=CC(C)(O3)C)c2oc2c1-c1cc(OC)c(cc1OC2)OC)O	11-hydroxy-17,18-dimethoxy-7,7-dimethyl-2,8,21-trioxapentacyclo[12.8.0.03,12.04,9.015,20]docosa-1(14),3(12),4(9),5,10,15,17,19-octaen-13-one	Dehydrotoxicarol	0	0.24987906
NuBBE_1459	O=c1c2ccc3c(C=CC(C)(O3)C)c2oc2c1-c1cc(OC)c(cc1O[C@H]2O)OC	(22R)-22-hydroxy-17,18-dimethoxy-7,7-dimethyl-2,8,21-trioxapentacyclo[12.8.0.03,12.04,9.015,20]docosa-1(14),3(12),4(9),5,10,15,17,19-octaen-13-one	Not found	0	0.24987906
NuBBE_1473	Oc1c(CC=C(C)C)c(O)c2c(c1OC)[nH]c1c(c2=O)c(ccc1O)CC=C(C)C	1,3,5-trihydroxy-4-methoxy-2,8-bis(3-methylbut-2-enyl)-10H-acridin-9-one	Not found	0	0.24987906
NuBBE_1478	Oc1c([C@H]2c3c4c(c(=O)c5c(n4C)c(O)ccc5)c(cc3OC(C2)(C)C)O)c2c(c3c1c(=O)c1c(n3C)c(O)ccc1)C=CC(O2)(C)C	Not found	2-acetylamino-3-[4-(2-acetylamino-2-carboxyethylsulfanylthiocarbonylamino)phenylthiocarbamoylsulfanyl]propionic acid	0	0.24987906
NuBBE_1482	c1c(C(=O)c2cc(OC)c(OC)c(OC)c2O)c(NC)c(O)c(O)c1	[3,4-dihydroxy-2-(methylamino)phenyl]-(2-hydroxy-3,4,5-trimethoxyphenyl)methanone	Not found	0	0.24987906
NuBBE_1484	CC1(C)Oc2cc(c3c(n(c4ccccc4c3=O)C)c2C=C1)O	6-hydroxy-3,3,12-trimethylpyrano[2,3-c]acridin-7-one	Noracronycine	0	0.24987906
NuBBE_1485	CC1(Oc2c(C=C1)c1c(c(c2c2ccccc2)O)c(=O)c2c(n1C)c(O)ccc2)C	6,11-dihydroxy-3,3,12-trimethyl-5-phenylpyrano[2,3-c]acridin-7-one	Not found	0	0.24987906
NuBBE_1486	O=C1c2ccc3O[C@@H](C(=C)C)Cc3c2O[C@@H]2[C@H]1c1c(OC2)cc(OC)c(OC)c1	(1R,6R,13R)-16,17-dimethoxy-6-prop-1-en-2-yl-2,7,20-trioxapentacyclo[11.8.0.03,11.04,8.014,19]henicosa-3(11),4(8),9,14,16,18-hexaen-12-one	Not found	0	0.24987906
NuBBE_1492	O(C)c1cc(ccc1OC)[C@@H]1[C@@H]2[C@H](CO1)[C@@H](OC2)c1cc2c(cc1)OCO2	5-[(3R,3aR,6S,6aR)-6-(3,4-dimethoxyphenyl)-1,3,3a,4,6,6a-hexahydrofuro[3,4-c]furan-3-yl]-1,3-benzodioxole	Not found	0	0.24987906
NuBBE_1502	C(c1c2c([nH]c1)cccc2)[C@H]1n2c(nc3c(c2=O)cccc3)[C@@H](NC1=O)C	(1S,4R)-4-(1H-indol-3-ylmethyl)-1-methyl-2,4-dihydro-1H-pyrazino[2,1-b]quinazoline-3,6-dione	FUMIQUINAZOLINE F	0	0.24987906
NuBBE_1504	C(CC(=O)C[C@H](CCCCCCC)O)c1cc(OC)c(cc1)O	(5S)-5-hydroxy-1-(4-hydroxy-3-methoxyphenyl)dodecan-3-one	8-Gingerol	0	0.24987906
NuBBE_1526	C[C@H]1[C@H](c2cc(OC)c(OC)c(OC)c2)O[C@@H](c2cc(OC)c(OC)c(OC)c2)[C@@H]1C	(2R,3R,4R,5R)-3,4-dimethyl-2,5-bis(3,4,5-trimethoxyphenyl)oxolane	Grandisin	0	0.24987906
NuBBE_1556	C([C@@H](Cc1c(O)cc(cc1)OC)O)c1cc2c(cc1)OCO2	2-[(2S)-3-(1,3-benzodioxol-5-yl)-2-hydroxypropyl]-5-methoxyphenol	Not found	0	0.24987906
NuBBE_1558	O=c1c2c(occ1c1ccc(cc1)OC)cc(cc2O)O	5,7-dihydroxy-3-(4-methoxyphenyl)chromen-4-one	biochanin A	0	0.24987906
NuBBE_1559	O=c1c(coc2c1c(O)cc(c2)O)c1c(O)cc(cc1)OC	5,7-dihydroxy-3-(2-hydroxy-4-methoxyphenyl)chromen-4-one	2'-Hydroxybiochanin A	0	0.24987906
NuBBE_1573	C[C@@H]1[C@H](c2c(C[C@H]1C)cc1c(c2)OCO1)c1cc(OC)c(cc1)O	4-[(5S,6S,7R)-6,7-dimethyl-5,6,7,8-tetrahydrobenzo[f][1,3]benzodioxol-5-yl]-2-methoxyphenol	Not found	0	0.24987906
NuBBE_1580	COc1cc(OC)c(OC)c2oc(c3cc(OC)c(OC)cc3)cc(=O)c12	2-(3,4-dimethoxyphenyl)-5,7,8-trimethoxychromen-4-one	Isosinensetin	0	0.24987906
NuBBE_1582	Oc1c(OC)c(OC)cc2oc(c3cc4OCOc4cc3)cc(=O)c12	2-(1,3-benzodioxol-5-yl)-5-hydroxy-6,7-dimethoxychromen-4-one	Not found	0	0.24987906
NuBBE_1584	O(C)c1cc(ccc1O)[C@@H]1[C@@H]2[C@H](CO1)[C@H](OC2)c1cc2c(cc1)OCO2	4-[(3S,3aR,6S,6aR)-3-(1,3-benzodioxol-5-yl)-1,3,3a,4,6,6a-hexahydrofuro[3,4-c]furan-6-yl]-2-methoxyphenol	Piperitol	0	0.24987906
NuBBE_1585	CC(=CCCOc1c(OC)cc([C@@H]2[C@@H]3[C@@H]([C@@H](c4ccc5OCOc5c4)OC3)CO2)cc1)C	5-[(3S,3aR,6S,6aR)-6-[3-methoxy-4-(4-methylpent-3-enoxy)phenyl]-1,3,3a,4,6,6a-hexahydrofuro[3,4-c]furan-3-yl]-1,3-benzodioxole	Not found	0	0.24987906
NuBBE_1586	COc1c(OC)cc(OC)c2c1oc(c1ccc(OC)cc1)cc2=O	5,7,8-trimethoxy-2-(4-methoxyphenyl)chromen-4-one	6-Demethoxytangeretin	0	0.24987906
NuBBE_1588	COc1c(OC)c(OC)cc2oc(c3cc(OC)c4OCOc4c3)cc(=O)c12	5,6,7-trimethoxy-2-(7-methoxy-1,3-benzodioxol-5-yl)chromen-4-one	89029-10-7	0	0.24987906
NuBBE_1591	O=C(C)Oc1c2C=CC(C)(C)Oc2c(OC)c2oc(c3ccc(OC)c(OC)c3)cc(=O)c12	[8-(3,4-dimethoxyphenyl)-10-methoxy-2,2-dimethyl-6-oxopyrano[3,2-g]chromen-5-yl] acetate	Not found	0	0.24987906
NuBBE_1604	Oc1c(C(=O)CCc2ccc(OC)cc2)c(OC)cc(O)c1	1-(2,4-dihydroxy-6-methoxyphenyl)-3-(4-methoxyphenyl)propan-1-one	2',4'-Dihydroxy-4,6'-dimethoxydihydrochalcone	0	0.24987906
NuBBE_1616	C([C@@H](C(C)(C)O)O)c1c2c(ccc1OC)ccc(=O)o2	8-[(2S)-2,3-dihydroxy-3-methylbutyl]-7-methoxychromen-2-one	Meranzin hydrate	0	0.24987906
NuBBE_1621	O(CC=C(C)C)c1c2c(c(c3c1occ3)OC)ccc(=O)o2	4-methoxy-9-(3-methylbut-2-enoxy)furo[3,2-g]chromen-7-one	Phellopterin	0	0.24987906
NuBBE_1625	O(C)c1c2c(O[C@@H](CC2=O)c2cc(OC)c(c(c2)OC)OC)cc(c1OC)OC	(2S)-5,6,7-trimethoxy-2-(3,4,5-trimethoxyphenyl)-2,3-dihydrochromen-4-one	Not found	0	0.24987906
NuBBE_1632	O1[C@H]([C@@H]2[C@@H]([C@H](OC2)c2cc(OC)c(O)cc2)C1)c1cc2OCOc2cc1	4-[(3R,3aR,6S,6aR)-3-(1,3-benzodioxol-5-yl)-1,3,3a,4,6,6a-hexahydrofuro[3,4-c]furan-6-yl]-2-methoxyphenol	Not found	0	0.24987906
NuBBE_1637	Cc1c2c(CC[C@@](O2)(CC/C=C(/CC/C=C(/CCC=C(C)C)\C(=O)O)\C)C)cc(c1)O	(2Z,6E)-9-[(2S)-6-hydroxy-2,8-dimethyl-3,4-dihydrochromen-2-yl]-6-methyl-2-(4-methylpent-3-enyl)nona-2,6-dienoic acid	Not found	0	0.24987906
NuBBE_1648	C[C@@H]1[C@H](c2c(C[C@H]1C)ccc(c2)OC(=O)C)c1ccc(cc1)OC(=O)C	[4-[(1S,2S,3R)-7-acetyloxy-2,3-dimethyl-1,2,3,4-tetrahydronaphthalen-1-yl]phenyl] acetate	Not found	0	0.24987906
NuBBE_1656	O=c1c2c(cc(c(c2O)OC)O)occ1c1ccc(cc1)O	5,7-dihydroxy-3-(4-hydroxyphenyl)-6-methoxychromen-4-one	Tectorigenin	0	0.24987906
NuBBE_1662	O=c1c2c(occ1c1cc3c(cc1)OCO3)cc(c(c2)OC)O	3-(1,3-benzodioxol-5-yl)-7-hydroxy-6-methoxychromen-4-one	fujikinetin	0	0.24987906
NuBBE_1663	O(C)c1c(cc(c(c1)OC)OC)c1c(=O)c2c(oc1)cc(c(c2O)OC)O	5,7-dihydroxy-6-methoxy-3-(2,4,5-trimethoxyphenyl)chromen-4-one	Caviunin	0	0.24987906
NuBBE_1664	O=c1c2c(cc(c(c2O)OC)O[C@@H]2O[C@H](CO)[C@H]([C@@H]([C@H]2O)O)O)occ1c1ccc(cc1)O	5-hydroxy-3-(4-hydroxyphenyl)-6-methoxy-7-[(2S,3R,4S,5S,6R)-3,4,5-trihydroxy-6-(hydroxymethyl)oxan-2-yl]oxychromen-4-one	Tectoridin	0	0.24987906
NuBBE_1665	O=C(c1ccc2OCOc2c1)[C@@H](C)[C@@H](C)Cc1ccc2OCOc2c1	(2S,3S)-1,4-bis(1,3-benzodioxol-5-yl)-2,3-dimethylbutan-1-one	Not found	0	0.24987906
NuBBE_1667	O=C(c1ccc(OC)c(OC)c1)[C@@H](C)[C@@H](C)Cc1ccc(OC)c(OC)c1	(2S,3S)-1,4-bis(3,4-dimethoxyphenyl)-2,3-dimethylbutan-1-one	Not found	0	0.24987906
NuBBE_1668	COc1c(OC)ccc(C[C@H](C)[C@H](C)[C@H](c2ccc(OC)c(OC)c2)O)c1	(1R,2S,3S)-1,4-bis(3,4-dimethoxyphenyl)-2,3-dimethylbutan-1-ol	Not found	0	0.24987906
NuBBE_1670	COc1c(O)c(OC)cc([C@H]2[C@H]3[C@H]([C@H](c4cc(OC)c(O)c(OC)c4)OC3)CO2)c1	4-[(3R,3aS,6R,6aS)-6-(4-hydroxy-3,5-dimethoxyphenyl)-1,3,3a,4,6,6a-hexahydrofuro[3,4-c]furan-3-yl]-2,6-dimethoxyphenol	(-)-syringaresinol	0	0.24987906
NuBBE_1671	COc1c(OC)c(OC)cc([C@H]2[C@H]3[C@H]([C@H](c4cc(OC)c(OC)c(OC)c4)OC3)CO2)c1	(3R,3aS,6R,6aS)-3,6-bis(3,4,5-trimethoxyphenyl)-1,3,3a,4,6,6a-hexahydrofuro[3,4-c]furan	Not found	0	0.24987906
NuBBE_1689	CCCCCC/C=C\CCCCCCCc1c(C(=O)O)c(O)ccc1	2-hydroxy-6-[(Z)-pentadec-8-enyl]benzoic acid	Ginkgolic acid	0	0.24987906
NuBBE_1692	COc1c(/C=C/C(C)(O)C)c(OC)cc2oc(c3cc(OC)c4OCOc4c3)cc(=O)c12	6-[(E)-3-hydroxy-3-methylbut-1-enyl]-5,7-dimethoxy-2-(7-methoxy-1,3-benzodioxol-5-yl)chromen-4-one	Not found	0	0.24987906
NuBBE_1693	Oc1c2C=CC(C)(C)Oc2cc2oc(c3cc(OC)c(O)c(OC)c3)cc(=O)c12	5-hydroxy-8-(4-hydroxy-3,5-dimethoxyphenyl)-2,2-dimethylpyrano[3,2-g]chromen-6-one	5-Hydroxy-8-(4-hydroxy-3,5-dimethoxyphenyl)-2,2-dimethyl-2H,6H-benzo[1,2-b:5,4-b']dipyran-6-one	0	0.24987906
NuBBE_1694	COc1c2OC(C)(C)C=Cc2c(O)c2c1oc(c1cc(OC)c(O)c(OC)c1)cc2=O	5-hydroxy-8-(4-hydroxy-3,5-dimethoxyphenyl)-10-methoxy-2,2-dimethylpyrano[3,2-g]chromen-6-one	5-Hydroxy-8-(4-hydroxy-3,5-dimethoxyphenyl)-10-methoxy-2,2-dimethyl-2H,6H-benzo[1,2-b:5,4-b']dipyran-6-one	0	0.24987906
NuBBE_1695	O=C(C)Oc1c2C=CC(C)(C)Oc2cc2oc(c3cc(OC)c(OC(=O)C)c(OC)c3)cc(=O)c12	[8-(4-acetyloxy-3,5-dimethoxyphenyl)-2,2-dimethyl-6-oxopyrano[3,2-g]chromen-5-yl] acetate	Not found	0	0.24987906
NuBBE_1696	COc1c2OC(C)(C)C=Cc2c(OC(=O)C)c2c1oc(c1cc(OC)c(OC(=O)C)c(OC)c1)cc2=O	[8-(4-acetyloxy-3,5-dimethoxyphenyl)-10-methoxy-2,2-dimethyl-6-oxopyrano[3,2-g]chromen-5-yl] acetate	Not found	0	0.24987906
NuBBE_1697	C(OC(=O)C)[C@@]12[C@]34[C@@H](OC(=O)C)[C@H]([C@@H]([C@H]1OC(=O)C)OC(=O)C)[C@](O3)(C)COC(=O)c1c([C@@H]([C@@H](C(=O)O[C@@H]([C@]4(C)O)[C@H]([C@@H]2OC(=O)C)OC(=O)c2ccccc2)C)C)nccc1	[(1R,3R,13R,14S,17R,18S,19R,20R,21S,22S,23S,24S,25S)-19,21,22,24-tetraacetyloxy-20-(acetyloxymethyl)-25-hydroxy-3,13,14,25-tetramethyl-6,15-dioxo-2,5,16-trioxa-11-azapentacyclo[15.7.1.01,20.03,23.07,12]pentacosa-7(12),8,10-trien-18-yl] benzoate	Not found	0	0.24987906
NuBBE_1698	C(OC(=O)C)[C@@]12[C@]34[C@@H](OC(=O)C)[C@H]([C@@H]([C@H]1OC(=O)C)OC(=O)C)[C@](O3)(C)COC(=O)c1c([C@@H]([C@@H](C(=O)O[C@@H]([C@]4(C)O)[C@H]([C@@H]2OC(=O)C)OC(=O)C)C)C)nccc1	[(1R,3R,13R,14S,17R,18S,19R,20R,21S,22S,23S,24S,25S)-18,19,21,22,24-pentaacetyloxy-25-hydroxy-3,13,14,25-tetramethyl-6,15-dioxo-2,5,16-trioxa-11-azapentacyclo[15.7.1.01,20.03,23.07,12]pentacosa-7(12),8,10-trien-20-yl]methyl acetate	Not found	0	0.24987906
NuBBE_1700	C(OC(=O)C)[C@]12[C@]34[C@H](OC(=O)C)[C@H]([C@@H]([C@H]1OC(=O)C)OC(=O)C)[C@@](O3)(C)COC(=O)c1c(CC[C@@H](C(=O)O[C@@H]([C@]4(C)O)[C@@H]([C@@H]2OC(=O)C)OC(=O)c2ccccc2)C)nccc1	[(1R,3S,15S,18R,19R,20R,21S,22S,23S,24S,25R,26S)-20,22,23,25-tetraacetyloxy-21-(acetyloxymethyl)-26-hydroxy-3,15,26-trimethyl-6,16-dioxo-2,5,17-trioxa-11-azapentacyclo[16.7.1.01,21.03,24.07,12]hexacosa-7(12),8,10-trien-19-yl] benzoate	Not found	0	0.24987906
NuBBE_1702	C(OC(=O)C)[C@]12[C@]34[C@H](OC(=O)C)[C@H]([C@H]([C@H]1OC(=O)C)OC(=O)C)[C@@](O3)(C)COC(=O)c1c(CC[C@@H](C(=O)O[C@@H]([C@]4(C)O)[C@@H]([C@@H]2OC(=O)C)OC(=O)C)C)nccc1	[(1R,3S,15S,18R,19R,20R,21S,22S,23R,24S,25R,26S)-19,20,22,23,25-pentaacetyloxy-26-hydroxy-3,15,26-trimethyl-6,16-dioxo-2,5,17-trioxa-11-azapentacyclo[16.7.1.01,21.03,24.07,12]hexacosa-7(12),8,10-trien-21-yl]methyl acetate	Not found	0	0.24987906
NuBBE_1703	C(OC(=O)C)[C@]12[C@@]34[C@H](OC(=O)C)[C@@H]([C@H]([C@H]1OC(=O)C)OC(=O)C)[C@@](O3)(C)COC(=O)c1c(CC[C@@H](C(=O)O[C@@H]([C@]4(C)O)[C@@H]([C@@H]2OC(=O)C)O)C)nccc1	[(1S,3S,15S,18R,19R,20R,21R,22S,23R,24R,25R,26S)-20,22,23,25-tetraacetyloxy-19,26-dihydroxy-3,15,26-trimethyl-6,16-dioxo-2,5,17-trioxa-11-azapentacyclo[16.7.1.01,21.03,24.07,12]hexacosa-7(12),8,10-trien-21-yl]methyl acetate	Not found	0	0.24987906
NuBBE_1704	C(OC(=O)C)[C@]12[C@]34[C@H](OC(=O)C)[C@H]([C@@H]([C@H]1OC(=O)C)OC(=O)C)[C@@](O3)(C)COC(=O)c1c(CC[C@@H](C(=O)O[C@@H]([C@@H]4C)[C@@H]([C@@H]2OC(=O)C)OC(=O)c2ccccc2)C)nccc1	[(1R,3S,15S,18S,19S,20R,21S,22S,23S,24S,25R,26S)-20,22,23,25-tetraacetyloxy-21-(acetyloxymethyl)-3,15,26-trimethyl-6,16-dioxo-2,5,17-trioxa-11-azapentacyclo[16.7.1.01,21.03,24.07,12]hexacosa-7(12),8,10-trien-19-yl] benzoate	Not found	0	0.24987906
NuBBE_1705	C(OC(=O)C)[C@]12[C@]34[C@H](O)[C@H]([C@@H]([C@H]1OC(=O)C)OC(=O)C)[C@@](O3)(C)COC(=O)c1c(CC[C@@H](C(=O)O[C@@H]([C@]4(C)O)[C@@H]([C@@H]2OC(=O)C)OC(=O)c2ccccc2)C)nccc1	[(1R,3S,15S,18R,19R,20R,21S,22S,23S,24R,25R,26S)-20,22,23-triacetyloxy-21-(acetyloxymethyl)-25,26-dihydroxy-3,15,26-trimethyl-6,16-dioxo-2,5,17-trioxa-11-azapentacyclo[16.7.1.01,21.03,24.07,12]hexacosa-7(12),8,10-trien-19-yl] benzoate	Not found	0	0.24987906
NuBBE_1720	O(C)c1c2c(c3c(c1)OC(C=C3)(C)C)oc1c(c2=O)cc(c(c1)O)O	9,10-dihydroxy-6-methoxy-3,3-dimethylpyrano[2,3-c]xanthen-7-one	Not found	0	0.24987906
NuBBE_1723	O(C)c1c2c(c3c(c1)OC(C=C3)(C)C)oc1c(c2=O)cc(c(c1)OC(=O)C)OC(=O)C	(10-acetyloxy-6-methoxy-3,3-dimethyl-7-oxochromeno[5,6-b]chromen-9-yl) acetate	Not found	0	0.24987906
NuBBE_1724	O(C)c1c2c(c3c(c1)OC(C=C3)(C)C)oc1c(c2=O)cc(c(c1)OC)OC	6,9,10-trimethoxy-3,3-dimethylpyrano[2,3-c]xanthen-7-one	Not found	0	0.24987906
NuBBE_1765	O[C@@H]1[C@H]2[C@H](c3c(CO2)cc(c(c3)O)O)Oc2c1ccc(c2)OC	(6aS,7S,12aS)-10-methoxy-5,6a,7,12a-tetrahydroisochromeno[4,3-b]chromene-2,3,7-triol	Not found	0	0.24987906
NuBBE_1768	O[C@H]1[C@@H]2[C@@H](c3c(CO2)cc(c(c3)O)O)Oc2c1ccc(c2)O	(6aR,7R,12aR)-5,6a,7,12a-tetrahydroisochromeno[4,3-b]chromene-2,3,7,10-tetrol	Not found	0	0.24987906
NuBBE_1769	O[C@H]1[C@@H]2[C@@H](c3c(CO2)c(O)c(cc3)O)Oc2c1ccc(c2)O	(6aR,7R,12aR)-5,6a,7,12a-tetrahydroisochromeno[4,3-b]chromene-3,4,7,10-tetrol	Epimopanan-4alpha-ol	0	0.24987906
NuBBE_1771	O=C1[C@H]2[C@H](c3c(CO2)c(O)c(cc3)O)Oc2c1ccc(c2)O	(6aR,12aS)-3,4,10-trihydroxy-6a,12a-dihydro-5H-isochromeno[4,3-b]chromen-7-one	Not found	0	0.24987906
NuBBE_1780	C(C[C@H]1CC(=CC(=O)O1)OC)c1cc2c(cc1)OCO2	(2S)-2-[2-(1,3-benzodioxol-5-yl)ethyl]-4-methoxy-2,3-dihydropyran-6-one	Dihydromethysticin	0	0.24987906
NuBBE_1781	C(Cc1ccc(cc1)OC)[C@H]1CC(=CC(=O)O1)OC	(2S)-4-methoxy-2-[2-(4-methoxyphenyl)ethyl]-2,3-dihydropyran-6-one	Not found	0	0.24987906
NuBBE_1784	O=C1C(=CC(=O)C(=C1)OC)[C@H]1Cc2c(OC1)cc(cc2)O	2-[(3R)-7-hydroxy-3,4-dihydro-2H-chromen-3-yl]-5-methoxycyclohexa-2,5-diene-1,4-dione	Not found	0	0.24987906
NuBBE_1788	Oc1c(c2c(c(c1)O)c(=O)c(c(o2)c1cc(O)c(cc1)O)OC)c1c(ccc(c1O)O)c1c(OC)c(=O)c2c(o1)cc(cc2O)O	8-[6-(5,7-dihydroxy-3-methoxy-4-oxochromen-2-yl)-2,3-dihydroxyphenyl]-2-(3,4-dihydroxyphenyl)-5,7-dihydroxy-3-methoxychromen-4-one	Strychnobiflavone	0	0.24987906
NuBBE_1815	O=C1c2ccc(OC)cc2O[C@@H]2[C@H]1OCc1c2ccc(OC)c1OC	(6aR,12aS)-3,4,10-trimethoxy-6a,12a-dihydro-5H-isochromeno[4,3-b]chromen-7-one	Not found	0	0.24987906
NuBBE_1816	Oc1cc(OC)ccc1C(=O)C1=Cc2c(cc(OC)c(OC)c2)CO1	(6,7-dimethoxy-1H-isochromen-3-yl)-(2-hydroxy-4-methoxyphenyl)methanone	Not found	0	0.24987906
NuBBE_1818	Oc1c2c(cc(c1C(=O)C)C)cc(cc2O)O	1-(1,6,8-trihydroxy-3-methylnaphthalen-2-yl)ethanone	Not found	0	0.24987906
NuBBE_1820	O=C(c1c(cc2cc(cc(O[C@H]3[C@@H]([C@H]([C@@H]([C@H](O3)COC(=O)C)OC(=O)C)OC(=O)C)OC(=O)C)c2c1OC(=O)C)OC(=O)C)C)C	[(2R,3R,4S,5R,6S)-6-(7-acetyl-3,8-diacetyloxy-6-methylnaphthalen-1-yl)oxy-3,4,5-triacetyloxyoxan-2-yl]methyl acetate	Not found	0	0.24987906
NuBBE_1821	O(C(=O)C)c1c2c(cc3c1[C@H](C)O[C@H](C3=O)C)cc(cc2O[C@H]1[C@@H](OC(=O)C)[C@H](OC(=O)C)[C@@H]([C@@H](O1)COC(=O)C)OC(=O)C)OC(=O)C	[(2S,3R,4R,5S,6S)-3,4,5-triacetyloxy-6-[[(1S,3S)-7,10-diacetyloxy-1,3-dimethyl-4-oxo-1H-benzo[g]isochromen-9-yl]oxy]oxan-2-yl]methyl acetate	Not found	0	0.24987906
NuBBE_1824	O=C1C[C@@](Oc2c1c(O)c(CC=C(C)C)c(O)c2)(C)c1ccccc1	(2S)-5,7-dihydroxy-2-methyl-6-(3-methylbut-2-enyl)-2-phenyl-3H-chromen-4-one	Not found	0	0.24987906
NuBBE_1834	C[C@H]1C2=C[C@@](C(=O)C=C2O[C@@H]1c1cc(OC)c(c(c1)OC)OC)(CC=C)OC	(2S,3S,5R)-5-methoxy-3-methyl-5-prop-2-enyl-2-(3,4,5-trimethoxyphenyl)-2,3-dihydro-1-benzofuran-6-one	Not found	0	0.24987906
NuBBE_1836	O(C)c1c2c([C@H]([C@@H](O2)c2cc(OC)c(c(c2)OC)OC)C)cc(c1)/C=C/C	(2R,3R)-7-methoxy-3-methyl-5-[(E)-prop-1-enyl]-2-(3,4,5-trimethoxyphenyl)-2,3-dihydro-1-benzofuran	Not found	0	0.24987906
NuBBE_1837	C(C=C)c1c2c(c(c(o2)c2cc(OC)c(c(c2)OC)OC)C)cc(c1O)OC	5-methoxy-3-methyl-7-prop-2-enyl-2-(3,4,5-trimethoxyphenyl)-1-benzofuran-6-ol	Not found	0	0.24987906
NuBBE_1839	CO[C@@]12C(=CC(=O)C(=C2)CC=C)O[C@H](c2cc(OC)c(OC)c(OC)c2)[C@H]1C	(2S,3R,3aR)-3a-methoxy-3-methyl-5-prop-2-enyl-2-(3,4,5-trimethoxyphenyl)-2,3-dihydro-1-benzofuran-6-one	nirandinA	0	0.24987906
NuBBE_1840	Oc1cc2c(C[C@@H](c3cc(OC)c(OC)c(OC)c3)O2)cc1CC=C	(2S)-5-prop-2-enyl-2-(3,4,5-trimethoxyphenyl)-2,3-dihydro-1-benzofuran-6-ol	Not found	0	0.24987906
NuBBE_1841	O(C)[C@@]12C(=CC(=O)C(=C1)CC=C)O[C@H]([C@H]2C)c1cc(OC)c(c(c1)OC)OC	(2R,3R,3aS)-3a-methoxy-3-methyl-5-prop-2-enyl-2-(3,4,5-trimethoxyphenyl)-2,3-dihydro-1-benzofuran-6-one	Not found	0	0.24987906
NuBBE_1844	Oc1c(CCCc2cc3OCOc3cc2)ccc(O)c1	4-[3-(1,3-benzodioxol-5-yl)propyl]benzene-1,3-diol	Not found	0	0.24987906
NuBBE_1846	Oc1c(C(=O)/C=C/c2cc(OC)c(O)cc2)ccc(O)c1	(E)-1-(2,4-dihydroxyphenyl)-3-(4-hydroxy-3-methoxyphenyl)prop-2-en-1-one	Homobutein	0	0.24987906
NuBBE_1848	Oc1c(C(=O)CCc2cc(OC)c(O)cc2)ccc(O)c1	1-(2,4-dihydroxyphenyl)-3-(4-hydroxy-3-methoxyphenyl)propan-1-one	4,2',4'-Trihydroxy-3-methoxydihydrochalcone	0	0.24987906
NuBBE_1851	C=CCc1c2c([C@H](C)[C@@H](c3cc4c(OCO4)cc3)O2)cc(OC)c1O	(2S,3S)-2-(1,3-benzodioxol-5-yl)-5-methoxy-3-methyl-7-prop-2-enyl-2,3-dihydro-1-benzofuran-6-ol	Not found	0	0.24987906
NuBBE_1852	C=CCc1c2c([C@H](C)[C@H](c3ccc4OCOc4c3)O2)cc(OC)c1O	(2R,3S)-2-(1,3-benzodioxol-5-yl)-5-methoxy-3-methyl-7-prop-2-enyl-2,3-dihydro-1-benzofuran-6-ol	Not found	0	0.24987906
NuBBE_1857	Oc1ccc(cc1)CC[C@H]1O[C@H](CCC1)c1ccc(O)cc1	4-[2-[(2S,6R)-6-(4-hydroxyphenyl)oxan-2-yl]ethyl]phenol	Not found	0	0.24987906
NuBBE_1858	Oc1ccc(cc1)CCCC[C@@H](O)CCc1ccc(O)cc1	4-[(5R)-5-hydroxy-7-(4-hydroxyphenyl)heptyl]phenol	Centrolobol	0	0.24987906
NuBBE_1859	Oc1ccc(cc1)CC[C@H]1O[C@H](CCC1)c1ccc(OC)cc1	4-[2-[(2S,6R)-6-(4-methoxyphenyl)oxan-2-yl]ethyl]phenol	Not found	0	0.24987906
NuBBE_1860	Oc1ccc(cc1)CC[C@@H]1O[C@@H](CCC1)c1ccc(O)cc1	4-[2-[(2R,6S)-6-(4-hydroxyphenyl)oxan-2-yl]ethyl]phenol	2alpha-(4-Hydroxyphenyl)-6alpha-(4-hydroxyphenethyl)tetrahydro-2H-pyran	0	0.24987906
NuBBE_1861	Oc1ccc(cc1)CCCC[C@H](O)CCc1ccc(O)cc1	4-[(5S)-5-hydroxy-7-(4-hydroxyphenyl)heptyl]phenol	Not found	0	0.24987906
NuBBE_1864	COc1c(c2cc(O)c(OC)cc2O)oc2c(c(O)cc(OC)c2)c1=O	2-(2,5-dihydroxy-4-methoxyphenyl)-5-hydroxy-3,7-dimethoxychromen-4-one	Oxyayanin A	0	0.24987906
NuBBE_1867	COc1c2c(oc(c3c(cc(OC)c(O)c3)O)c(OC)c2=O)cc(OC)c1OC	2-(2,5-dihydroxy-4-methoxyphenyl)-3,5,6,7-tetramethoxychromen-4-one	Apulein	0	0.24987906
NuBBE_1868	COc1c(c2cc(O)c(OC)cc2O)oc2c(c(OC)cc(OC)c2)c1=O	2-(2,5-dihydroxy-4-methoxyphenyl)-3,5,7-trimethoxychromen-4-one	5-O-Methyloxyayanin-A	0	0.24987906
NuBBE_1869	COc1c(c2ccc(OC)c(O)c2O)oc2c(c(O)c(O)c(OC)c2)c1=O	2-(2,3-dihydroxy-4-methoxyphenyl)-5,6-dihydroxy-3,7-dimethoxychromen-4-one	Apuleisin	0	0.24987906
NuBBE_1870	COc1c(c2cc(O)c(OC)c(OC)c2)oc2c(c(O)c(O)c(OC)c2)c1=O	5,6-dihydroxy-2-(3-hydroxy-4,5-dimethoxyphenyl)-3,7-dimethoxychromen-4-one	Apuleitrin	0	0.24987906
NuBBE_1871	COc1c(OC)c(OC)cc2oc(c3cc(O)c(OC)c(OC)c3)c(OC)c(=O)c12	2-(3-hydroxy-4,5-dimethoxyphenyl)-3,5,6,7-tetramethoxychromen-4-one	Not found	0	0.24987906
NuBBE_1872	COc1c(c2ccc(OC)c(O)c2O)oc2c(c(O)cc(OC)c2)c1=O	2-(2,3-dihydroxy-4-methoxyphenyl)-5-hydroxy-3,7-dimethoxychromen-4-one	Not found	0	0.24987906
NuBBE_1873	O=c1c2c(c(OC)c(cc2oc(c2c(O)cc(c(O)c2)OC)c1OC)OC)O	2-(2,5-dihydroxy-4-methoxyphenyl)-5-hydroxy-3,6,7-trimethoxychromen-4-one	5-O-Demethylapulein	0	0.24987906
NuBBE_1874	O=c1c2c(c(O)c(cc2oc(c2ccc(c(O)c2)OC)c1OC)OC)O	5,6-dihydroxy-2-(3-hydroxy-4-methoxyphenyl)-3,7-dimethoxychromen-4-one	3',5,6-trihydroxy-3,4',7-trimethoxyflavone	0	0.24987906
NuBBE_1875	O=c1c2c(c(OC)c(cc2oc(c2ccc(c(OC)c2OC)OC)c1OC)OC)OC	3,5,6,7-tetramethoxy-2-(2,3,4-trimethoxyphenyl)chromen-4-one	Not found	0	0.24987906
NuBBE_1876	O=c1c2c(c(OC(=O)C)c(cc2oc(c2ccc(c(OC(=O)C)c2OC(=O)C)OC)c1OC)OC)OC(=O)C	[2-acetyloxy-6-(5,6-diacetyloxy-3,7-dimethoxy-4-oxochromen-2-yl)-3-methoxyphenyl] acetate	Not found	0	0.24987906
NuBBE_1877	O=c1c2c(c(O)c(cc2oc(c2c(Oc3ccccc3)c(Oc3ccccc3)c(cc2)OC)c1OC)OC)O	5,6-dihydroxy-3,7-dimethoxy-2-(4-methoxy-2,3-diphenoxyphenyl)chromen-4-one	Not found	0	0.24987906
NuBBE_1878	O=c1c2c(c(OC)c(cc2oc(c2ccc(c(OC)c2OC)OC)c1OC)OC)O	5-hydroxy-3,6,7-trimethoxy-2-(2,3,4-trimethoxyphenyl)chromen-4-one	Not found	0	0.24987906
NuBBE_1879	O=c1c2c(c(OC)c(cc2oc(c2ccc(c(OC)c2OC)OC)c1OC)OC)OC(=O)C	[3,6,7-trimethoxy-4-oxo-2-(2,3,4-trimethoxyphenyl)chromen-5-yl] acetate	Not found	0	0.24987906
NuBBE_1882	O=c1c2c(c(OC)c(cc2oc(c2cc(OC(=O)C)c(cc2OC(=O)C)OC)c1OC)OC)OC(=O)C	[4-acetyloxy-2-(5-acetyloxy-3,6,7-trimethoxy-4-oxochromen-2-yl)-5-methoxyphenyl] acetate	Not found	0	0.24987906
NuBBE_1883	O=c1c2c(c(OC)c(cc2oc(c2cc(OC)c(cc2OC)OC)c1OC)OC)OC	3,5,6,7-tetramethoxy-2-(2,4,5-trimethoxyphenyl)chromen-4-one	Benthamitin	0	0.24987906
NuBBE_1884	O=c1c2c(c(OC)c(cc2oc(c2cc(OCC)c(cc2OCC)OC)c1OC)OC)OC	2-(2,5-diethoxy-4-methoxyphenyl)-3,5,6,7-tetramethoxychromen-4-one	Not found	0	0.24987906
NuBBE_1885	O=c1c2c(OC(=O)C)c(OC(=O)C)c(OC)cc2oc(c2cc(OC)c(OC)c(OC(=O)C)c2)c1OC	[5-(5,6-diacetyloxy-3,7-dimethoxy-4-oxochromen-2-yl)-2,3-dimethoxyphenyl] acetate	Not found	0	0.24987906
NuBBE_1886	O=c1c2c(c(OC(=O)C)c(cc2oc(c2cc(OC(=O)C)c(c(OC)c2)OC)c1OC)OC)OC	[5-(6-acetyloxy-3,5,7-trimethoxy-4-oxochromen-2-yl)-2,3-dimethoxyphenyl] acetate	Not found	0	0.24987906
NuBBE_1887	O=c1c2c(cc(cc2oc(c2ccc(c(OC(=O)C)c2OC(=O)C)OC)c1OC)OC)OC(=O)C	[2-(2,3-diacetyloxy-4-methoxyphenyl)-3,7-dimethoxy-4-oxochromen-5-yl] acetate	Not found	0	0.24987906
NuBBE_1889	O=c1c2c(cc(cc2oc(c2cc(OC(=O)C)c(cc2OC(=O)C)OC)c1OC)OC)OC	[4-acetyloxy-5-methoxy-2-(3,5,7-trimethoxy-4-oxochromen-2-yl)phenyl] acetate	Not found	0	0.24987906
NuBBE_1890	O=c1c2c(OC(=O)C)cc(cc2oc(c2cc(OC(=O)C)c(cc2OC(=O)C)OC)c1OC)OC	[2-(2,5-diacetyloxy-4-methoxyphenyl)-3,7-dimethoxy-4-oxochromen-5-yl] acetate	Not found	0	0.24987906
NuBBE_1894	COc1c(OC)c(OC)ccc1c1coc2cc(OC)c(OC)cc2c1=O	6,7-dimethoxy-3-(2,3,4-trimethoxyphenyl)chromen-4-one	6,7,2',3',4'-Pentamethoxyisoflavone	0	0.24987906
NuBBE_1895	COc1c([C@H]2C(=O)c3cc(OC)c(OC)cc3OC2)ccc(OC)c1OC	(3R)-6,7-dimethoxy-3-(2,3,4-trimethoxyphenyl)-2,3-dihydrochromen-4-one	Not found	0	0.24987906
NuBBE_1905	O=C(C)OCc1ccc(COC)c2c1C[C@H](C(C)(C)OC(=O)C)[C@@H](OC(=O)C)C2=O	[(6R,7S)-6-acetyloxy-7-(2-acetyloxypropan-2-yl)-4-(methoxymethyl)-5-oxo-7,8-dihydro-6H-naphthalen-1-yl]methyl acetate	Not found	0	0.24987906
NuBBE_1913	COc1c(O)c(O)cc2oc3ccc(OC)c(O)c3c(=O)c12	2,3,8-trihydroxy-1,7-dimethoxyxanthen-9-one	Not found	0	0.24987906
NuBBE_1955	COc1c2cccc(OC)c2n(C)c(=O)c1C[C@@H](O)C(=C)C	3-[(2R)-2-hydroxy-3-methylbut-3-enyl]-4,8-dimethoxy-1-methylquinolin-2-one	Not found	0	0.24987906
NuBBE_1958	O(C)c1c2c([C@@H]([C@H](O2)c2cc(OC)c(c(c2)OC)OC)C)cc(c1OCC=C)OC	(2S,3S)-5,7-dimethoxy-3-methyl-6-prop-2-enoxy-2-(3,4,5-trimethoxyphenyl)-2,3-dihydro-1-benzofuran	Not found	0	0.24987906
NuBBE_1966	Oc1c2[C@H]([C@@H](Oc2cc(c1)/C=C/c1ccc(cc1)O)c1ccc(cc1)O)c1cc(O)cc(c1)O	5-[(2R,3R)-4-hydroxy-2-(4-hydroxyphenyl)-6-[(E)-2-(4-hydroxyphenyl)ethenyl]-2,3-dihydro-1-benzofuran-3-yl]benzene-1,3-diol	Not found	0	0.24987906
NuBBE_1967	Oc1c2[C@@H]([C@H](Oc2cc(c1)/C=C/c1ccc(cc1)O)c1ccc(cc1)O)c1cc2c(c(c1)O)[C@@H]([C@H](O2)c1ccc(cc1)O)c1cc(O)cc(c1)O	5-[(2S,3S)-4-hydroxy-6-[(2S,3S)-4-hydroxy-2-(4-hydroxyphenyl)-6-[(E)-2-(4-hydroxyphenyl)ethenyl]-2,3-dihydro-1-benzofuran-3-yl]-2-(4-hydroxyphenyl)-2,3-dihydro-1-benzofuran-3-yl]benzene-1,3-diol	Not found	0	0.24987906
NuBBE_1968	C(=C\c1ccc(cc1)O)/C1=CC(=O)[C@H]2[C@H]([C@@H]([C@@H]1C2=O)c1cc(O)cc(c1)O)c1ccc(cc1)O	(1R,5S,6S,7S)-6-(3,5-dihydroxyphenyl)-7-(4-hydroxyphenyl)-4-[(E)-2-(4-hydroxyphenyl)ethenyl]bicyclo[3.2.1]oct-3-ene-2,8-dione	Not found	0	0.24987906
NuBBE_1969	O[C@@]12[C@@H]([C@H]([C@@H](C(=C1)/C=C/c1ccc(cc1)O)C(=O)C2)c1ccc(cc1)O)c1cc(O)cc(c1)O	(1S,4R,7R,8S)-8-(3,5-dihydroxyphenyl)-4-hydroxy-7-(4-hydroxyphenyl)-6-[(E)-2-(4-hydroxyphenyl)ethenyl]bicyclo[2.2.2]oct-5-en-2-one	Not found	0	0.24987906
NuBBE_1970	Oc1c2[C@@H]([C@H](Oc2cc(c1)/C=C/c1ccc(cc1)O)c1c(O)cc(cc1)O)c1cc(O)cc(c1)O	4-[(2S,3S)-3-(3,5-dihydroxyphenyl)-4-hydroxy-6-[(E)-2-(4-hydroxyphenyl)ethenyl]-2,3-dihydro-1-benzofuran-2-yl]benzene-1,3-diol	Not found	0	0.24987906
NuBBE_1983	C(CCc1cc(OC)cc(c1)O)c1cc(O)c(cc1)OC	5-[3-(3-hydroxy-5-methoxyphenyl)propyl]-2-methoxyphenol	Not found	0	0.24987906
NuBBE_1992	COc1c2c(O[C@H](c3cc(OC)c(OC)c(OC)c3)[C@@H](C)O2)cc(CC=C)c1	(2R,3R)-5-methoxy-3-methyl-7-prop-2-enyl-2-(3,4,5-trimethoxyphenyl)-2,3-dihydro-1,4-benzodioxine	Eusiderin	0	0.24987906
NuBBE_1993	O(CC=C)c1c(OC)cc(cc1OC)[C@@H](Cc1cc(OC)c(c(c1)OC)OC)C	1,3-dimethoxy-2-prop-2-enoxy-5-[(2R)-1-(3,4,5-trimethoxyphenyl)propan-2-yl]benzene	Not found	0	0.24987906
NuBBE_1994	COc1cc(OC)c(C(=O)c2c(OC)cc(OC)c(C)c2O)c(O)c1C	bis(2-hydroxy-4,6-dimethoxy-3-methylphenyl)methanone	Not found	0	0.24987906
NuBBE_1995	Oc1c(C)c(O)c2C(=O)C[C@H](c3ccc(O)c(OC)c3)Oc2c1C	(2R)-5,7-dihydroxy-2-(4-hydroxy-3-methoxyphenyl)-6,8-dimethyl-2,3-dihydrochromen-4-one	Not found	0	0.24987906
NuBBE_1996	Oc1cc(O)c2C(=O)C[C@H](c3ccc(O)cc3)Oc2c1C	(2R)-5,7-dihydroxy-2-(4-hydroxyphenyl)-8-methyl-2,3-dihydrochromen-4-one	Not found	0	0.24987906
NuBBE_1997	Oc1c(C)c(OC)c2C(=O)[C@@H](O)[C@H](c3ccc(O)cc3)Oc2c1	(2S,3S)-3,7-dihydroxy-2-(4-hydroxyphenyl)-5-methoxy-6-methyl-2,3-dihydrochromen-4-one	Not found	0	0.24987906
NuBBE_1999	Cc1c2c(C(=O)C[C@H](c3ccc(OC)c(OC)c3)O2)c(O)c(C)c1OC	(2R)-2-(3,4-dimethoxyphenyl)-5-hydroxy-7-methoxy-6,8-dimethyl-2,3-dihydrochromen-4-one	Not found	0	0.24987906
NuBBE_2000	Cc1c2c(C(=O)C[C@H](c3ccc(O)c(OC)c3)O2)c(O)c(C)c1OCC	(2R)-7-ethoxy-5-hydroxy-2-(4-hydroxy-3-methoxyphenyl)-6,8-dimethyl-2,3-dihydrochromen-4-one	Not found	0	0.24987906
NuBBE_2001	Cc1c2c(C(=O)C[C@H](c3ccc(OCC)c(OC)c3)O2)c(O)c(C)c1OCC	(2R)-7-ethoxy-2-(4-ethoxy-3-methoxyphenyl)-5-hydroxy-6,8-dimethyl-2,3-dihydrochromen-4-one	Not found	0	0.24987906
NuBBE_2002	Cc1c2c(C(=O)C[C@H](c3ccc(OCc4ccccc4)c(OC)c3)O2)c(O)c(C)c1OCc1ccccc1	(2R)-5-hydroxy-2-(3-methoxy-4-phenylmethoxyphenyl)-6,8-dimethyl-7-phenylmethoxy-2,3-dihydrochromen-4-one	Not found	0	0.24987906
NuBBE_2003	Cc1c2c(C(=O)C[C@H](c3ccc(OC(=O)C)c(OC)c3)O2)c(O)c(C)c1OC(=O)C	[4-[(2R)-7-acetyloxy-5-hydroxy-6,8-dimethyl-4-oxo-2,3-dihydrochromen-2-yl]-2-methoxyphenyl] acetate	Not found	0	0.24987906
NuBBE_2004	Cc1c2c(C(=O)C[C@H](c3ccc(OC(=O)C)c(OC)c3)O2)c(OC(=O)C)c(C)c1OC(=O)C	[4-[(2R)-5,7-diacetyloxy-6,8-dimethyl-4-oxo-2,3-dihydrochromen-2-yl]-2-methoxyphenyl] acetate	Not found	0	0.24987906
NuBBE_2005	Cc1c2c(C(=O)C[C@@H](O2)c2ccc(cc2)OC)c(cc1OC)O	(2R)-5-hydroxy-7-methoxy-2-(4-methoxyphenyl)-8-methyl-2,3-dihydrochromen-4-one	Not found	0	0.24987906
NuBBE_2006	Oc1c2C(=O)C[C@H](c3ccc(OC)cc3)Oc2cc(OC)c1C	(2R)-5-hydroxy-7-methoxy-2-(4-methoxyphenyl)-6-methyl-2,3-dihydrochromen-4-one	Not found	0	0.24987906
NuBBE_2007	O=C1[C@@H](OC(=O)C)[C@@H](Oc2c1c(c(c(c2)OC(=O)C)C)OC)c1ccc(cc1)OC(=O)C	[(2S,3S)-7-acetyloxy-2-(4-acetyloxyphenyl)-5-methoxy-6-methyl-4-oxo-2,3-dihydrochromen-3-yl] acetate	Not found	0	0.24987906
NuBBE_2008	Oc1ccc(cc1)[C@@H]1Oc2c(C(=O)C1)c(c(c(c2)O)C)O	(2R)-5,7-dihydroxy-2-(4-hydroxyphenyl)-6-methyl-2,3-dihydrochromen-4-one	Not found	0	0.24987906
NuBBE_2017	O=C1C(=C[C@]2(CC=C)[C@H](C)[C@@H](c3ccc4OCOc4c3)[C@@]1([C@@H]2O)OC)OC	(1S,5S,6R,7S,8R)-7-(1,3-benzodioxol-5-yl)-8-hydroxy-1,3-dimethoxy-6-methyl-5-prop-2-enylbicyclo[3.2.1]oct-3-en-2-one	Not found	0	0.24987906
NuBBE_2018	O=c1c2c(O)cc(O)c(OC)c2occ1c1cc(OC)c(OC)cc1	3-(3,4-dimethoxyphenyl)-5,7-dihydroxy-8-methoxychromen-4-one	5,7-Dihydroxy-8,3',4'-trimethoxyisoflavone	0	0.24987906
NuBBE_2020	O=c1c2ccc(O)c(OC)c2occ1c1cc(O)c(OC)cc1	7-hydroxy-3-(3-hydroxy-4-methoxyphenyl)-8-methoxychromen-4-one	3'-Hydroxy-8-O-methylretusin	0	0.24987906
NuBBE_2021	O=c1c2ccc(O)c(OC)c2occ1c1cc(OC)c(OC)cc1	3-(3,4-dimethoxyphenyl)-7-hydroxy-8-methoxychromen-4-one	7-Hydroxy-8,3',4'-trimethoxyisoflavone	0	0.24987906
NuBBE_2022	O=C1c2c(O)cc(O)cc2O[C@H](c2ccc(O)cc2)C1	(2S)-5,7-dihydroxy-2-(4-hydroxyphenyl)-2,3-dihydrochromen-4-one	naringenin	0	0.24987906
NuBBE_2023	O=c1c2c(O)cc(O)cc2occ1c1cc(O)c(OC)cc1	5,7-dihydroxy-3-(3-hydroxy-4-methoxyphenyl)chromen-4-one	4776B compound	0	0.24987906
NuBBE_2024	O=c1c2c(O)cc(O)c(OC)c2occ1c1cc(O)c(OC)cc1	5,7-dihydroxy-3-(3-hydroxy-4-methoxyphenyl)-8-methoxychromen-4-one	3',5,7-Trihydroxy-4',8-dimethoxyisoflavone	0	0.24987906
NuBBE_2025	O=c1c2c(O)c(OC)c(O)cc2occ1c1cc(O)c(OC)cc1	5,7-dihydroxy-3-(3-hydroxy-4-methoxyphenyl)-6-methoxychromen-4-one	Iristectorigenin B	0	0.24987906
NuBBE_2033	Oc1c(cc2c(c1)OCO2)[C@H]1Oc2c(CC1)cc(c(c2C)O)C	(2S)-2-(6-hydroxy-1,3-benzodioxol-5-yl)-6,8-dimethyl-3,4-dihydro-2H-chromen-7-ol	7,2'-Dihydroxy-6,8-dimethyl-4',5'-methylenedioxyflavan	0	0.24987906
NuBBE_2034	Cc1c2c(CC[C@H](O2)c2cc3c(cc2O)OCO3)c(cc1O)C	(2S)-2-(6-hydroxy-1,3-benzodioxol-5-yl)-5,8-dimethyl-3,4-dihydro-2H-chromen-7-ol	7,2'-Dihydroxy-5,8-dimethyl-4',5'-methylenedioxyflavan	0	0.24987906
NuBBE_2035	Cc1c2c(c(c(c1OC)C)O)CC[C@H](O2)c1cc2c(cc1O)OCO2	(2S)-2-(6-hydroxy-1,3-benzodioxol-5-yl)-7-methoxy-6,8-dimethyl-3,4-dihydro-2H-chromen-5-ol	Not found	0	0.24987906
NuBBE_2036	C(CCc1c(OC)cc(c(c1)C)O)c1cc2c(cc1O)OCO2	6-[3-(4-hydroxy-2-methoxy-5-methylphenyl)propyl]-1,3-benzodioxol-5-ol	Not found	0	0.24987906
NuBBE_2037	C(=O)(CCc1ccc(cc1)OC)c1c(OC(=O)C)cc(cc1OC)OC(=O)C	[3-acetyloxy-5-methoxy-4-[3-(4-methoxyphenyl)propanoyl]phenyl] acetate	Not found	0	0.24987906
NuBBE_2040	C(C=C)[C@]12C(=CC(=O)C(=C1)OC)O[C@@H]([C@@H]2C)c1cc(OC)c(cc1)OC	(2S,3R,3aR)-2-(3,4-dimethoxyphenyl)-5-methoxy-3-methyl-3a-prop-2-enyl-2,3-dihydro-1-benzofuran-6-one	Not found	0	0.24987906
NuBBE_2044	O(C)[C@]12[C@@](O)(O[C@@H]([C@H]1C)c1cc(OC)c(c(c1)OC)OC)CC(=O)C(=C2)CC=C	(2S,3R,3aS,7aS)-7a-hydroxy-3a-methoxy-3-methyl-5-prop-2-enyl-2-(3,4,5-trimethoxyphenyl)-3,7-dihydro-2H-1-benzofuran-6-one	Not found	0	0.24987906
NuBBE_2046	Oc1cc2[C@H]3[C@H](c4c(O3)cc(c(c4)O)OC)COc2cc1OC	(6aR,11aR)-3,9-dimethoxy-6a,11a-dihydro-6H-[1]benzofuro[3,2-c]chromene-2,8-diol	Not found	0	0.24987906
NuBBE_2047	Oc1cc2[C@H]3[C@H](c4c(O3)c(OC)c(c(c4)O)OC)COc2cc1OC	(6aR,11aR)-3,9,10-trimethoxy-6a,11a-dihydro-6H-[1]benzofuro[3,2-c]chromene-2,8-diol	Not found	0	0.24987906
NuBBE_2048	O(C)c1c2c([C@H]3[C@@H](CO2)c2c(O3)c(OC)c(c(c2)O)OC)ccc1OC	(6aR,11aR)-3,4,9,10-tetramethoxy-6a,11a-dihydro-6H-[1]benzofuro[3,2-c]chromen-8-ol	Not found	0	0.24987906
NuBBE_2049	O(C)c1c2c([C@H]3[C@@H](CO2)c2c(O3)c(OC)c(c(c2)O)OC)cc(c1OC)O	(6aR,11aR)-3,4,9,10-tetramethoxy-6a,11a-dihydro-6H-[1]benzofuro[3,2-c]chromene-2,8-diol	Not found	0	0.24987906
NuBBE_2058	O=c1oc2cc(OC[C@@H](O)C(C)(O)C)c(cc2cc1)OC	7-[(2R)-2,3-dihydroxy-3-methylbutoxy]-6-methoxychromen-2-one	Not found	0	0.24987906
NuBBE_2081	Oc1c(CCCc2cc3OCOc3cc2OC)ccc(OC)c1	5-methoxy-2-[3-(6-methoxy-1,3-benzodioxol-5-yl)propyl]phenol	Not found	0	0.24987906
NuBBE_2082	Oc1c(C)c(O)c(CCCc2cc3OCOc3cc2O)cc1C	4-[3-(6-hydroxy-1,3-benzodioxol-5-yl)propyl]-2,6-dimethylbenzene-1,3-diol	Not found	0	0.24987906
NuBBE_2083	Oc1c(CCCc2cc3OCOc3cc2O)cc(C)c(OC)c1	6-[3-(2-hydroxy-4-methoxy-5-methylphenyl)propyl]-1,3-benzodioxol-5-ol	Not found	0	0.24987906
NuBBE_2084	C(c1c2c(c3c([nH]2)ccc(c3)OC)ccn1)c1ccc(cc1)O	4-[(6-methoxy-9H-pyrido[3,4-b]indol-1-yl)methyl]phenol	Ceceline	0	0.24987906
NuBBE_2085	C(=O)(N1C(=O)C=CCC1)[C@H]1[C@@H]([C@@H]([C@H]1c1cc(OC)c(c(c1)OC)OC)C(=O)N1C(=O)C=CCC1)c1cc(OC)c(c(c1)OC)OC	1-[3-(6-oxo-2,3-dihydropyridine-1-carbonyl)-2,4-bis(3,4,5-trimethoxyphenyl)cyclobutanecarbonyl]-2,3-dihydropyridin-6-one	Not found	0	0.24987906
NuBBE_2089	COc1cc2C(=O)c3cc(C)cc(O)c3C(=O)c2c(O)c1CC(=O)C(C)C	1,8-dihydroxy-3-methoxy-6-methyl-2-(3-methyl-2-oxobutyl)anthracene-9,10-dione	vismiaquinone B	0	0.24987906
NuBBE_2099	C(C=C)[C@@]12[C@@](O)(O[C@H]([C@H]1C)c1cc3c(cc1)OCO3)C(=O)C=CC2	(2R,3S,3aS,7aR)-2-(1,3-benzodioxol-5-yl)-7a-hydroxy-3-methyl-3a-prop-2-enyl-3,4-dihydro-2H-1-benzofuran-7-one	Not found	0	0.24987906
NuBBE_2100	C(C=C)[C@]12C(=C(OC)C(=O)[C@H](C1)OC)O[C@@H]([C@@H]2C)c1cc2c(c(c1)OC)OCO2	(2S,3R,3aS,5S)-5,7-dimethoxy-2-(7-methoxy-1,3-benzodioxol-5-yl)-3-methyl-3a-prop-2-enyl-2,3,4,5-tetrahydro-1-benzofuran-6-one	Not found	0	0.24987906
NuBBE_2102	O(C)[C@]12[C@H]([C@@H]([C@@]([C@H]1O)(CC=C)C[C@@H]([C@@H]2O)OC)C)c1cc2c(c(c1)OC)OCO2	(1R,2S,3S,5R,6S,7R,8R)-1,3-dimethoxy-7-(7-methoxy-1,3-benzodioxol-5-yl)-6-methyl-5-prop-2-enylbicyclo[3.2.1]octane-2,8-diol	Not found	0	0.24987906
NuBBE_2147	COc1c2OCOc2cc([C@H]2[C@H](C)[C@@]3(CC=C)[C@H](O)[C@@]2([C@H]([C@@H](C3)OC)O)OC)c1	(1S,2S,3R,5S,6S,7R,8S)-1,3-dimethoxy-7-(7-methoxy-1,3-benzodioxol-5-yl)-6-methyl-5-prop-2-enylbicyclo[3.2.1]octane-2,8-diol	Not found	0	0.24987906
NuBBE_2150	COc1c2OCOc2cc([C@@H]2[C@@H](C)[C@]3(CC=C)[C@@H](O)[C@]2([C@H](C(=O)C3)O)OC)c1	(1R,2R,5R,6R,7S,8R)-2,8-dihydroxy-1-methoxy-7-(7-methoxy-1,3-benzodioxol-5-yl)-6-methyl-5-prop-2-enylbicyclo[3.2.1]octan-3-one	Not found	0	0.24987906
NuBBE_2151	COc1c2OCOc2cc([C@H]2[C@H](C)[C@@]3(CC=C)[C@@H](O)[C@@]2([C@H]([C@@H](C3)OC)OC(=O)C)OC)c1	[(1S,2S,3R,5S,6S,7R,8R)-8-hydroxy-1,3-dimethoxy-7-(7-methoxy-1,3-benzodioxol-5-yl)-6-methyl-5-prop-2-enyl-2-bicyclo[3.2.1]octanyl] acetate	Not found	0	0.24987906
NuBBE_2152	COc1c2OCOc2cc([C@@H]2[C@@H](C)[C@]3(CC=C)C(=O)[C@@]2([C@H]([C@H](C3)OC)OC(=O)C)OC)c1	[(1R,2S,3S,5R,6R,7S)-1,3-dimethoxy-7-(7-methoxy-1,3-benzodioxol-5-yl)-6-methyl-8-oxo-5-prop-2-enyl-2-bicyclo[3.2.1]octanyl] acetate	Not found	0	0.24987906
NuBBE_2153	COc1c2OCOc2cc([C@@H]2[C@@H](C)OC3=C(OC)C(=O)[C@H](C[C@@]23CC=C)OC)c1	(2R,3S,3aS,5S)-5,7-dimethoxy-3-(7-methoxy-1,3-benzodioxol-5-yl)-2-methyl-3a-prop-2-enyl-2,3,4,5-tetrahydro-1-benzofuran-6-one	Not found	0	0.24987906
NuBBE_2154	COc1c(OC)c(OC)cc([C@@H]2[C@@H](C)OC3=C(OC)C(=O)[C@H](C[C@]23CC=C)OC)c1	(2R,3S,3aR,5S)-5,7-dimethoxy-2-methyl-3a-prop-2-enyl-3-(3,4,5-trimethoxyphenyl)-2,3,4,5-tetrahydro-1-benzofuran-6-one	Not found	0	0.24987906
NuBBE_2162	O=C(c1c(O)cccc1O)CCCCCCCCCCc1ccccc1	1-(2,6-dihydroxyphenyl)-11-phenylundecan-1-one	Not found	0	0.24987906
NuBBE_2163	COc1c(OC)cc2c(c1)[C@@](O)(c1cc3c(OCO3)cc1)[C@@H]([C@H](C2=O)C)C	(2R,3R,4S)-4-(1,3-benzodioxol-5-yl)-4-hydroxy-6,7-dimethoxy-2,3-dimethyl-2,3-dihydronaphthalen-1-one	Not found	0	0.24987906
NuBBE_2164	COc1c(OC)cc2c(c1)[C@@H](c1cc3c(OCO3)cc1)[C@@H]([C@H](C2=O)C)C	(2R,3S,4R)-4-(1,3-benzodioxol-5-yl)-6,7-dimethoxy-2,3-dimethyl-3,4-dihydro-2H-naphthalen-1-one	Not found	0	0.24987906
NuBBE_2165	O[C@@]1(c2c3OCOc3ccc2C(=O)[C@H](C)[C@@H]1C)c1cc2c(OCO2)cc1	(7R,8S,9R)-9-(1,3-benzodioxol-5-yl)-9-hydroxy-7,8-dimethyl-7,8-dihydrobenzo[g][1,3]benzodioxol-6-one	Not found	0	0.24987906
NuBBE_2166	O=C(c1c(O)cccc1OC(=O)C)CCCCCCCCCCc1ccccc1	[3-hydroxy-2-(11-phenylundecanoyl)phenyl] acetate	Not found	0	0.24987906
NuBBE_2167	O=C(c1c(OC(=O)C)cccc1OC(=O)C)CCCCCCCCCCc1ccccc1	[3-acetyloxy-2-(11-phenylundecanoyl)phenyl] acetate	Not found	0	0.24987906
NuBBE_2168	O[C@@]1(c2c3OCOc3ccc2[C@H](O)[C@@H](C)[C@@H]1C)c1cc2c(OCO2)cc1	(6R,7S,8S,9R)-9-(1,3-benzodioxol-5-yl)-7,8-dimethyl-7,8-dihydro-6H-benzo[g][1,3]benzodioxole-6,9-diol	Not found	0	0.24987906
NuBBE_2169	O[C@@]1(c2c3OCOc3ccc2[C@H](OC(=O)C)[C@@H](C)[C@@H]1C)c1cc2c(OCO2)cc1	[(6R,7S,8S,9R)-9-(1,3-benzodioxol-5-yl)-9-hydroxy-7,8-dimethyl-7,8-dihydro-6H-benzo[g][1,3]benzodioxol-6-yl] acetate	Not found	0	0.24987906
NuBBE_2178	[C@H](Cc1cc(OC)c(cc1)O)(C)[C@@]1(OC)C(=CC(=O)C(=C1)CC=C)OC	(4S)-4-[(2R)-1-(4-hydroxy-3-methoxyphenyl)propan-2-yl]-4,5-dimethoxy-2-prop-2-enylcyclohexa-2,5-dien-1-one	Not found	0	0.24987906
NuBBE_2179	[C@H](Cc1cc(OC)c(cc1)O)(C)[C@]1(OC)C(=CC(=O)C(=C1)CC=C)OC	(4R)-4-[(2R)-1-(4-hydroxy-3-methoxyphenyl)propan-2-yl]-4,5-dimethoxy-2-prop-2-enylcyclohexa-2,5-dien-1-one	Not found	0	0.24987906
NuBBE_2180	[C@H](Cc1cc(OC)c(cc1)OC)(C)[C@@]1(OC)C(=CC(=O)C(=C1)CC=C)OC	(4S)-4-[(2R)-1-(3,4-dimethoxyphenyl)propan-2-yl]-4,5-dimethoxy-2-prop-2-enylcyclohexa-2,5-dien-1-one	Lancifolin C	0	0.24987906
NuBBE_2181	[C@H](Cc1cc(OC)c(cc1)OC)(C)[C@]1(OC)C(=CC(=O)C(=C1)CC=C)OC	(4R)-4-[(2R)-1-(3,4-dimethoxyphenyl)propan-2-yl]-4,5-dimethoxy-2-prop-2-enylcyclohexa-2,5-dien-1-one	Not found	0	0.24987906
NuBBE_2182	[C@H](Cc1cc2c(cc1)OCO2)(C)[C@@]1(OC)C(=CC(=O)C(=C1)CC=C)OC	(4S)-4-[(2R)-1-(1,3-benzodioxol-5-yl)propan-2-yl]-4,5-dimethoxy-2-prop-2-enylcyclohexa-2,5-dien-1-one	Not found	0	0.24987906
NuBBE_2183	[C@H](Cc1cc2c(cc1)OCO2)(C)[C@]1(OC)C(=CC(=O)C(=C1)CC=C)OC	(4R)-4-[(2R)-1-(1,3-benzodioxol-5-yl)propan-2-yl]-4,5-dimethoxy-2-prop-2-enylcyclohexa-2,5-dien-1-one	Isodihydrofutoquinol A	0	0.24987906
NuBBE_2185	[C@H](Cc1cc(OC)c(cc1)OC)(C)c1c(OC)cc(c(c1)CC=C)O	4-[(2R)-1-(3,4-dimethoxyphenyl)propan-2-yl]-5-methoxy-2-prop-2-enylphenol	Not found	0	0.24987906
NuBBE_2186	[C@H](Cc1cc2c(cc1)OCO2)(C)c1c(OC)cc(c(c1)CC=C)O	4-[(2R)-1-(1,3-benzodioxol-5-yl)propan-2-yl]-5-methoxy-2-prop-2-enylphenol	Not found	0	0.24987906
NuBBE_2205	C(=O)(C=C(C)C)c1cc([C@@H](O[C@@H](C)c2cc(C(=O)C=C(C)C)c(cc2)O)C)ccc1O	1-[2-hydroxy-5-[(1S)-1-[(1S)-1-[4-hydroxy-3-(3-methylbut-2-enoyl)phenyl]ethoxy]ethyl]phenyl]-3-methylbut-2-en-1-one	Not found	0	0.24987906
NuBBE_2218	[C@H]([C@@H](Oc1c(OC)cc(cc1)/C=C/C)C)(O)c1cc(OC)c(c(c1)OC)OC	(1S,2S)-2-[2-methoxy-4-[(E)-prop-1-enyl]phenoxy]-1-(3,4,5-trimethoxyphenyl)propan-1-ol	Not found	0	0.24987906
NuBBE_2221	C(=O)([C@@H](Oc1c(OC)cc(cc1)/C=C/C)C)c1cc(OC)c(c(c1)OC)OC	(2S)-2-[2-methoxy-4-[(E)-prop-1-enyl]phenoxy]-1-(3,4,5-trimethoxyphenyl)propan-1-one	Not found	0	0.24987906
NuBBE_2222	C(CCc1cc(OC)c(cc1)O)c1c(OC)cc(cc1)O	4-[3-(4-hydroxy-2-methoxyphenyl)propyl]-2-methoxyphenol	Not found	0	0.24987906
NuBBE_2224	O(C)c1cc([C@H]2Oc3c(CC2)ccc(c3)O)ccc1O	(2S)-2-(4-hydroxy-3-methoxyphenyl)-3,4-dihydro-2H-chromen-7-ol	7,4'-Dihydroxy-3'-methoxyflavan	0	0.24987906
NuBBE_2227	O(C)c1c2-c3c4c(C(=O)c2ccc1)nccc4cc1c3OCO1	18-methoxy-3,5-dioxa-11-azapentacyclo[10.7.1.02,6.08,20.014,19]icosa-1(20),2(6),7,9,11,14(19),15,17-octaen-13-one	Not found	0	0.24987906
NuBBE_2255	O(C)c1c2c(oc(c(c2=O)OC)c2ccccc2)cc(c1)OC	3,5,7-trimethoxy-2-phenylchromen-4-one	3,5,7-Trimethoxyflavone	0	0.24987906
NuBBE_2275	Oc1ccc(cc1)c1c(O)c(=O)c2c(O)cc(OC)cc2o1	3,5-dihydroxy-2-(4-hydroxyphenyl)-7-methoxychromen-4-one	Rhamnocitrin	0	0.24987906
NuBBE_2276	O=c1oc(cc(c1)OC)/C=C/c1ccc(OC)c(OC)c1	6-[(E)-2-(3,4-dimethoxyphenyl)ethenyl]-4-methoxypyran-2-one	11-Methoxyyangonin	0	0.24987906
NuBBE_2277	O=c1oc(cc(c1)OC)/C=C/c1ccc2OCOc2c1	6-[(E)-2-(1,3-benzodioxol-5-yl)ethenyl]-4-methoxypyran-2-one	Not found	0	0.24987906
NuBBE_2278	O=C(c1c(O)cccc1O)OCc1ccccc1	benzyl 2,6-dihydroxybenzoate	Benzyl 2,6-dihydroxybenzoate	0	0.24987906
NuBBE_2280	Oc1c2c(occ(c3ccc(O)cc3)c2=O)cc2c1C=CC(C)(C)O2	5-hydroxy-7-(4-hydroxyphenyl)-2,2-dimethylpyrano[3,2-g]chromen-6-one	Alpinumisoflavone	0	0.24987906
NuBBE_2283	C(C=C)[C@]12C(=CC(=O)[C@H](C1)OC)O[C@@H]([C@H]2C)c1cc2c(cc1)OCO2	(2S,3S,3aS,5S)-2-(1,3-benzodioxol-5-yl)-5-methoxy-3-methyl-3a-prop-2-enyl-2,3,4,5-tetrahydro-1-benzofuran-6-one	Not found	0	0.24987906
NuBBE_2284	C(C=C)[C@@]12C(=C(OC)C(=O)[C@@H](C1)OC)O[C@H]([C@H]2C)c1cc2c(cc1)OCO2	(2R,3S,3aR,5R)-2-(1,3-benzodioxol-5-yl)-5,7-dimethoxy-3-methyl-3a-prop-2-enyl-2,3,4,5-tetrahydro-1-benzofuran-6-one	Not found	0	0.24987906
NuBBE_2285	C(C=C)[C@@]12C(=CC(=O)[C@@H](C1)OC)O[C@H]([C@H]2C)c1cc2c(cc1)OCO2	(2R,3S,3aR,5R)-2-(1,3-benzodioxol-5-yl)-5-methoxy-3-methyl-3a-prop-2-enyl-2,3,4,5-tetrahydro-1-benzofuran-6-one	Not found	0	0.24987906
NuBBE_2297	C=CC[C@@]12C=C(OC)[C@H](O)[C@@](OC)([C@H]1O)[C@H]([C@@H]2C)c1cc2OCOc2cc1	(1S,2S,5R,6S,7R,8S)-7-(1,3-benzodioxol-5-yl)-1,3-dimethoxy-6-methyl-5-prop-2-enylbicyclo[3.2.1]oct-3-ene-2,8-diol	Not found	0	0.24987906
NuBBE_2298	C[C@H]1[C@@]2([C@](O)(O[C@@H]1c1cc3OCOc3cc1)C(=O)C=CC2)CC=C	(2S,3S,3aR,7aS)-2-(1,3-benzodioxol-5-yl)-7a-hydroxy-3-methyl-3a-prop-2-enyl-3,4-dihydro-2H-1-benzofuran-7-one	Not found	0	0.24987906
NuBBE_2307	c1c2c(cc([C@@H]3[C@@]4([C@H]([C@]([C@H]3C)(C=C(C4=O)O)CC=C)O)OC)c1)OCO2	(1S,5R,6S,7R,8S)-7-(1,3-benzodioxol-5-yl)-3,8-dihydroxy-1-methoxy-6-methyl-5-prop-2-enylbicyclo[3.2.1]oct-3-en-2-one	Not found	0	0.24987906
NuBBE_2309	c1c2c(cc([C@H]3[C@@H]([C@@]4(C=C(OC)[C@@H]([C@]3([C@H]4O)OC)O)CC=C)C)c1)OCO2	(1S,2S,5R,6S,7R,8S)-7-(1,3-benzodioxol-5-yl)-1,3-dimethoxy-6-methyl-5-prop-2-enylbicyclo[3.2.1]oct-3-ene-2,8-diol	Not found	0	0.24987906
NuBBE_2310	c1c2c(cc([C@H]3[C@@H]([C@@]4(C=C(OC)[C@H]([C@]3([C@H]4O)OC)O)CC=C)C)c1)OCO2	(1S,2R,5R,6S,7R,8S)-7-(1,3-benzodioxol-5-yl)-1,3-dimethoxy-6-methyl-5-prop-2-enylbicyclo[3.2.1]oct-3-ene-2,8-diol	Not found	0	0.24987906
NuBBE_2314	c1(c2c(cc([C@H]3[C@@H]([C@@]4(CC(=O)[C@@H]([C@]3([C@H]4O)OC)O)CC=C)C)c1)OCO2)OC	(1S,2R,5S,6S,7R,8S)-2,8-dihydroxy-1-methoxy-7-(7-methoxy-1,3-benzodioxol-5-yl)-6-methyl-5-prop-2-enylbicyclo[3.2.1]octan-3-one	Not found	0	0.24987906
NuBBE_2315	[C@H]1([C@H](c2ccc3c(c2)OCO3)Oc2c1cc(OC)c(c2OC)OCC=C)C	5-[(2R,3S)-5,7-dimethoxy-3-methyl-6-prop-2-enoxy-2,3-dihydro-1-benzofuran-2-yl]-1,3-benzodioxole	Not found	0	0.24987906
NuBBE_2316	[C@H]1([C@H](c2cc(c3c(c2)OCO3)OC)Oc2c1cc(OC)c(c2OC)OCC=C)C	6-[(2R,3S)-5,7-dimethoxy-3-methyl-6-prop-2-enoxy-2,3-dihydro-1-benzofuran-2-yl]-4-methoxy-1,3-benzodioxole	Not found	0	0.24987906
NuBBE_2319	C1(=C2[C@](C[C@@H](C1=O)OC)([C@@H]([C@@H](O2)OCc1ccc(c(c1)OC)OC)C)CC=C)OC	(2R,3S,3aR,5S)-2-[(3,4-dimethoxyphenyl)methoxy]-5,7-dimethoxy-3-methyl-3a-prop-2-enyl-2,3,4,5-tetrahydro-1-benzofuran-6-one	Not found	0	0.24987906
NuBBE_2324	[C@H]1([C@H]([C@]2([C@H]([C@@]1(CC(=O)[C@H]2O)CC=C)O)OC)c1ccc2c(c1)OCO2)C	(1R,2S,5R,6R,7S,8S)-7-(1,3-benzodioxol-5-yl)-2,8-dihydroxy-1-methoxy-6-methyl-5-prop-2-enylbicyclo[3.2.1]octan-3-one	Not found	0	0.24987906
NuBBE_2325	[C@@H]1([C@@]2([C@H]([C@]([C@@H]1c1ccc3c(c1)OCO3)(C(=O)C(=C2)O)OC)O)CC=C)C	(1R,5S,6R,7S,8R)-7-(1,3-benzodioxol-5-yl)-3,8-dihydroxy-1-methoxy-6-methyl-5-prop-2-enylbicyclo[3.2.1]oct-3-en-2-one	Not found	0	0.24987906
NuBBE_2328	COc1c2c(c(O)cc1OCC=C(C)C)c(=O)c(OC)c(o2)c1ccc(c(OC)c1)O	5-hydroxy-2-(4-hydroxy-3-methoxyphenyl)-3,8-dimethoxy-7-(3-methylbut-2-enoxy)chromen-4-one	Not found	0	0.24987906
NuBBE_2329	Oc1cc(CCC(=O)c2c(O)c(CC=C(C)C)c(O)cc2O)cc(CC=C(C)C)c1OC	3-[3-hydroxy-4-methoxy-5-(3-methylbut-2-enyl)phenyl]-1-[2,4,6-trihydroxy-3-(3-methylbut-2-enyl)phenyl]propan-1-one	3,2',4',6'-Tetrahydroxy-4-methoxy-3',5-diprenyldihydrochalcone	0	0.24987906
NuBBE_2330	Oc1c(OC)c(CC=C(C)C)cc(CCC(=O)c2c(O)c3CCC(C)(C)Oc3cc2O)c1	1-(5,7-dihydroxy-2,2-dimethyl-3,4-dihydrochromen-6-yl)-3-[3-hydroxy-4-methoxy-5-(3-methylbut-2-enyl)phenyl]propan-1-one	Not found	0	0.24987906
NuBBE_2340	COc1c2OCOc2cc([C@H]2OC3=CC(=O)C(=C[C@@]3(CC=C)[C@H]2C)OC)c1	(2S,3R,3aR)-5-methoxy-2-(7-methoxy-1,3-benzodioxol-5-yl)-3-methyl-3a-prop-2-enyl-2,3-dihydro-1-benzofuran-6-one	Not found	0	0.24987906
NuBBE_2342	COc1c2OCOc2cc([C@H]2Oc3c(CC=C)c(O)c(OC)cc3[C@@H]2C)c1	(2S,3S)-5-methoxy-2-(7-methoxy-1,3-benzodioxol-5-yl)-3-methyl-7-prop-2-enyl-2,3-dihydro-1-benzofuran-6-ol	Not found	0	0.24987906
NuBBE_2343	COc1c(OC)c(OC)cc([C@H]2Oc3c(CC=C)c(O)c(OC)cc3[C@@H]2C)c1	(2S,3S)-5-methoxy-3-methyl-7-prop-2-enyl-2-(3,4,5-trimethoxyphenyl)-2,3-dihydro-1-benzofuran-6-ol	Not found	0	0.24987906
NuBBE_2345	COc1c(OC)c(OC)cc([C@H]2Oc3cc(O)c(OC)cc3[C@@H]2C)c1	(2S,3S)-5-methoxy-3-methyl-2-(3,4,5-trimethoxyphenyl)-2,3-dihydro-1-benzofuran-6-ol	Not found	0	0.24987906
NuBBE_2346	COc1c(OC)c(OC)cc([C@H]2Oc3cc(O)c(CC=C)cc3[C@@H]2C)c1	(2S,3S)-3-methyl-5-prop-2-enyl-2-(3,4,5-trimethoxyphenyl)-2,3-dihydro-1-benzofuran-6-ol	Not found	0	0.24987906
NuBBE_2347	COc1c2OCOc2cc([C@@H]2Oc3c(CC=C)c(O)c(OC)cc3[C@@H]2C)c1	(2R,3S)-5-methoxy-2-(7-methoxy-1,3-benzodioxol-5-yl)-3-methyl-7-prop-2-enyl-2,3-dihydro-1-benzofuran-6-ol	Not found	0	0.24987906
NuBBE_2348	COc1c2OCOc2cc([C@@H]2Oc3cc(O)c(OC)cc3[C@@H]2C)c1	(2R,3S)-5-methoxy-2-(7-methoxy-1,3-benzodioxol-5-yl)-3-methyl-2,3-dihydro-1-benzofuran-6-ol	Not found	0	0.24987906
NuBBE_2349	COc1c(OC)c(OC)cc([C@@H]2Oc3cc(O)c(OC)cc3[C@@H]2C)c1	(2R,3S)-5-methoxy-3-methyl-2-(3,4,5-trimethoxyphenyl)-2,3-dihydro-1-benzofuran-6-ol	Not found	0	0.24987906
NuBBE_2350	COc1c(OC)c(OC)cc([C@@H]2Oc3c(CC=C)c(O)c(OC)cc3[C@@H]2C)c1	(2R,3S)-5-methoxy-3-methyl-7-prop-2-enyl-2-(3,4,5-trimethoxyphenyl)-2,3-dihydro-1-benzofuran-6-ol	Not found	0	0.24987906
NuBBE_2369	c1c2c(cc(c1)C[C@H]1C(=O)OC[C@H]1Cc1cc(c(cc1)OC)OC)OCO2	(3R,4S)-3-(1,3-benzodioxol-5-ylmethyl)-4-[(3,4-dimethoxyphenyl)methyl]oxolan-2-one	Not found	0	0.24987906
NuBBE_2370	c1c2c(cc(c1)C[C@H]1C(=O)OC[C@@H]1Cc1cc(c(cc1)OC)OC)OCCO2	(3R,4R)-3-(2,3-dihydro-1,4-benzodioxin-6-ylmethyl)-4-[(3,4-dimethoxyphenyl)methyl]oxolan-2-one	Not found	0	0.24987906
NuBBE_2371	c1c(c(cc(c1)C[C@H]1C(=O)OC[C@@H]1Cc1cc(c(cc1)OC)OC)OC)OC	(3R,4R)-3,4-bis[(3,4-dimethoxyphenyl)methyl]oxolan-2-one	Arctigenin methyl ether	0	0.24987906
NuBBE_2372	c1c2c(cc(c1)C[C@H]1C(=O)OC[C@@H]1Cc1cc3c(cc1)OCCO3)OCCO2	(3R,4R)-3,4-bis(2,3-dihydro-1,4-benzodioxin-6-ylmethyl)oxolan-2-one	Not found	0	0.24987906
NuBBE_2386	C(CCc1ccc(cc1)OC)c1cc2c(cc1O)OCO2	6-[3-(4-methoxyphenyl)propyl]-1,3-benzodioxol-5-ol	Not found	0	0.24987906
NuBBE_2398	C(=O)(/C=C/c1ccccc1)c1c(O)c(CC=C(C)C)c(cc1)O	(E)-1-[2,4-dihydroxy-3-(3-methylbut-2-enyl)phenyl]-3-phenylprop-2-en-1-one	isocordoin	0	0.24987906
NuBBE_2399	Oc1c2c(O[C@@H](CC2=O)c2ccccc2)cc(c1CC=C(C)C)O	(2S)-5,7-dihydroxy-6-(3-methylbut-2-enyl)-2-phenyl-2,3-dihydrochromen-4-one	Not found	0	0.24987906
NuBBE_2400	Oc1c2c(ccc1C(=O)/C=C/c1ccc(cc1)O)OC(C=C2)(C)C	(E)-1-(5-hydroxy-2,2-dimethylchromen-6-yl)-3-(4-hydroxyphenyl)prop-2-en-1-one	Isobavachromene	0	0.24987906
NuBBE_2409	C/C=C/1\CN(C)[C@H]2Cc3c([nH]c4ccccc34)[C@H](c3c(OC)ccc4c5CC[N@@]6C[C@@H]7C[C@@H](CC)[C@@H]6[C@](C(=O)OC)(C7)c5[nH]c34)C[C@@H]1[C@H]2C(=O)OC	Not found	2-acetylamino-3-[4-(2-acetylamino-2-carboxyethylsulfanylthiocarbonylamino)phenylthiocarbamoylsulfanyl]propionic acid	0	0.24987906
NuBBE_2413	Oc1c(ccc(c1)OC)[C@H]1Cc2c(OC1)cc(cc2)O	(3R)-3-(2-hydroxy-4-methoxyphenyl)-3,4-dihydro-2H-chromen-7-ol	(-)-Vestitol	0	0.24987906
NuBBE_2414	C(=O)(/C=C/c1ccc(cc1)O)c1c(O)cc(cc1)O	(E)-1-(2,4-dihydroxyphenyl)-3-(4-hydroxyphenyl)prop-2-en-1-one	isoliquiritigenin	0	0.24987906
NuBBE_2415	O(C)c1c2c(C[C@@H](CO2)C2=CC(=O)C(=CC2=O)OC)ccc1O	2-[(3R)-7-hydroxy-8-methoxy-3,4-dihydro-2H-chromen-3-yl]-5-methoxycyclohexa-2,5-diene-1,4-dione	Mucroquinone	0	0.24987906
NuBBE_2416	O=c1c(coc2c1ccc(c2)O)c1cc(O)c(cc1)OC	7-hydroxy-3-(3-hydroxy-4-methoxyphenyl)chromen-4-one	Calycosin	0	0.24987906
NuBBE_2417	O(C)c1c(cc(c(c1O)O)C(C=C)(C)C)[C@H]1Cc2c(OC1)cc(cc2)O	4-[(3R)-7-hydroxy-3,4-dihydro-2H-chromen-3-yl]-3-methoxy-6-(2-methylbut-3-en-2-yl)benzene-1,2-diol	Not found	0	0.24987906
NuBBE_2418	O(C)c1c(ccc(c1O)Oc1c(O)c(OC)c(cc1)[C@H]1Cc2c(OC1)cc(cc2)O)[C@H]1Cc2c(OC1)cc(cc2)O	(3R)-3-[3-hydroxy-4-[2-hydroxy-4-[(3R)-7-hydroxy-3,4-dihydro-2H-chromen-3-yl]-3-methoxyphenoxy]-2-methoxyphenyl]-3,4-dihydro-2H-chromen-7-ol	Not found	0	0.24987906
NuBBE_2424	C(c1c2c(cc3c(c2)OCO3)ccn1)c1ccc(cc1)OC	5-[(4-methoxyphenyl)methyl]-[1,3]dioxolo[4,5-g]isoquinoline	55857-56-2	0	0.24987906
NuBBE_2425	C(c1c2c(cc(c(c2)OC)OC)ccn1)c1ccc(cc1)OC	6,7-dimethoxy-1-[(4-methoxyphenyl)methyl]isoquinoline	NIOSH/NW8180000	0	0.24987906
NuBBE_2430	O=c1c2c(oc(c1O)c1ccccc1)cc(cc2O)OC	3,5-dihydroxy-7-methoxy-2-phenylchromen-4-one	Izalpinin	0	0.24987906
NuBBE_2431	O=C1c2c(O[C@@H](C1)c1ccccc1)cc(cc2O)OC	(2S)-5-hydroxy-7-methoxy-2-phenyl-2,3-dihydrochromen-4-one	Pinostrobin	0	0.24987906
NuBBE_2433	C(=O)(/C=C/c1ccccc1)c1c(OC)cc(cc1O)OC	(E)-1-(2-hydroxy-4,6-dimethoxyphenyl)-3-phenylprop-2-en-1-one	Flavokawain b	0	0.24987906
NuBBE_2435	O=C(c1cc(OC)c(OC)cc1)[C@@H](C)Oc1ccc(/C=C/C)cc1OC	(2R)-1-(3,4-dimethoxyphenyl)-2-[2-methoxy-4-[(E)-prop-1-enyl]phenoxy]propan-1-one	Not found	0	0.24987906
NuBBE_2439	Oc1c2c(cc(c1OC)CC=C(C)C)ccc(=O)o2	8-hydroxy-7-methoxy-6-(3-methylbut-2-enyl)chromen-2-one	Not found	0	0.24987906
NuBBE_2443	COc1ccc(cc1)c1cc(=O)c2c(o1)c(C)c(c(c2O)C)OC	5-hydroxy-7-methoxy-2-(4-methoxyphenyl)-6,8-dimethylchromen-4-one	Eucalyptin	0	0.24987906
NuBBE_2446	O(C)c1c2c(cc(cc2C)O[C@@H]2O[C@H](CO)[C@H]([C@@H]([C@H]2O)O)O)oc(=O)c1	4-methoxy-5-methyl-7-[(2S,3R,4S,5S,6R)-3,4,5-trihydroxy-6-(hydroxymethyl)oxan-2-yl]oxychromen-2-one	Not found	0	0.24987906
NuBBE_2447	O=C1c2c(O[C@H]([C@@H]1O)c1ccccc1)cc(cc2)O	(2S,3S)-3,7-dihydroxy-2-phenyl-2,3-dihydrochromen-4-one	Not found	0	0.24987906
NuBBE_2448	O=C1c2c(O[C@H](C1)c1ccccc1)cc(cc2)O	(2R)-7-hydroxy-2-phenyl-2,3-dihydrochromen-4-one	(2R)-7-hydroxyflavanone	0	0.24987906
NuBBE_2450	O=c1c2c(cc(c(c2)O)O)occ1c1ccc(cc1)OC	6,7-dihydroxy-3-(4-methoxyphenyl)chromen-4-one	Texasin	0	0.24987906
NuBBE_2452	O=C1c2c(O[C@@H](C1)c1ccc(cc1)O)cc(cc2)O	(2S)-7-hydroxy-2-(4-hydroxyphenyl)-2,3-dihydrochromen-4-one	Liquiritigenin	0	0.24987906
NuBBE_2453	C(C=C)c1c2c(c(c(o2)c2cc3c(c(c2)OC)OCO3)C)cc(c1O)OC	5-methoxy-2-(7-methoxy-1,3-benzodioxol-5-yl)-3-methyl-7-prop-2-enyl-1-benzofuran-6-ol	Not found	0	0.24987906
NuBBE_2454	COc1cc(C[C@H](COC(=O)C)[C@H](Cc2cc(OC)c(cc2)OC(=O)C)COC(=O)C)ccc1OC(=O)C	[(2S,3S)-4-acetyloxy-2,3-bis[(4-acetyloxy-3-methoxyphenyl)methyl]butyl] acetate	Not found	0	0.24987906
NuBBE_2455	COc1cc(C[C@@H]2[C@H](COC(=O)C)[C@@H](c3ccc(OC(=O)C)c(OC)c3)OC2)ccc1OC(=O)C	[(2S,3R,4R)-2-(4-acetyloxy-3-methoxyphenyl)-4-[(4-acetyloxy-3-methoxyphenyl)methyl]oxolan-3-yl]methyl acetate	Not found	0	0.24987906
NuBBE_2456	COc1cc(C[C@@H]2[C@H](CO)[C@@H](c3ccc(OC)c(OC)c3)OC2)ccc1OC	[(2S,3R,4R)-2-(3,4-dimethoxyphenyl)-4-[(3,4-dimethoxyphenyl)methyl]oxolan-3-yl]methanol	67560-68-3	0	0.24987906
NuBBE_2457	COc1c(OC)cc2[C@H](c3ccc(O)c(OC)c3)[C@@H](CO)[C@H](CO)Cc2c1	4-[(1S,2R,3R)-2,3-bis(hydroxymethyl)-6,7-dimethoxy-1,2,3,4-tetrahydronaphthalen-1-yl]-2-methoxyphenol	Not found	0	0.24987906
NuBBE_2458	COc1c(OC)cc2[C@H](c3ccc(OC(=O)C)c(OC)c3)[C@@H](COC(=O)C)[C@H](COC(=O)C)Cc2c1	[(2R,3R,4S)-4-(4-acetyloxy-3-methoxyphenyl)-3-(acetyloxymethyl)-6,7-dimethoxy-1,2,3,4-tetrahydronaphthalen-2-yl]methyl acetate	Not found	0	0.24987906
NuBBE_2459	COc1c(OC(=O)C)cc2[C@H](c3ccc(OC)c(OC)c3)[C@@H](COC(=O)C)[C@H](COC(=O)C)Cc2c1	[(2R,3R,4S)-6-acetyloxy-3-(acetyloxymethyl)-4-(3,4-dimethoxyphenyl)-7-methoxy-1,2,3,4-tetrahydronaphthalen-2-yl]methyl acetate	Not found	0	0.24987906
NuBBE_2460	COc1c(OC(=O)C)cc2[C@H](c3ccc(OC(=O)C)c(OC)c3)[C@@H](COC(=O)C)[C@H](COC(=O)C)Cc2c1	[(2R,3R,4S)-6-acetyloxy-4-(4-acetyloxy-3-methoxyphenyl)-3-(acetyloxymethyl)-7-methoxy-1,2,3,4-tetrahydronaphthalen-2-yl]methyl acetate	Not found	0	0.24987906
NuBBE_2461	COc1c(O)cc2[C@H](c3ccc(OC)c(OC)c3)[C@@H](CO)[C@H](CO)Cc2c1	(6R,7R,8S)-8-(3,4-dimethoxyphenyl)-6,7-bis(hydroxymethyl)-3-methoxy-5,6,7,8-tetrahydronaphthalen-2-ol	Not found	0	0.24987906
NuBBE_2462	COc1c(O)cc2[C@H](c3ccc(O)c(OC)c3)[C@@H](CO)[C@H](CO)Cc2c1	(6R,7R,8S)-8-(4-hydroxy-3-methoxyphenyl)-6,7-bis(hydroxymethyl)-3-methoxy-5,6,7,8-tetrahydronaphthalen-2-ol	Isolariciresinol	0	0.24987906
NuBBE_2463	COc1c(OC)cc2[C@H](c3ccc(OC)c(OC)c3)[C@@H](CO)[C@H](CO)Cc2c1	[(2R,3R,4S)-4-(3,4-dimethoxyphenyl)-3-(hydroxymethyl)-6,7-dimethoxy-1,2,3,4-tetrahydronaphthalen-2-yl]methanol	Not found	0	0.24987906
NuBBE_2464	COc1c(OC)cc2[C@H](c3ccc(OC)c(OC)c3)[C@@H](COC(=O)C)[C@H](COC(=O)C)Cc2c1	[(2R,3R,4S)-3-(acetyloxymethyl)-4-(3,4-dimethoxyphenyl)-6,7-dimethoxy-1,2,3,4-tetrahydronaphthalen-2-yl]methyl acetate	Not found	0	0.24987906
NuBBE_2465	COc1cc([C@@H]2[C@@H]3[C@H](CO2)[C@H](OC3)c2cc(OC)c(O)cc2)ccc1O	4-[(3S,3aR,6S,6aR)-6-(4-hydroxy-3-methoxyphenyl)-1,3,3a,4,6,6a-hexahydrofuro[3,4-c]furan-3-yl]-2-methoxyphenol	Not found	0	0.24987906
NuBBE_2468	COc1cc([C@@H]2[C@@H]3[C@H](CO2)[C@H](OC3)c2cc(OC)c(OC)cc2)ccc1OC(=O)C	[4-[(3S,3aR,6S,6aR)-3-(3,4-dimethoxyphenyl)-1,3,3a,4,6,6a-hexahydrofuro[3,4-c]furan-6-yl]-2-methoxyphenyl] acetate	Not found	0	0.24987906
NuBBE_2469	OC[C@@H]([C@H](CO)Cc1ccc(OC)c(OC)c1)Cc1cc(OC)c(O)cc1	(2R,3R)-2-[(3,4-dimethoxyphenyl)methyl]-3-[(4-hydroxy-3-methoxyphenyl)methyl]butane-1,4-diol	Not found	0	0.24987906
NuBBE_2470	OC[C@@H]([C@H](CO)Cc1ccc(OC)c(OC)c1)Cc1cc(OC)c(OC)cc1	(2R,3R)-2,3-bis[(3,4-dimethoxyphenyl)methyl]butane-1,4-diol	Not found	0	0.24987906
NuBBE_2471	COc1c(OC)ccc(C[C@H]([C@H](COC(=O)C)Cc2ccc(OC)c(OC)c2)COC(=O)C)c1	[(2R,3R)-3-(acetyloxymethyl)-4-(3,4-dimethoxyphenyl)-2-[(3,4-dimethoxyphenyl)methyl]butyl] acetate	Not found	0	0.24987906
NuBBE_2472	COc1c(OC(=O)C)ccc(C[C@H]([C@H](COC(=O)C)Cc2ccc(OC)c(OC)c2)COC(=O)C)c1	[(2R,3R)-4-acetyloxy-3-[(4-acetyloxy-3-methoxyphenyl)methyl]-2-[(3,4-dimethoxyphenyl)methyl]butyl] acetate	Not found	0	0.24987906
NuBBE_2473	COc1cc(C[C@@H]2[C@H](CO)[C@@H](c3ccc(O)c(OC)c3)OC2)ccc1OC	4-[(2S,3R,4R)-4-[(3,4-dimethoxyphenyl)methyl]-3-(hydroxymethyl)oxolan-2-yl]-2-methoxyphenol	Not found	0	0.24987906
NuBBE_2474	COc1cc(C[C@@H]2[C@H](COC(=O)C)[C@@H](c3ccc(OC(=O)C)c(OC)c3)OC2)ccc1OC	[(2S,3R,4R)-2-(4-acetyloxy-3-methoxyphenyl)-4-[(3,4-dimethoxyphenyl)methyl]oxolan-3-yl]methyl acetate	Not found	0	0.24987906
NuBBE_2475	COc1cc(C[C@@H]2[C@H](CO)[C@@H](c3ccc(OC)c(OC)c3)OC2)ccc1O	4-[[(3R,4R,5S)-5-(3,4-dimethoxyphenyl)-4-(hydroxymethyl)oxolan-3-yl]methyl]-2-methoxyphenol	Not found	0	0.24987906
NuBBE_2476	COc1cc(C[C@@H]2[C@H](COC(=O)C)[C@@H](c3ccc(OC)c(OC)c3)OC2)ccc1OC(=O)C	[(2S,3R,4R)-4-[(4-acetyloxy-3-methoxyphenyl)methyl]-2-(3,4-dimethoxyphenyl)oxolan-3-yl]methyl acetate	Not found	0	0.24987906
NuBBE_2477	COc1cc(C[C@@H]2[C@H](COC(=O)C)[C@@H](c3ccc(OC)c(OC)c3)OC2)ccc1OC	[(2S,3R,4R)-2-(3,4-dimethoxyphenyl)-4-[(3,4-dimethoxyphenyl)methyl]oxolan-3-yl]methyl acetate	73354-15-1	0	0.24987906
NuBBE_2478	C(C=C)[C@@]1(OC)C=C2C(=C(C1=O)OC)O[C@@H]([C@H]2C)c1cc(OC)c(c(c1)OC)OC	(2S,3S,5R)-5,7-dimethoxy-3-methyl-5-prop-2-enyl-2-(3,4,5-trimethoxyphenyl)-2,3-dihydro-1-benzofuran-6-one	Not found	0	0.24987906
NuBBE_2481	C(C=C)[C@@]1(OC)C=C2C(=CC1=O)O[C@H]([C@H]2C)c1cc2c(c(c1)OC)OCO2	(2R,3S,5R)-5-methoxy-2-(7-methoxy-1,3-benzodioxol-5-yl)-3-methyl-5-prop-2-enyl-2,3-dihydro-1-benzofuran-6-one	Not found	0	0.24987906
NuBBE_2483	C(C=C)[C@@]12C(=CC(=O)C(=C1)OC)O[C@H]([C@H]2C)c1cc2c(c(c1)OC)OCO2	(2R,3S,3aS)-5-methoxy-2-(7-methoxy-1,3-benzodioxol-5-yl)-3-methyl-3a-prop-2-enyl-2,3-dihydro-1-benzofuran-6-one	Not found	0	0.24987906
NuBBE_2485	O=C1[C@@H]2[C@@H](c3c(CO2)cc(c(c3)O)O)Oc2c1c(OC)cc(c2)O	(6aS,12aR)-2,3,10-trihydroxy-8-methoxy-6a,12a-dihydro-5H-isochromeno[4,3-b]chromen-7-one	Not found	0	0.24987906
NuBBE_2486	O=C1[C@@H]2[C@@H](c3c(CO2)c(O)c(cc3)O)Oc2c1c(OC)cc(c2)O	(6aS,12aR)-3,4,10-trihydroxy-8-methoxy-6a,12a-dihydro-5H-isochromeno[4,3-b]chromen-7-one	Not found	0	0.24987906
NuBBE_2509	O=C1c2c(O)cc(O)cc2OC[C@H]1c1ccc(OC)cc1	(3R)-5,7-dihydroxy-3-(4-methoxyphenyl)-2,3-dihydrochromen-4-one	Not found	0	0.24987906
NuBBE_2510	Oc1ccc2[C@H]3[C@H](c4cc5OCOc5cc4O3)COc2c1	(1R,12R)-5,7,11,19-tetraoxapentacyclo[10.8.0.02,10.04,8.013,18]icosa-2,4(8),9,13(18),14,16-hexaen-16-ol	(-)-Maackiain	0	0.24987906
NuBBE_2511	O=C1[C@@H]2[C@H](Oc3cc(O)ccc13)c1cc(O)c(O)cc1CO2	(6aS,12aR)-2,3,10-trihydroxy-6a,12a-dihydro-5H-isochromeno[4,3-b]chromen-7-one	Not found	0	0.24987906
NuBBE_2512	O=C([C@@H]1CCc2c(O)c(O)ccc2C1)c1ccc(O)cc1O	(2,4-dihydroxyphenyl)-[(2R)-5,6-dihydroxy-1,2,3,4-tetrahydronaphthalen-2-yl]methanone	Not found	0	0.24987906
NuBBE_2516	C[C@@H]1C2=C[C@](C(=O)C=C2O[C@H]1Cc1cc2c(cc1)OCO2)(CC=C)OC	(2S,3R,5S)-2-(1,3-benzodioxol-5-ylmethyl)-5-methoxy-3-methyl-5-prop-2-enyl-2,3-dihydro-1-benzofuran-6-one	Not found	0	0.24987906
NuBBE_2521	C(C=C)[C@]12[C@H](C)[C@H]([C@H](C1=O)C(=O)C(=C2)OC)c1cc(OC)c(cc1)O	(1R,5R,6R,7R)-7-(4-hydroxy-3-methoxyphenyl)-3-methoxy-6-methyl-5-prop-2-enylbicyclo[3.2.1]oct-3-ene-2,8-dione	4-O-Demethylisokadsurenin D	0	0.24987906
NuBBE_2522	O(C)c1c2c(c(c(c1OC)OC)O)c(=O)cc(o2)c1ccc(cc1)O	5-hydroxy-2-(4-hydroxyphenyl)-6,7,8-trimethoxychromen-4-one	Xanthomicrol	0	0.24987906
NuBBE_2523	O(C)c1c2c(c(c(c1OC)OC)O)c(=O)cc(o2)c1cc(O)c(cc1)O	2-(3,4-dihydroxyphenyl)-5-hydroxy-6,7,8-trimethoxychromen-4-one	Sideritoflavone	0	0.24987906
NuBBE_2524	COc1c(OC)c(OC)c(O)c2c(=O)cc(c3ccc(OC)c(O)c3)oc12	5-hydroxy-2-(3-hydroxy-4-methoxyphenyl)-6,7,8-trimethoxychromen-4-one	Gardenin D	0	0.24987906
NuBBE_2525	O(C)c1c2c(c(c(c1O)C(=O)CCc1ccc(cc1)OC)O)OCO2	1-(4,6-dihydroxy-7-methoxy-1,3-benzodioxol-5-yl)-3-(4-methoxyphenyl)propan-1-one	2',6'-Dihydroxy-4,3'-dimethoxy-4',5'-methylenedioxydihydrochalcone	0	0.24987906
NuBBE_2526	Cc1c2c(C(=O)C[C@H](O2)c2ccc(cc2)OC)c(c(c1O)C)O	(2S)-5,7-dihydroxy-2-(4-methoxyphenyl)-6,8-dimethyl-2,3-dihydrochromen-4-one	Matteucinol	0	0.24987906
NuBBE_2064	CO[C@H]1C=CC2=CC[N@@]3CCc4cc(OC)c(OC)cc4[C@]23C1	(2R,13bS)-2,11,12-trimethoxy-2,6,8,9-tetrahydro-1H-indolo[7a,1-a]isoquinoline	Erysotrine	0	0.24673823
NuBBE_2210	O=C1c2c(OC(C1)(C)C)ccc(c2)O	6-hydroxy-2,2-dimethyl-3H-chromen-4-one	31366-85-5	0	0.24673823
NuBBE_309	OC[C@H](c1ccccc1)O	(1S)-1-phenylethane-1,2-diol	25779-13-9	0	0.24088405
NuBBE_393	COc1c(O)cc2oc(=O)ccc2c1	7-hydroxy-6-methoxychromen-2-one	scopoletin	0	0.24088405
NuBBE_1058	O=c1ccc2c(o1)c(c1c(c2Cl)cco1)OC	4-chloro-9-methoxyfuro[3,2-g]chromen-7-one	Not found	0	0.24088405
NuBBE_1069	O=c1oc2c(OC)c3c(cco3)cc2cc1	9-methoxyfuro[3,2-g]chromen-7-one	methoxsalen	0	0.24088405
NuBBE_1272	O=c1ccc2c(o1)cc(c(c2)O)OC	6-hydroxy-7-methoxychromen-2-one	Isoscopoletin	0	0.24088405
NuBBE_1408	O=c1ccc2c(o1)c1c(cc2)occ1	furo[2,3-h]chromen-2-one	Angelicin	0	0.24088405
NuBBE_1617	O(C)c1c2c(c3c(c1)ccc(=O)o3)cco2	6-methoxyfuro[2,3-h]chromen-2-one	Sphondin	0	0.24088405
NuBBE_12	c1c2OCOc2cc([C@@H]2[C@H]3CO[C@@H]([C@H]3CO2)c2cc3c(cc2)OCO3)c1	5-[(3S,3aR,6S,6aR)-3-(1,3-benzodioxol-5-yl)-1,3,3a,4,6,6a-hexahydrofuro[3,4-c]furan-6-yl]-1,3-benzodioxole	sesamin	0	0.23623233
NuBBE_14	c1c(c(OC)cc([C@@H]2[C@H]3CO[C@@H]([C@H]3CO2)c2cc(OC)c(cc2)OC)c1)OC	(3S,3aR,6S,6aR)-3,6-bis(3,4-dimethoxyphenyl)-1,3,3a,4,6,6a-hexahydrofuro[3,4-c]furan	Pinoresinol dimethyl ether	0	0.23623233
NuBBE_15	COc1c(OC)cc([C@@H]2[C@H]3CO[C@@H]([C@H]3CO2)c2cc(OC)c(cc2)OC)cc1OC	(3S,3aR,6S,6aR)-3-(3,4-dimethoxyphenyl)-6-(3,4,5-trimethoxyphenyl)-1,3,3a,4,6,6a-hexahydrofuro[3,4-c]furan	(+)-magnolin	0	0.23623233
NuBBE_26	COc1c(OC)c(OC)cc(/C=C/C(=O)OC)c1	methyl (E)-3-(3,4,5-trimethoxyphenyl)prop-2-enoate	Methyl 3,4,5-trimethoxycinnamate	0	0.23623233
NuBBE_27	COc1c(OC)c(OC)cc(CCC(=O)N2CCCCC2=O)c1	1-[3-(3,4,5-trimethoxyphenyl)propanoyl]piperidin-2-one	2466-36-6	0	0.23623233
NuBBE_80	O=C(N1CCCC1)/C=C/CCc1cc2OCOc2cc1	(E)-5-(1,3-benzodioxol-5-yl)-1-pyrrolidin-1-ylpent-2-en-1-one	(2E)-Piperamide-C5:1	0	0.23623233
NuBBE_164	COc1cc2c(cc1OC)[C@@]13C[C@H](C=CC1=CC[N@]3CC2)O	(2R,13bR)-11,12-dimethoxy-2,6,8,9-tetrahydro-1H-indolo[7a,1-a]isoquinolin-2-ol	Not found	0	0.23623233
NuBBE_165	COc1cc2c([C@@]34C[C@@H](OC)C=CC3=CC[N@]4C[C@@H]2O)cc1OC	(2R,9R,13bR)-2,11,12-trimethoxy-2,6,8,9-tetrahydro-1H-indolo[7a,1-a]isoquinolin-9-ol	Not found	0	0.23623233
NuBBE_177	O=c1cc(oc2c1ccc(OC)c2)c1ccc(cc1)OC	7-methoxy-2-(4-methoxyphenyl)chromen-4-one	7,4'-Dimethoxyflavone	0	0.23623233
NuBBE_182	Oc1cc(C)c2O[C@@](CC/C=C(\C)/CC/C=C(\C(=O)O)/CCC=C(C)C)(C)C=Cc2c1	(2Z,6E)-9-[(2R)-6-hydroxy-2,8-dimethylchromen-2-yl]-6-methyl-2-(4-methylpent-3-enyl)nona-2,6-dienoic acid	(R)-Sargachromenol	0	0.23623233
NuBBE_216	O=C1c2c(-c3c4c1nccc4cc1c3OCO1)cccc2	3,5-dioxa-11-azapentacyclo[10.7.1.02,6.08,20.014,19]icosa-1(20),2(6),7,9,11,14,16,18-octaen-13-one	Liriodenine	0	0.23623233
NuBBE_217	Oc1cc2c(cc1C)[C@@H](C[C@@H]([C@@H]2C)O)[C@H](C)CO	(1R,2S,4S)-4-[(2S)-1-hydroxypropan-2-yl]-1,6-dimethyl-1,2,3,4-tetrahydronaphthalene-2,7-diol	Not found	0	0.23623233
NuBBE_260	OCCCc1cc(OC)c2oc(c3cc(OC)c(OC)cc3)cc2c1	3-[2-(3,4-dimethoxyphenyl)-7-methoxy-1-benzofuran-5-yl]propan-1-ol	Homoegonol	0	0.23623233
NuBBE_294	COc1cccc2oc(C)cc(=O)c12	5-methoxy-2-methylchromen-4-one	5-Methoxy-2-methyl-4H-chromen-4-one	0	0.23623233
NuBBE_297	O[C@@H]1C[C@@H](C)Oc2c1c(O)ccc2	(2R,4R)-2-methyl-3,4-dihydro-2H-chromene-4,5-diol	2,3-dihydro-2-methyl-benzopyran-4,5-diol	0	0.23623233
NuBBE_298	COc1c(C)c(O)c2c(=O)cc(CO)oc2c1	5-hydroxy-2-(hydroxymethyl)-7-methoxy-6-methylchromen-4-one	Not found	0	0.23623233
NuBBE_323	O=C(OC/C=C/S(=O)(=O)C)/C=C/c1ccccc1	[(E)-3-methylsulfonylprop-2-enyl] (E)-3-phenylprop-2-enoate	Not found	0	0.23623233
NuBBE_327	[C@@H]12C(=CO[C@@H](C)[C@H]1C[N@]1CCc3c([nH]c4ccccc34)[C@H]1C2)C(=O)OC	methyl (1R,15R,16S,20S)-16-methyl-17-oxa-3,13-diazapentacyclo[11.8.0.02,10.04,9.015,20]henicosa-2(10),4,6,8,18-pentaene-19-carboxylate	3-Isoajmalicine	0	0.23623233
NuBBE_352	O=C(OC)c1ccc(O)c(CC=C(C)C)c1	methyl 4-hydroxy-3-(3-methylbut-2-enyl)benzoate	101511-34-6	0	0.23623233
NuBBE_356	O=C(c1ccc2c(C(=O)CC(C)(C)O2)c1)OC	methyl 2,2-dimethyl-4-oxo-3H-chromene-6-carboxylate	methyl 2,2-dimethyl-4-oxochroman-6-carboxylate	0	0.23623233
NuBBE_358	Oc1c(C(=O)C=C(C)C)cc(C(=O)OC)cc1	methyl 4-hydroxy-3-(3-methylbut-2-enoyl)benzoate	methyl taboganate	0	0.23623233
NuBBE_373	O=C(N1CCCC1)/C=C/C=C\c1ccc2c(OCO2)c1	(2E,4Z)-5-(1,3-benzodioxol-5-yl)-1-pyrrolidin-1-ylpenta-2,4-dien-1-one	Not found	0	0.23623233
NuBBE_378	COc1c(OC)c(OC)cc(CCC(=O)OC)c1	methyl 3-(3,4,5-trimethoxyphenyl)propanoate	methyl 3-(3,4,5-trimethoxyphenyl)propanoate	0	0.23623233
NuBBE_389	CCCCCOc1ccc(CCOC(=O)CCCCCCCCCCCCCCCCC)cc1	2-(4-pentoxyphenyl)ethyl octadecanoate	Not found	0	0.23623233
NuBBE_394	Cc1cc(O)c2c(c1)C(=O)c1c(C2=O)cccc1	1-hydroxy-3-methylanthracene-9,10-dione	PACHYBASIN	0	0.23623233
NuBBE_405	Cc1cc2cc(OC)cc(O)c2c(=O)o1	8-hydroxy-6-methoxy-3-methylisochromen-1-one	8-hydroxy-6-methoxy-3-methylisocoumarin	0	0.23623233
NuBBE_427	O=C(N1CCCC1)/C=C\C=C/CCc1ccc2c(OCO2)c1	(2Z,4Z)-7-(1,3-benzodioxol-5-yl)-1-pyrrolidin-1-ylhepta-2,4-dien-1-one	Not found	0	0.23623233
NuBBE_509	Oc1c2c(cc(c1C)OC)oc(cc2=O)C	5-hydroxy-7-methoxy-2,6-dimethylchromen-4-one	Eugenitin	0	0.23623233
NuBBE_515	COc1ccc(OC)c([C@@H](O)CN)c1	(1R)-2-amino-1-(2,5-dimethoxyphenyl)ethanol	Not found	0	0.23623233
NuBBE_532	COc1c(OC)c2-c3c(O)c(OC)ccc3C[C@H]3c2c(CC[N+]3(C)C)c1	(6aS)-1,2,10-trimethoxy-6,6-dimethyl-5,6,6a,7-tetrahydro-4H-dibenzo[de,g]quinolin-6-ium-11-ol	Not found	0	0.23623233
NuBBE_533	COc1c(OC)c2-c3cc(OC)c(O)cc3C[C@H]3c2c(CC[N+]3(C)C)c1	(6aS)-1,2,10-trimethoxy-6,6-dimethyl-5,6,6a,7-tetrahydro-4H-dibenzo[de,g]quinolin-6-ium-9-ol	Xanthoplanine	0	0.23623233
NuBBE_590	C[C@H]1[C@@H](c2c3c(ccc2C[C@@H]1C)OCO3)c1cc2c(cc1)OCO2	(7S,8R,9R)-9-(1,3-benzodioxol-5-yl)-7,8-dimethyl-6,7,8,9-tetrahydrobenzo[g][1,3]benzodioxole	Otobain	0	0.23623233
NuBBE_599	COc1c(OC)ccc2c1nc1occc1c2OC	4,7,8-trimethoxyfuro[2,3-b]quinoline	Skimmianine	0	0.23623233
NuBBE_600	COc1c2c(occ2)nc2cc3c(OCO3)cc12	8-methoxy-4,12,14-trioxa-2-azatetracyclo[7.7.0.03,7.011,15]hexadeca-1(16),2,5,7,9,11(15)-hexaene	Maculine	0	0.23623233
NuBBE_601	COc1c2c(occ2)nc2c(OC)c3c(OCO3)cc12	8,16-dimethoxy-4,12,14-trioxa-2-azatetracyclo[7.7.0.03,7.011,15]hexadeca-1(16),2,5,7,9,11(15)-hexaene	Flindersiamine	0	0.23623233
NuBBE_681	CC[C@H](C)/C=C/C1=CC2=CC(=O)[C@@]3(OC(=O)C(=C3C2=CO1)C(=O)[C@@H](C)[C@H](OC(=O)[C@H](OC)c1ccccc1)C)C	[(2R,3S)-4-[(6aR)-6a-methyl-3-[(E,3S)-3-methylpent-1-enyl]-6,8-dioxofuro[2,3-h]isochromen-9-yl]-3-methyl-4-oxobutan-2-yl] (2R)-2-methoxy-2-phenylacetate	Not found	0	0.23623233
NuBBE_876	Oc1c2c(OC(C)(C)CC2)cc(O)c1C(=O)CCc1ccc2OC(C)(C)CCc2c1	1-(5,7-dihydroxy-2,2-dimethyl-3,4-dihydrochromen-6-yl)-3-(2,2-dimethyl-3,4-dihydrochromen-6-yl)propan-1-one	Not found	0	0.23623233
NuBBE_878	O=c1c(OC)c(CCCCCCCCCCCC(=O)C)[nH]c2ccccc12	3-methoxy-2-(12-oxotridecyl)-1H-quinolin-4-one	Not found	0	0.23623233
NuBBE_942	O=c1c2c(c3c(n1C)c(OC)c(cc3)OC)OC(C=C2)(C)C	7,8-dimethoxy-2,2,6-trimethylpyrano[3,2-c]quinolin-5-one	VEPRISINE	0	0.23623233
NuBBE_947	O=C1c2c(c(O)c3c(C=C(C)OC3)c2O)C(=O)C=C1OC	6,9-dihydroxy-7-methoxy-3-methyl-1H-benzo[g]isochromene-5,10-dione	Not found	0	0.23623233
NuBBE_951	O=c1c2c(c(OC)c(O)c(CC=C(C)C)c2O)n(C)c2c(O)ccc(CC=C(C)C)c12	1,3,5-trihydroxy-4-methoxy-10-methyl-2,8-bis(3-methylbut-2-enyl)acridin-9-one	Not found	0	0.23623233
NuBBE_963	C[C@H]1OC(=O)[C@H](CCCCCCCCCCCCCCCCCc2ccccc2)[C@H]1O	(3R,4R,5R)-4-hydroxy-5-methyl-3-(17-phenylheptadecyl)oxolan-2-one	Not found	0	0.23623233
NuBBE_973	O=C(NCCc1ccc(OCCC(=O)C)cc1)c1ccccc1	N-[2-[4-(3-oxobutoxy)phenyl]ethyl]benzamide	Not found	0	0.23623233
NuBBE_976	O=C(NCCc1ccc(OC/C=C(\C)/CCC=C(C)C)cc1)c1ccccc1	N-[2-[4-[(2E)-3,7-dimethylocta-2,6-dienoxy]phenyl]ethyl]benzamide	Not found	0	0.23623233
NuBBE_978	O=C(NCCc1ccc(OC/C=C(\C)/[C@@H](OC(=O)C)CC=C(C)C)cc1)c1ccccc1	[(2E,4S)-1-[4-(2-benzamidoethyl)phenoxy]-3,7-dimethylocta-2,6-dien-4-yl] acetate	Not found	0	0.23623233
NuBBE_979	O=C(NCCc1ccc(OC/C=C(\C)/[C@@H](OC(=O)C)C[C@@H]2OC2(C)C)cc1)c1ccccc1	[(E,2S)-5-[4-(2-benzamidoethyl)phenoxy]-1-[(2S)-3,3-dimethyloxiran-2-yl]-3-methylpent-3-en-2-yl] acetate	Not found	0	0.23623233
NuBBE_1013	Cc1cc(=O)c2c(cc(cc2o1)O)C	7-hydroxy-2,5-dimethylchromen-4-one	Altechromone A	0	0.23623233
NuBBE_1019	COc1cc2OC(C)(C)C=Cc2c(OC)c1CCC(=O)OC	methyl 3-(5,7-dimethoxy-2,2-dimethylchromen-6-yl)propanoate	Not found	0	0.23623233
NuBBE_1046	O=c1c2ccc(cc2oc(c2ccccc2)c1)OC	7-methoxy-2-phenylchromen-4-one	7-Methoxyflavone	0	0.23623233
NuBBE_1067	Oc1c2c(ccc1)c(=O)n1c(-c3c(CC1)c1c([nH]3)cccc1)n2	19-hydroxy-3,13,21-triazapentacyclo[11.8.0.02,10.04,9.015,20]henicosa-1(21),2(10),4,6,8,15(20),16,18-octaen-14-one	1-Hydroxyrutaecarpine	0	0.23623233
NuBBE_1070	COc1cc2nc3-c4c(CCn3c(=O)c2cc1OC)c1c([nH]4)ccc(c1)OC	7,17,18-trimethoxy-3,13,21-triazapentacyclo[11.8.0.02,10.04,9.015,20]henicosa-1(21),2(10),4(9),5,7,15,17,19-octaen-14-one	Not found	0	0.23623233
NuBBE_1073	C(CCc1c(O)cc(cc1)OC)c1cc2c(cc1)OCO2	2-[3-(1,3-benzodioxol-5-yl)propyl]-5-methoxyphenol	Virolane	0	0.23623233
NuBBE_1088	O=C(/C=C/c1ccc(cc1O)OC)OCCCCCCCCCCCCCCC	Not found	2-acetylamino-3-[4-(2-acetylamino-2-carboxyethylsulfanylthiocarbonylamino)phenylthiocarbamoylsulfanyl]propionic acid	0	0.23623233
NuBBE_1105	O=c1c2c(cccc2)[nH]c(=O)n1CCc1c[nH]c2c1c1c(cc2)OC(C)(C)C=C1	3-[2-(7,7-dimethyl-3H-pyrano[3,2-e]indol-1-yl)ethyl]-1H-quinazoline-2,4-dione	Not found	0	0.23623233
NuBBE_1107	O=c1c2c(cccc2)n(C)c(=O)n1CCc1c[nH]c2c1c1c(cc2)OC(C)(C)C=C1	3-[2-(7,7-dimethyl-3H-pyrano[3,2-e]indol-1-yl)ethyl]-1-methylquinazoline-2,4-dione	Not found	0	0.23623233
NuBBE_1137	C[C@@]1(/C=C/c2c3NCCc3ccc2)c2cc3c(cc[nH]3)cc2[C@@H](C=C(C)C)C1	(5R,7R)-7-[(E)-2-(2,3-dihydro-1H-indol-7-yl)ethenyl]-7-methyl-5-(2-methylprop-1-enyl)-5,6-dihydro-1H-cyclopenta[f]indole	Not found	0	0.23623233
NuBBE_1156	O=C(OC)CCCCCCCCCCCCc1ccccc1	methyl 13-phenyltridecanoate	methyl 13-phenyltridecanoate	0	0.23623233
NuBBE_1159	O=c1cc(c2ccccc2)n(C)c2c1cccc2	1-methyl-2-phenylquinolin-4-one	1-Methyl-2-phenyl-4(1H)-quinolinone	0	0.23623233
NuBBE_1188	O=c1c(c2ccc(OC)cc2)coc2c1cc(c(c2)O)OC	7-hydroxy-6-methoxy-3-(4-methoxyphenyl)chromen-4-one	Afrormosin	0	0.23623233
NuBBE_1208	CC1(C)CCc2c(cc(O)c(C(=O)CCc3ccc4O[C@]5(C)CCCC(C)(C)[C@H]5Cc4c3)c2O)O1	3-[(8aR,10aR)-8,8,10a-trimethyl-6,7,8a,9-tetrahydro-5H-xanthen-2-yl]-1-(5,7-dihydroxy-2,2-dimethyl-3,4-dihydrochromen-6-yl)propan-1-one	Not found	0	0.23623233
NuBBE_1215	O=c1cc(oc2c1c(OC)c(OC)c(OC)c2)c1ccc(cc1)OC	5,6,7-trimethoxy-2-(4-methoxyphenyl)chromen-4-one	1168-42-9	0	0.23623233
NuBBE_1235	Cn1c2c(c(OC)c(OC)c(OC)c2)c(=O)c2c1cccc2	1,2,3-trimethoxy-10-methylacridin-9-one	Not found	0	0.23623233
NuBBE_1236	[nH]1c2c(c(O)c(OC)c(OC)c2)c(=O)c2c1cccc2	1-hydroxy-2,3-dimethoxy-10H-acridin-9-one	Xanthoxoline	0	0.23623233
NuBBE_1240	O=c1cc(c2ccccc2)n(C)c2cc(OC)ccc12	7-methoxy-1-methyl-2-phenylquinolin-4-one	EDULEINE	0	0.23623233
NuBBE_1258	O=c1c2c(cccc2)nc2-c3c(c4ccc(O)cc4[nH]3)CCn12	6-hydroxy-3,13,21-triazapentacyclo[11.8.0.02,10.04,9.015,20]henicosa-1(21),2(10),4(9),5,7,15,17,19-octaen-14-one	Not found	0	0.23623233
NuBBE_1285	O=c1oc2c(OC)c3c(C[C@@H](C(C)(O)C)O3)cc2cc1	(2S)-2-(2-hydroxypropan-2-yl)-9-methoxy-2,3-dihydrofuro[3,2-g]chromen-7-one	8-Methoxymarmesin	0	0.23623233
NuBBE_1306	O=c1cc(oc2c1c1OC(C)(C=Cc1c(OC)c2OC)C)c1cc(OC)c(cc1)OC	8-(3,4-dimethoxyphenyl)-5,6-dimethoxy-2,2-dimethylpyrano[2,3-f]chromen-10-one	7,8,3',4'-Tetramethoxy-6'',6''-dimethylpyrano[2'',3'':5,6]flavone	0	0.23623233
NuBBE_1307	O=c1cc(c2cc(OC)c(OC)c(OC)c2)oc2c1c(c(c(c2)OC)OC)OC	5,6,7-trimethoxy-2-(3,4,5-trimethoxyphenyl)chromen-4-one	29043-07-0	0	0.23623233
NuBBE_1317	O=C1C[C@H](Oc2c1ccc1c2C=CC(C)(O1)C)c1ccccc1	(2S)-8,8-dimethyl-2-phenyl-2,3-dihydropyrano[2,3-f]chromen-4-one	34198-88-4	0	0.23623233
NuBBE_1319	Oc1cc2c(cc1)[C@@H]1[C@H](CO2)c2c(O1)cc(cc2)OC	(6aS,11aS)-9-methoxy-6a,11a-dihydro-6H-[1]benzofuro[3,2-c]chromen-3-ol	(+)-Medicarpin	0	0.23623233
NuBBE_1320	O=c1cc(c2ccccc2)oc2c1ccc1c2C=CC(C)(C)O1	8,8-dimethyl-2-phenylpyrano[2,3-f]chromen-4-one	64125-32-2	0	0.23623233
NuBBE_1324	O=C(c1c(OC)c2C=CC(C)(C)Oc2cc1)CC(=O)c1cc2c(OCO2)cc1	1-(1,3-benzodioxol-5-yl)-3-(5-methoxy-2,2-dimethylchromen-6-yl)propane-1,3-dione	Not found	0	0.23623233
NuBBE_1329	O=c1oc2c(c(c1c1ccc(OC)cc1)O)c(c1c(c2)OC(C)(C)C=C1)OC	6-hydroxy-5-methoxy-7-(4-methoxyphenyl)-2,2-dimethylpyrano[3,2-g]chromen-8-one	Robustic acid	0	0.23623233
NuBBE_1336	O=C1c2c(N([C@@H]3N1CCc1c3[nH]c3c1cccc3)C)cccc2	(1R)-21-methyl-3,13,21-triazapentacyclo[11.8.0.02,10.04,9.015,20]henicosa-2(10),4,6,8,15,17,19-heptaen-14-one	Not found	0	0.23623233
NuBBE_1397	O=c1c2c([nH]c(c1)CCCCCCCCCCCCC[C@@](C(C)C)(C)O)cccc2	2-[(14R)-14-hydroxy-14,15-dimethylhexadecyl]-1H-quinolin-4-one	Not found	0	0.23623233
NuBBE_1398	O=c1c2c([nH]c(c1OC)CCCCCCCCCCCC(C)(C)O)cccc2	2-(12-hydroxy-12-methyltridecyl)-3-methoxy-1H-quinolin-4-one	Not found	0	0.23623233
NuBBE_1400	O=c1c2c(n3c(c1)CC[C@@H](C3)CC/C=C\CC)ccc(c2)OC	(2S)-2-[(Z)-hex-3-enyl]-8-methoxy-1,2,3,4-tetrahydrobenzo[c]quinolizin-6-one	Not found	0	0.23623233
NuBBE_1413	CC1(C)C=Cc2c3c(ccc2O1)C(=O)[C@@H]1[C@H](O3)COc2c1cc(OC)c(OC)c2	(1S,14S)-17,18-dimethoxy-7,7-dimethyl-2,8,21-trioxapentacyclo[12.8.0.03,12.04,9.015,20]docosa-3(12),4(9),5,10,15,17,19-heptaen-13-one	Deguelin	0	0.23623233
NuBBE_1419	O(C)c1cc(ccc1OCC=C(C)C)[C@@H]1[C@@H]2[C@H](CO1)[C@H](OC2)c1cc2c(cc1)OCO2	5-[(3S,3aR,6S,6aR)-6-[3-methoxy-4-(3-methylbut-2-enoxy)phenyl]-1,3,3a,4,6,6a-hexahydrofuro[3,4-c]furan-3-yl]-1,3-benzodioxole	Prenylpiperitol	0	0.23623233
NuBBE_1423	O(C)c1cc(ccc1OCC=C(C)C)[C@H]1[C@H]2[C@@H](CO1)[C@H](OC2)c1cc2c(cc1)OCO2	5-[(3S,3aS,6R,6aS)-6-[3-methoxy-4-(3-methylbut-2-enoxy)phenyl]-1,3,3a,4,6,6a-hexahydrofuro[3,4-c]furan-3-yl]-1,3-benzodioxole	Not found	0	0.23623233
NuBBE_1433	CC1(Oc2c(C=C1)ccc1c2nc2occc2c1OC)C	11-methoxy-4,4-dimethyl-3,15-dioxa-17-azatetracyclo[8.7.0.02,7.012,16]heptadeca-1(10),2(7),5,8,11,13,16-heptaene	Not found	0	0.23623233
NuBBE_1435	CC(=CCc1c(OC)ccc2c1nc1occc1c2OC)C	4,7-dimethoxy-8-(3-methylbut-2-enyl)furo[2,3-b]quinoline	Not found	0	0.23623233
NuBBE_1451	O=c1c2ccc3c(C[C@@H](C(=C)C)O3)c2oc2c1-c1cc(OC)c(OC)cc1OC2	(6S)-16,17-dimethoxy-6-prop-1-en-2-yl-2,7,20-trioxapentacyclo[11.8.0.03,11.04,8.014,19]henicosa-1(13),3(11),4(8),9,14,16,18-heptaen-12-one	Not found	0	0.23623233
NuBBE_1456	O=C1c2c(O)c3c(OC(C)(C)C=C3)cc2O[C@H]2[C@H]1c1cc(OC)c(OC)cc1OC2	(3R,12S)-22-hydroxy-6,7-dimethoxy-18,18-dimethyl-10,13,17-trioxapentacyclo[12.8.0.03,12.04,9.016,21]docosa-1(14),4,6,8,15,19,21-heptaen-2-one	Not found	0	0.23623233
NuBBE_1457	O=c1c2ccc3c(C=CC(C)(O3)C)c2oc2c1-c1cc(OC)c(cc1OC2)OC	17,18-dimethoxy-7,7-dimethyl-2,8,21-trioxapentacyclo[12.8.0.03,12.04,9.015,20]docosa-1(14),3(12),4(9),5,10,15,17,19-octaen-13-one	Dehydrodeguelin	0	0.23623233
NuBBE_1460	O=c1c2c(O)c3c(OC(C)(C)C=C3)cc2oc2c1-c1cc(OC)c(OC)cc1OC2	22-hydroxy-6,7-dimethoxy-18,18-dimethyl-10,13,17-trioxapentacyclo[12.8.0.03,12.04,9.016,21]docosa-1(22),3(12),4,6,8,14,16(21),19-octaen-2-one	Not found	0	0.23623233
NuBBE_1479	O=C(NCCc1ccc(OC/C=C(\C)/[C@@H](C(=O)C)CC=C(C)C)cc1)c1ccccc1	N-[2-[4-[(2E,4S)-4-acetyl-3,7-dimethylocta-2,6-dienoxy]phenyl]ethyl]benzamide	Not found	0	0.23623233
NuBBE_1481	CC1(C)Oc2cc(c3c(n(c4ccccc4c3=O)C)c2C=C1)OC	6-methoxy-3,3,12-trimethylpyrano[2,3-c]acridin-7-one	Acronine	0	0.23623233
[truncated: 267 more rows]
